# Supplementary material for: Crystal structure of bis­[trans-di­chlorido­bis(propane-1,3-di­amine-κ2 N,N′)chromium(III)] dichromate from synchrotron data
Source: Acta Crystallogr E Crystallogr Commun. 2016 Aug 12;72(Pt 9):1293–6. doi: 10.1107/S2056989016012755 (PMC5120710; doi:10.1107/S2056989016012755)
Supplement: Supplementary file 1 [file e-72-01293-sup1.cif]

##############################################################################
#                                                                            #
# This CIF contains the data in a paper accepted for publication in          #
# Acta Crystallographica Section E. It conforms to the requirements of       #
# Notes for Authors for Acta Crystallographica Section E, and has been       #
# peer reviewed under the auspices of the IUCr Commission on Journals.       #
#                                                                            #
# Full details of the Crystallographic Information File format               #
# are given in the paper "The Crystallographic Information File (CIF):       #
# a New Standard Archive File for Crystallography" by S. R. Hall, F. H.      #
# Allen and I. D. Brown [Acta Cryst. (1991), A47, 655-685].                  #
#                                                                            #
# The current version of the core CIF dictionary is obtainable from          #
# ftp://ftp.iucr.org/pub/cif_core.dic.                                       #
#                                                                            #
# Software is freely available for graphical display of the structure(s)     #
# in this CIF. For information consult the CIF software page                 #
# http://www.iucr.org/resources/cif/software.                                #
#                                                                            #
# This file may be used for bona fide research purposes within the           #
# scientific community so long as proper attribution is given to the journal # 
# article from which it was obtained.                                        #
#                                                                            #
##############################################################################
data_I
_database_code_depnum_ccdc_archive 'CCDC 1498083'
_audit_creation_method     'SHELXL-2014/7'
_journal_date_recd_electronic     2016-07-08
_journal_date_accepted     2016-08-08
_journal_name_full     'Acta Crystallographica, Section E'
_journal_year     2016
_journal_volume     72
_journal_issue      9
_journal_page_first     1293
_journal_page_last     1296
_journal_paper_category     GM
_journal_paper_doi     10.1107/S2056989016012755
_journal_coeditor_code     WM5308
_publ_contact_author_name     'Jong-Ha Choi'
_publ_contact_author_address
;
Department of Chemistry, Andong National University,
Andong 36729, Republic of Korea
;
_publ_contact_author_email     jhchoi@anu.ac.kr
_publ_contact_author_fax     '82 54 820 5452'
_publ_contact_author_phone     '+82-54-820-5458'
_publ_section_title
;\
Crystal structure of
bis[<i>trans</i>-dichloridobis(propane-1,3-diamine-\k^2^<i>N</i>,<i>N</i>')\
chromium(III)] dichromate from synchrotron data
;
loop_
    _publ_author_name
    _publ_author_footnote
    _publ_author_address
    'Moon, Dohyun' .
;
Pohang Accelerator Laboratory, POSTECH, Pohang 37673, Republic of Korea
;
    'Ryoo, Keon Sang' .
;
Department of Chemistry
Andong National University
Andong 36729
Republic of Korea
;
    'Choi, Jong-Ha' .
;
Department of Chemistry, Andong National University, Andong 36729,
Republic of Korea
;
_publ_section_synopsis
;
In the title organic--inorganic salt, [CrCl~2~(tn)~2~]~2~[Cr~2~O~7~] (tn is
propane-1,3-diamine), the Cr^III^ ions are coordinated by four N atoms from
two tn ligands and two chloride ions in a <i>trans</i> geometry, displaying a
distorted octahedral arrangement. The crystal packing is stabilized by
N---H...Cl and N---H...O hydrogen bonds.
;
_chemical_name_systematic
;\
Bis[<i>trans</i>-dichloridobis(propane-1,3-diamine-\
\k^2^<i>N</i>,<i>N</i>')chromium(III)]dichromate
;
_chemical_name_common     ?
_chemical_formula_moiety     '2(C6 H20 Cl2 Cr N4 +), Cr2 O7 2-'
_chemical_formula_sum     'C12 H40 Cl4 Cr4 N8 O7'
_chemical_formula_iupac     '[Cr Cl2 (C3 H10 N2)2]2 [Cr2 O7]'
_chemical_formula_weight     758.32
_chemical_melting_point     ?
_shelx_space_group_comment
;
The symmetry employed for this refinement is uniquely defined
by the following loop, which should always be used as a source of
symmetry information in preference to the above space-group names.
They are only intended as comments.
;
_space_group_crystal_system     monoclinic
_space_group_name_H-M_alt     'P 21/c'
_space_group_name_Hall     '-P 2ybc'
loop_
    _space_group_symop_operation_xyz
    'x, y, z'
    '-x, y+1/2, -z+1/2'
    '-x, -y, -z'
    'x, -y-1/2, z-1/2'
_cell_length_a     6.5240(13)
_cell_length_b     17.350(4)
_cell_length_c     12.901(3)
_cell_angle_alpha     90
_cell_angle_beta     97.18(3)
_cell_angle_gamma     90
_cell_volume     1448.8(5)
_cell_formula_units_Z     2
_cell_measurement_reflns_used     48108
_cell_measurement_theta_min     0.349
_cell_measurement_theta_max     33.679
_cell_measurement_temperature     253(2)
_exptl_crystal_description     'plate'
_exptl_crystal_colour     'green'
_exptl_crystal_size_max     0.125
_exptl_crystal_size_mid     0.104
_exptl_crystal_size_min     0.091
_exptl_crystal_density_diffrn     1.738
_exptl_crystal_density_meas     ?
_exptl_crystal_density_method     ?
_exptl_crystal_F_000     776
_exptl_absorpt_coefficient_mu     1.221
_exptl_absorpt_correction_type     empirical
_exptl_absorpt_process_details
;
(<i>HKL3000sm SCALEPACK</i>; Otwinowski & Minor, 1997)
;
_shelx_estimated_absorpt_T_min     0.862
_shelx_estimated_absorpt_T_max     0.897
_exptl_absorpt_correction_T_min     0.862
_exptl_absorpt_correction_T_max     0.897
_diffrn_ambient_temperature     253(2)
_diffrn_radiation_type     synchrotron
_diffrn_radiation_wavelength     0.610
_diffrn_measurement_device_type     'ADSC Q210 CCD area detector'
_diffrn_measurement_method     'omega scan'
_diffrn_detector_area_resol_mean     ?
_diffrn_reflns_number     13070
_diffrn_reflns_av_R_equivalents     0.0190
_diffrn_reflns_theta_min     1.697
_diffrn_reflns_theta_max     23.999
_diffrn_reflns_theta_full     21.469
_diffrn_measured_fraction_theta_max     0.953
_diffrn_measured_fraction_theta_full     0.961
_diffrn_reflns_limit_h_min     -8
_diffrn_reflns_limit_h_max     8
_diffrn_reflns_limit_k_min     -23
_diffrn_reflns_limit_k_max     23
_diffrn_reflns_limit_l_min     -16
_diffrn_reflns_limit_l_max     16
_refine_special_details     ?
_reflns_number_total     3438
_reflns_number_gt     3059
_reflns_threshold_expression     'I > 2\s(I)'
_refine_ls_structure_factor_coef     Fsqd
_refine_ls_matrix_type     full
_refine_ls_R_factor_all     0.0422
_refine_ls_R_factor_gt     0.0372
_refine_ls_wR_factor_gt     0.1019
_refine_ls_wR_factor_ref     0.1047
_refine_ls_goodness_of_fit_ref     1.095
_refine_ls_restrained_S_all     1.121
_refine_ls_number_reflns     3438
_refine_ls_number_parameters     192
_refine_ls_number_restraints     24
_refine_ls_hydrogen_treatment     constr
_refine_ls_weighting_scheme     calc
_refine_ls_weighting_details
              'w=1/[\s^2^(Fo^2^)+(0.0617P)^2^+0.9892P] where P=(Fo^2^+2Fc^2^)/3'
_atom_sites_solution_hydrogens     geom
_atom_sites_solution_primary     ?
_atom_sites_solution_secondary     ?
_refine_ls_shift/su_max     0.001
_refine_ls_shift/su_mean     0.000
_refine_diff_density_max     0.668
_refine_diff_density_min     -0.959
_refine_ls_extinction_method
;
SHELXL2014 (Sheldrick, 2015b)
;
_refine_ls_extinction_coef     0.025(3)
_refine_ls_extinction_expression
                                  'Fc^*^=kFc[1+0.001xFc^2^\l^3^/sin(2\q)]^-1/4^'
loop_
    _atom_type_symbol
    _atom_type_description
    _atom_type_scat_dispersion_real
    _atom_type_scat_dispersion_imag
    _atom_type_scat_source
    'C' 'C' 0.0020 0.0010
                         'International Tables Vol C Tables 4.2.6.8 and 6.1.1.4'
    'H' 'H' 0.0000 0.0000
                         'International Tables Vol C Tables 4.2.6.8 and 6.1.1.4'
    'N' 'N' 0.0040 0.0020
                         'International Tables Vol C Tables 4.2.6.8 and 6.1.1.4'
    'O' 'O' 0.0080 0.0040
                         'International Tables Vol C Tables 4.2.6.8 and 6.1.1.4'
    'Cr' 'Cr' 0.2790 0.4610
                         'International Tables Vol C Tables 4.2.6.8 and 6.1.1.4'
    'Cl' 'Cl' 0.1170 0.1180
                         'International Tables Vol C Tables 4.2.6.8 and 6.1.1.4'
_computing_data_collection
;
<i>PAL BL2D-SMDC Program</i> (Shin <i>et al.</i>,  2016)
;
_computing_cell_refinement
;
<i>HKL3000sm</i> (Otwinowski & Minor, 1997)
;
_computing_data_reduction
;
<i>HKL3000sm</i> (Otwinowski & Minor, 1997)
;
_computing_structure_solution
;
<i>SHELXT2014</i> (Sheldrick, 2015a)
;
_computing_structure_refinement
;
<i>SHELXL2014</i> (Sheldrick, 2015b)
;
_computing_molecular_graphics
;
<i>DIAMOND 4</i> (Putz & Brandenburg, 2014)
;
_computing_publication_material
;
<i>publCIF</i> (Westrip, 2010)
;
loop_
    _atom_site_type_symbol
    _atom_site_label
    _atom_site_fract_x
    _atom_site_fract_y
    _atom_site_fract_z
    _atom_site_U_iso_or_equiv
    _atom_site_adp_type
    _atom_site_calc_flag
    _atom_site_occupancy
    _atom_site_disorder_assembly
    _atom_site_disorder_group
    Cr Cr1 0.49736(4) 0.22092(2) 0.64090(2) 0.01917(12) Uani d 1 . .
    Cl Cl1 0.74178(8) 0.17096(3) 0.54341(5) 0.03402(16) Uani d 1 . .
    Cl Cl2 0.26188(9) 0.27054(4) 0.74422(5) 0.04056(18) Uani d 1 . .
    N N1 0.4818(3) 0.11569(11) 0.71701(16) 0.0333(4) Uani d 1 . .
    H H1A 0.6004 0.1094 0.7584 0.040 Uiso calc 1 . .
    H H1B 0.3827 0.1194 0.7583 0.040 Uiso calc 1 . .
    N N2 0.2575(3) 0.18582(11) 0.52655(15) 0.0281(4) Uani d 1 . .
    H H2A 0.1386 0.1968 0.5504 0.034 Uiso calc 1 . .
    H H2B 0.2639 0.2150 0.4704 0.034 Uiso calc 1 . .
    N N3 0.5108(4) 0.32459(11) 0.56009(17) 0.0355(4) Uani d 1 . .
    H H3A 0.5997 0.3180 0.5138 0.043 Uiso calc 1 . .
    H H3B 0.3871 0.3320 0.5238 0.043 Uiso calc 1 . .
    N N4 0.7385(3) 0.25541(12) 0.75231(14) 0.0288(4) Uani d 1 . .
    H H4A 0.7266 0.2293 0.8107 0.035 Uiso calc 1 . .
    H H4B 0.8559 0.2404 0.7301 0.035 Uiso calc 1 . .
    C C1 0.4434(4) 0.04454(13) 0.6542(2) 0.0386(5) Uani d 1 . .
    H H1C 0.4386 0.0009 0.7008 0.046 Uiso calc 1 . .
    H H1D 0.5571 0.0364 0.6137 0.046 Uiso calc 1 . .
    C C2 0.2426(4) 0.04817(15) 0.5807(2) 0.0420(6) Uani d 1 . .
    H H2C 0.2113 -0.0029 0.5524 0.050 Uiso calc 1 . .
    H H2D 0.1319 0.0629 0.6204 0.050 Uiso calc 1 . .
    C C3 0.2471(4) 0.10400(14) 0.4914(2) 0.0355(5) Uani d 1 . .
    H H3C 0.3660 0.0928 0.4557 0.043 Uiso calc 1 . .
    H H3D 0.1241 0.0967 0.4418 0.043 Uiso calc 1 . .
    C C4 0.5687(5) 0.39723(14) 0.6173(2) 0.0429(6) Uani d 1 . .
    H H4C 0.4614 0.4110 0.6596 0.051 Uiso calc 1 . .
    H H4D 0.5799 0.4385 0.5676 0.051 Uiso calc 1 . .
    C C5 0.7716(4) 0.38861(15) 0.6867(2) 0.0419(6) Uani d 1 . .
    H H5A 0.8729 0.3674 0.6456 0.050 Uiso calc 1 . .
    H H5B 0.8194 0.4393 0.7104 0.050 Uiso calc 1 . .
    C C6 0.7610(4) 0.33802(15) 0.78056(19) 0.0366(5) Uani d 1 . .
    H H6A 0.8857 0.3449 0.8291 0.044 Uiso calc 1 . .
    H H6B 0.6446 0.3538 0.8156 0.044 Uiso calc 1 . .
    Cr Cr2 1.00840(7) 0.57351(2) 0.59016(4) 0.03941(15) Uani d 1 . .
    O O1SA 1.0285(19) 0.4915(6) 0.5165(9) 0.064(2) Uani d 0.35 A 1
    O O2SA 0.7745(6) 0.5919(3) 0.6061(3) 0.0760(12) Uani d 0.7 A 1
    O O3SA 1.1407(11) 0.6446(3) 0.5675(4) 0.099(2) Uani d 0.7 A 1
    O O4SA 1.1024(7) 0.5391(3) 0.7046(3) 0.0930(16) Uani d 0.7 A 1
    O O1SB 1.0285(19) 0.4915(6) 0.5165(9) 0.064(2) Uani d 0.15 A 2
    O O2SB 0.937(2) 0.6545(9) 0.5161(12) 0.112(4) Uani d 0.3 A 2
    O O3SB 0.932(3) 0.5716(9) 0.6899(13) 0.118(4) Uani d 0.3 A 2
    O O4SB 1.239(2) 0.6098(8) 0.5919(11) 0.089(4) Uani d 0.3 A 2
loop_
    _atom_site_aniso_label
    _atom_site_aniso_U_11
    _atom_site_aniso_U_22
    _atom_site_aniso_U_33
    _atom_site_aniso_U_12
    _atom_site_aniso_U_13
    _atom_site_aniso_U_23
    Cr1 0.01447(17) 0.02308(18) 0.0206(2) -0.00022(10) 0.00483(11) 0.00014(11)
    Cl1 0.0215(3) 0.0465(3) 0.0364(3) -0.0014(2) 0.0128(2) -0.0111(2)
    Cl2 0.0256(3) 0.0509(4) 0.0486(4) -0.0003(2) 0.0181(2) -0.0147(3)
    N1 0.0381(11) 0.0329(9) 0.0292(10) -0.0018(8) 0.0055(8) 0.0069(7)
    N2 0.0188(8) 0.0314(9) 0.0331(10) 0.0013(7) -0.0005(7) -0.0009(7)
    N3 0.0473(12) 0.0274(9) 0.0316(11) -0.0024(8) 0.0036(8) 0.0026(7)
    N4 0.0233(8) 0.0405(10) 0.0225(9) -0.0040(7) 0.0022(6) -0.0018(7)
    C1 0.0441(14) 0.0248(10) 0.0466(15) 0.0000(9) 0.0042(11) 0.0077(9)
    C2 0.0361(13) 0.0321(12) 0.0574(17) -0.0112(10) 0.0040(11) -0.0004(11)
    C3 0.0301(11) 0.0350(11) 0.0392(13) -0.0029(9) -0.0040(9) -0.0075(9)
    C4 0.0559(16) 0.0247(11) 0.0493(16) -0.0052(10) 0.0117(12) -0.0018(10)
    C5 0.0447(14) 0.0348(12) 0.0488(16) -0.0144(10) 0.0165(11) -0.0086(10)
    C6 0.0339(12) 0.0461(13) 0.0306(13) -0.0121(10) 0.0081(9) -0.0142(10)
    Cr2 0.0402(3) 0.0366(2) 0.0431(3) -0.00926(16) 0.01182(18) -0.01372(16)
    O1SA 0.072(7) 0.044(5) 0.074(7) 0.000(3) 0.000(4) -0.029(4)
    O2SA 0.052(2) 0.108(3) 0.069(3) 0.031(2) 0.0139(17) -0.021(2)
    O3SA 0.173(5) 0.062(2) 0.076(3) -0.078(3) 0.074(3) -0.033(2)
    O4SA 0.077(3) 0.112(4) 0.078(3) -0.035(3) -0.039(2) 0.023(3)
    O1SB 0.072(7) 0.044(5) 0.074(7) 0.000(3) 0.000(4) -0.029(4)
    O2SB 0.112(4) 0.111(4) 0.112(4) 0.0009(10) 0.0136(11) 0.0006(10)
    O3SB 0.118(4) 0.118(4) 0.118(4) -0.0005(10) 0.0163(12) -0.0006(10)
    O4SB 0.088(4) 0.089(4) 0.089(4) -0.0013(10) 0.0110(11) -0.0013(10)
_geom_special_details
;
 All esds (except the esd in the dihedral angle between two l.s. planes)
 are estimated using the full covariance matrix.  The cell esds are taken
 into account individually in the estimation of esds in distances, angles
 and torsion angles; correlations between esds in cell parameters are only
 used when they are defined by crystal symmetry.  An approximate (isotropic)
 treatment of cell esds is used for estimating esds involving l.s. planes.
;
loop_
    _geom_bond_atom_site_label_1
    _geom_bond_atom_site_label_2
    _geom_bond_site_symmetry_2
    _geom_bond_distance
    _geom_bond_publ_flag
    Cr1 N1 . 2.0814(19) ?
    Cr1 N4 . 2.0816(19) ?
    Cr1 N3 . 2.086(2) ?
    Cr1 N2 . 2.1020(19) ?
    Cr1 Cl1 . 2.3189(8) ?
    Cr1 Cl2 . 2.3216(8) ?
    N1 C1 . 1.481(3) ?
    N1 H1A . 0.8900 ?
    N1 H1B . 0.8900 ?
    N2 C3 . 1.489(3) ?
    N2 H2A . 0.8900 ?
    N2 H2B . 0.8900 ?
    N3 C4 . 1.486(3) ?
    N3 H3A . 0.8900 ?
    N3 H3B . 0.8900 ?
    N4 C6 . 1.482(3) ?
    N4 H4A . 0.8900 ?
    N4 H4B . 0.8900 ?
    C1 C2 . 1.519(4) ?
    C1 H1C . 0.9700 ?
    C1 H1D . 0.9700 ?
    C2 C3 . 1.509(4) ?
    C2 H2C . 0.9700 ?
    C2 H2D . 0.9700 ?
    C3 H3C . 0.9700 ?
    C3 H3D . 0.9700 ?
    C4 C5 . 1.509(4) ?
    C4 H4C . 0.9700 ?
    C4 H4D . 0.9700 ?
    C5 C6 . 1.504(4) ?
    C5 H5A . 0.9700 ?
    C5 H5B . 0.9700 ?
    C6 H6A . 0.9700 ?
    C6 H6B . 0.9700 ?
    Cr2 O3SB . 1.437(16) ?
    Cr2 O3SA . 1.554(3) ?
    Cr2 O2SA . 1.597(4) ?
    Cr2 O4SB . 1.629(14) ?
    Cr2 O4SA . 1.639(4) ?
    Cr2 O1SB . 1.725(12) ?
    Cr2 O1SA . 1.725(12) ?
    Cr2 O2SB . 1.729(15) ?
    Cr2 O1SB 3_766 1.772(12) ?
    Cr2 O1SA 3_766 1.772(12) ?
    O1SA O1SA 3_766 0.607(12) ?
    O1SA Cr2 3_766 1.772(12) ?
    O1SB O1SB 3_766 0.607(12) ?
    O1SB Cr2 3_766 1.772(12) ?
loop_
    _geom_angle_atom_site_label_1
    _geom_angle_atom_site_label_2
    _geom_angle_atom_site_label_3
    _geom_angle_site_symmetry_1
    _geom_angle_site_symmetry_3
    _geom_angle
    _geom_angle_publ_flag
    N1 Cr1 N4 . . 90.20(8) ?
    N1 Cr1 N3 . . 178.19(8) ?
    N4 Cr1 N3 . . 91.25(8) ?
    N1 Cr1 N2 . . 90.07(8) ?
    N4 Cr1 N2 . . 179.02(7) ?
    N3 Cr1 N2 . . 88.46(8) ?
    N1 Cr1 Cl1 . . 90.30(6) ?
    N4 Cr1 Cl1 . . 88.31(6) ?
    N3 Cr1 Cl1 . . 88.66(7) ?
    N2 Cr1 Cl1 . . 90.75(6) ?
    N1 Cr1 Cl2 . . 88.84(6) ?
    N4 Cr1 Cl2 . . 89.66(6) ?
    N3 Cr1 Cl2 . . 92.26(7) ?
    N2 Cr1 Cl2 . . 91.29(6) ?
    Cl1 Cr1 Cl2 . . 177.79(3) ?
    C1 N1 Cr1 . . 119.21(15) ?
    C1 N1 H1A . . 107.5 ?
    Cr1 N1 H1A . . 107.5 ?
    C1 N1 H1B . . 107.5 ?
    Cr1 N1 H1B . . 107.5 ?
    H1A N1 H1B . . 107.0 ?
    C3 N2 Cr1 . . 119.45(14) ?
    C3 N2 H2A . . 107.5 ?
    Cr1 N2 H2A . . 107.5 ?
    C3 N2 H2B . . 107.5 ?
    Cr1 N2 H2B . . 107.5 ?
    H2A N2 H2B . . 107.0 ?
    C4 N3 Cr1 . . 120.46(17) ?
    C4 N3 H3A . . 107.2 ?
    Cr1 N3 H3A . . 107.2 ?
    C4 N3 H3B . . 107.2 ?
    Cr1 N3 H3B . . 107.2 ?
    H3A N3 H3B . . 106.8 ?
    C6 N4 Cr1 . . 119.42(15) ?
    C6 N4 H4A . . 107.5 ?
    Cr1 N4 H4A . . 107.5 ?
    C6 N4 H4B . . 107.5 ?
    Cr1 N4 H4B . . 107.5 ?
    H4A N4 H4B . . 107.0 ?
    N1 C1 C2 . . 112.4(2) ?
    N1 C1 H1C . . 109.1 ?
    C2 C1 H1C . . 109.1 ?
    N1 C1 H1D . . 109.1 ?
    C2 C1 H1D . . 109.1 ?
    H1C C1 H1D . . 107.9 ?
    C3 C2 C1 . . 113.9(2) ?
    C3 C2 H2C . . 108.8 ?
    C1 C2 H2C . . 108.8 ?
    C3 C2 H2D . . 108.8 ?
    C1 C2 H2D . . 108.8 ?
    H2C C2 H2D . . 107.7 ?
    N2 C3 C2 . . 112.6(2) ?
    N2 C3 H3C . . 109.1 ?
    C2 C3 H3C . . 109.1 ?
    N2 C3 H3D . . 109.1 ?
    C2 C3 H3D . . 109.1 ?
    H3C C3 H3D . . 107.8 ?
    N3 C4 C5 . . 111.1(2) ?
    N3 C4 H4C . . 109.4 ?
    C5 C4 H4C . . 109.4 ?
    N3 C4 H4D . . 109.4 ?
    C5 C4 H4D . . 109.4 ?
    H4C C4 H4D . . 108.0 ?
    C6 C5 C4 . . 114.2(2) ?
    C6 C5 H5A . . 108.7 ?
    C4 C5 H5A . . 108.7 ?
    C6 C5 H5B . . 108.7 ?
    C4 C5 H5B . . 108.7 ?
    H5A C5 H5B . . 107.6 ?
    N4 C6 C5 . . 112.30(19) ?
    N4 C6 H6A . . 109.1 ?
    C5 C6 H6A . . 109.1 ?
    N4 C6 H6B . . 109.1 ?
    C5 C6 H6B . . 109.1 ?
    H6A C6 H6B . . 107.9 ?
    O3SA Cr2 O2SA . . 115.3(3) ?
    O3SB Cr2 O4SB . . 114.8(8) ?
    O3SA Cr2 O4SA . . 107.8(3) ?
    O2SA Cr2 O4SA . . 102.3(2) ?
    O3SB Cr2 O1SB . . 122.2(8) ?
    O4SB Cr2 O1SB . . 101.1(7) ?
    O3SA Cr2 O1SA . . 118.0(6) ?
    O2SA Cr2 O1SA . . 112.0(5) ?
    O4SA Cr2 O1SA . . 98.6(3) ?
    O3SB Cr2 O2SB . . 114.5(8) ?
    O4SB Cr2 O2SB . . 82.9(7) ?
    O1SB Cr2 O2SB . . 113.6(6) ?
    O3SB Cr2 O1SB . 3_766 130.7(8) ?
    O4SB Cr2 O1SB . 3_766 107.0(7) ?
    O1SB Cr2 O1SB . 3_766 19.9(4) ?
    O2SB Cr2 O1SB . 3_766 95.0(6) ?
    O3SA Cr2 O1SA . 3_766 112.5(5) ?
    O2SA Cr2 O1SA . 3_766 100.8(5) ?
    O4SA Cr2 O1SA . 3_766 117.9(3) ?
    O1SA Cr2 O1SA . 3_766 19.9(4) ?
    O1SA O1SA Cr2 3_766 . 84(2) ?
    O1SA O1SA Cr2 3_766 3_766 76(2) ?
    Cr2 O1SA Cr2 . 3_766 160.1(4) ?
    O1SB O1SB Cr2 3_766 . 84(2) ?
    O1SB O1SB Cr2 3_766 3_766 76(2) ?
    Cr2 O1SB Cr2 . 3_766 160.1(4) ?
loop_
    _geom_torsion_atom_site_label_1
    _geom_torsion_atom_site_label_2
    _geom_torsion_atom_site_label_3
    _geom_torsion_atom_site_label_4
    _geom_torsion_site_symmetry_1
    _geom_torsion_site_symmetry_2
    _geom_torsion_site_symmetry_3
    _geom_torsion_site_symmetry_4
    _geom_torsion
    _geom_torsion_publ_flag
    Cr1 N1 C1 C2 . . . . -58.0(3) ?
    N1 C1 C2 C3 . . . . 69.9(3) ?
    Cr1 N2 C3 C2 . . . . 55.6(2) ?
    C1 C2 C3 N2 . . . . -68.5(3) ?
    Cr1 N3 C4 C5 . . . . 53.7(3) ?
    N3 C4 C5 C6 . . . . -71.0(3) ?
    Cr1 N4 C6 C5 . . . . -54.5(2) ?
    C4 C5 C6 N4 . . . . 72.2(3) ?
    O3SA Cr2 O1SA O1SA . . . 3_766 -79(3) ?
    O2SA Cr2 O1SA O1SA . . . 3_766 59(3) ?
    O4SA Cr2 O1SA O1SA . . . 3_766 166(3) ?
    O3SA Cr2 O1SA Cr2 . . . 3_766 -79(3) ?
    O2SA Cr2 O1SA Cr2 . . . 3_766 59(3) ?
    O4SA Cr2 O1SA Cr2 . . . 3_766 166(3) ?
    O1SA Cr2 O1SA Cr2 3_766 . . 3_766 -0.002(7) ?
    O3SB Cr2 O1SB O1SB . . . 3_766 122(3) ?
    O4SB Cr2 O1SB O1SB . . . 3_766 -109(3) ?
    O2SB Cr2 O1SB O1SB . . . 3_766 -22(3) ?
    O3SB Cr2 O1SB Cr2 . . . 3_766 122(3) ?
    O4SB Cr2 O1SB Cr2 . . . 3_766 -109(3) ?
    O2SB Cr2 O1SB Cr2 . . . 3_766 -22(3) ?
    O1SB Cr2 O1SB Cr2 3_766 . . 3_766 -0.002(7) ?
loop_
    _geom_hbond_atom_site_label_D
    _geom_hbond_atom_site_label_H
    _geom_hbond_atom_site_label_A
    _geom_hbond_site_symmetry_A
    _geom_hbond_distance_DH
    _geom_hbond_distance_HA
    _geom_hbond_distance_DA
    _geom_hbond_angle_DHA
    N1 H1A O4SA 2_746 0.89 2.29 3.076(4) 147.2
    N1 H1A O4SB 2_746 0.89 2.08 2.877(14) 148.9
    N1 H1B O2SA 2_646 0.89 2.19 3.022(4) 155.6
    N1 H1B O3SB 2_646 0.89 2.39 3.182(16) 149.1
    N2 H2A Cl1 1_455 0.89 2.62 3.4085(19) 148.5
    N2 H2B O2SB 3_666 0.89 2.63 3.070(15) 111.2
    N3 H3A O3SA 3_766 0.89 2.20 3.017(5) 152.5
    N3 H3A O4SB 3_766 0.89 2.21 2.933(14) 137.8
    N3 H3B O2SA 3_666 0.89 2.28 3.027(5) 140.7
    N3 H3B O2SB 3_666 0.89 2.13 2.989(16) 162.2
    N4 H4A O3SA 2_746 0.89 2.25 3.044(4) 149.2
    N4 H4A O4SB 2_746 0.89 2.42 3.220(14) 149.6
    N4 H4B Cl2 1_655 0.89 2.68 3.439(2) 143.4
_shelx_hkl_file
;
   0  -3   0   -0.25    0.13
   0  -4   0   21.26    0.90
   0  -5   0    0.36    0.26
   0   5   0    0.17    0.18
   0  -6   0  263.86   13.81
   0   6   0  994.18   33.25
   0  -7   0    0.44    0.26
   0   7   0    0.67    0.25
   0  -8   0  157.31    4.33
   0   8   0  171.07    4.28
   0  -9   0    0.14    0.28
   0   9   0   -0.15    0.30
   0 -10   0    1.24    0.63
   0  10   0    1.76    0.40
   0 -11   0    0.28    0.36
   0  11   0    0.12    0.32
   0 -12   0  109.61    3.02
   0  12   0  106.31    2.95
   0 -13   0   -0.20    0.60
   0  13   0    0.05    0.55
   0 -14   0   27.45    1.08
   0  14   0   27.03    1.05
   0 -15   0    0.21    0.47
   0  15   0    0.17    0.46
   0 -16   0   61.79    2.11
   0  16   0   59.77    1.87
   0 -17   0    0.32    0.59
   0  17   0    0.50    0.52
   0 -18   0  260.87    6.92
   0  18   0  258.62    6.86
   0 -19   0    0.43    0.97
   0  19   0    0.21    0.89
   0 -20   0  166.17    4.57
   0  20   0  158.11    4.72
   0 -21   0   -0.11    0.77
   0  21   0    0.21    0.68
   0 -22   0   10.73    1.33
   0  22   0    9.49    1.17
   0 -23   0   -0.27    0.92
   0  23   0    0.11    0.83
   0 -24   0    2.16    0.98
   0  24   0    2.73    0.91
   0 -25   0   -0.04    1.05
   0  25   0   -0.15    0.95
   0 -26   0    3.68    1.17
   0  26   0    5.06    1.15
   0 -27   0   -2.07    1.80
   0  27   0    0.01    1.70
   0  28  -1   11.46    2.21
   0 -28   1   10.96    1.99
   0  27  -1    1.21    1.18
   0 -27   1    0.31    1.27
   0  26  -1    5.61    1.13
   0 -26   1    4.19    1.15
   0  25  -1   10.56    1.31
   0 -25   1   11.15    1.33
   0  24  -1    6.86    1.24
   0 -24   1    6.42    1.27
   0  23  -1   28.43    1.49
   0 -23   1   29.85    1.48
   0  22  -1   49.68    2.18
   0 -22   1   48.98    2.33
   0  21  -1    0.56    0.87
   0 -21   1    1.53    0.88
   0  20  -1   14.89    1.00
   0 -20   1   15.45    1.11
   0  19  -1   39.44    1.49
   0 -19   1   39.10    1.52
   0  18  -1    0.44    0.73
   0 -18   1   -0.02    0.69
   0  17  -1   15.42    1.25
   0 -17   1   16.53    1.03
   0  16  -1   30.29    1.21
   0 -16   1   32.77    1.25
   0  15  -1  202.40    5.15
   0 -15   1  205.42    5.40
   0  14  -1   19.61    0.94
   0 -14   1   20.63    1.04
   0  13  -1   87.93    2.51
   0 -13   1   86.75    2.47
   0  12  -1   67.30    2.03
   0 -12   1   70.99    2.23
   0  11  -1  133.98    3.47
   0 -11   1  132.34    3.56
   0  10  -1    7.16    0.52
   0 -10   1    5.10    0.44
   0   9  -1   41.60    1.33
   0  -9   1   43.58    1.46
   0   8  -1   30.62    1.02
   0  -8   1   30.00    1.05
   0   7  -1    3.68    0.31
   0  -7   1    4.23    0.33
   0   6  -1  414.63    9.50
   0  -6   1  399.85    9.53
   0   4  -1  566.90   13.18
   0  -4   1  562.62   13.16
   0   3  -1  454.82   10.56
   0  -3   1  442.00   10.36
   0  -1  -1  208.52    6.84
   0   1   1  223.39    5.28
   0   2   1  499.21   16.28
   0  -3  -1  452.20   10.73
   0   3   1  434.17   10.26
   0  -4  -1  553.61   12.79
   0   4   1  558.53   13.26
   0  -6  -1  408.39    9.89
   0   6   1  382.17    9.15
   0  -7  -1    3.96    0.31
   0   7   1    3.97    0.32
   0  -8  -1   27.66    0.92
   0   8   1   29.18    1.00
   0  -9  -1   41.94    1.35
   0   9   1   41.54    1.34
   0 -10  -1    5.26    0.46
   0  10   1    5.04    0.43
   0 -11  -1  127.03    3.42
   0  11   1  130.68    3.66
   0 -12  -1   64.99    2.12
   0  12   1   61.09    1.93
   0 -13  -1   88.18    2.57
   0 -14  -1   17.87    0.91
   0 -15  -1  200.29    5.65
   0 -16  -1   32.31    1.39
   0 -17  -1   15.24    1.04
   0  17   1   15.85    1.03
   0 -18  -1    2.04    1.40
   0  18   1    0.35    0.72
   0  19   1   42.20    2.40
   0  20   1   13.43    1.40
   0 -23  -1   23.31    2.00
   0 -24  -1    5.34    1.39
   0  24   1    7.80    2.35
   0 -25  -1    9.50    1.48
   0  25   1    9.97    1.95
   0 -26  -1    4.88    1.29
   0  26   1    5.64    1.20
   0 -27  -1   -1.40    1.14
   0  27   1    0.42    1.13
   0  28  -2    2.27    2.12
   0 -28   2    1.20    1.96
   0  27  -2    0.76    1.20
   0 -27   2    1.03    1.24
   0  26  -2    1.29    1.30
   0 -26   2    2.15    1.36
   0  25  -2    4.08    1.11
   0 -25   2    5.06    1.19
   0  24  -2    1.00    0.89
   0 -24   2    0.97    1.01
   0  23  -2   38.95    1.75
   0 -23   2   37.72    1.85
   0  22  -2    0.09    0.86
   0 -22   2    0.72    0.81
   0  21  -2   15.71    1.03
   0 -21   2   15.96    1.12
   0  20  -2   -0.18    1.23
   0 -20   2    0.49    0.87
   0  19  -2   40.75    1.46
   0 -19   2   39.10    1.52
   0  18  -2   11.59    0.88
   0 -18   2   11.98    0.96
   0  17  -2  498.96   11.89
   0 -17   2  489.14   12.55
   0  16  -2   23.26    1.01
   0 -16   2   22.96    1.14
   0  15  -2    6.26    0.61
   0 -15   2    6.62    0.65
   0  14  -2    5.26    0.53
   0 -14   2    4.70    0.61
   0  13  -2    3.38    0.50
   0 -13   2    4.70    0.50
   0  12  -2  255.96    6.42
   0 -12   2  248.24    6.40
   0  11  -2  468.62   11.00
   0 -11   2  474.10   11.25
   0  10  -2   85.86    2.46
   0 -10   2   84.09    2.36
   0   9  -2   88.70    2.40
   0  -9   2   90.01    3.51
   0   8  -2 1062.52   24.27
   0  -8   2 1067.78   24.47
   0   7  -2   64.01    1.74
   0  -7   2   62.93    1.87
   0   6  -2 1070.65   23.83
   0  -6   2 1072.80   24.10
   0   5  -2    0.63    0.22
   0  -5   2    0.97    0.24
   0   4  -2 1055.58   23.76
   0  -4   2 1059.81   34.59
   0   2  -2  443.14   14.36
   0  -2   2  453.60   10.34
   0   0  -2   29.03    0.98
   0   0   2   30.19    1.05
   0  -2  -2  454.37   14.73
   0   2   2  429.70   10.04
   0  -4  -2 1028.15   22.85
   0   4   2 1017.49   22.86
   0  -5  -2    0.48    0.23
   0   5   2    0.67    0.19
   0  -6  -2 1042.40   23.38
   0   6   2 1025.77   23.41
   0  -7  -2   60.04    1.74
   0   7   2   59.99    1.77
   0  -8  -2 1050.61   23.99
   0   8   2 1036.16   23.87
   0  -9  -2   86.10    2.38
   0   9   2   87.26    2.47
   0 -10  -2   85.68    2.45
   0  10   2   84.22    2.40
   0 -11  -2  464.13   11.01
   0  11   2  467.45   11.57
   0 -12  -2  255.82    6.43
   0  12   2  253.93    6.64
   0 -13  -2    4.36    0.51
   0  13   2    4.33    0.52
   0 -14  -2    4.37    0.63
   0  14   2    5.41    0.62
   0 -15  -2    5.21    0.62
   0  15   2    6.70    0.68
   0 -16  -2   21.84    1.05
   0  16   2   21.19    1.00
   0 -17  -2  469.58   11.11
   0  17   2  480.87   11.71
   0 -18  -2   11.68    0.85
   0  18   2   11.57    0.84
   0 -19  -2   39.05    1.59
   0  19   2   37.19    1.68
   0 -20  -2    1.74    0.97
   0  20   2    1.66    1.30
   0 -21  -2   15.67    1.06
   0  21   2   16.00    1.06
   0 -22  -2    0.00    0.77
   0  22   2    0.34    0.73
   0 -23  -2   32.05    1.77
   0  23   2   35.75    1.68
   0 -24  -2    2.15    1.05
   0  24   2    1.80    1.00
   0 -25  -2    4.38    1.37
   0  25   2    4.47    1.18
   0 -26  -2    1.17    1.39
   0  26   2    2.38    1.25
   0 -27  -2    1.19    1.16
   0  27   2    1.23    1.16
   0  27  -3    5.88    1.24
   0 -27   3    6.07    1.36
   0  26  -3    0.70    1.06
   0 -26   3    0.13    1.13
   0  25  -3    1.15    1.46
   0 -25   3    3.31    1.57
   0  24  -3    0.42    0.92
   0 -24   3    0.61    0.99
   0  23  -3   27.85    1.44
   0 -23   3   28.90    1.52
   0  22  -3   24.84    1.36
   0 -22   3   22.79    1.40
   0  21  -3    5.20    0.82
   0 -21   3    4.10    0.83
   0  20  -3   -0.07    0.77
   0 -20   3    0.45    0.76
   0  19  -3    6.99    0.79
   0 -19   3    7.70    0.91
   0  18  -3   45.35    1.59
   0 -18   3   47.45    1.74
   0  17  -3    7.15    0.78
   0 -17   3    7.18    0.86
   0  16  -3    0.19    0.51
   0 -16   3    0.02    0.51
   0  15  -3    0.79    0.56
   0 -15   3    0.59    0.63
   0  14  -3  178.58    4.59
   0 -14   3  184.99    4.63
   0  13  -3  121.64    3.05
   0 -13   3  125.57    3.30
   0  12  -3  760.40   17.56
   0 -12   3  775.63   17.67
   0  11  -3  476.68   11.02
   0 -11   3  491.56   12.04
   0  10  -3   42.57    1.37
   0 -10   3   51.53    2.20
   0   9  -3  210.84    5.42
   0  -9   3  209.37    5.33
   0   8  -3  267.32    6.52
   0  -8   3  269.34    6.75
   0   7  -3   13.96    0.56
   0  -7   3   15.93    0.61
   0   6  -3 1026.24   23.15
   0  -6   3 1007.79   23.05
   0   5  -3  604.67   13.78
   0  -5   3  601.98   14.10
   0   4  -3   26.66    0.80
   0   3  -3   12.20    0.41
   0  -3   3   12.25    0.44
   0   1  -3  104.92    2.41
   0   0  -3    0.04    0.06
   0   0   3    0.01    0.06
   0  -1  -3  104.68    2.40
   0   1   3  106.25    2.60
   0  -3  -3   12.16    0.43
   0   3   3   12.47    0.45
   0  -4  -3   27.23    0.96
   0   4   3   25.45    0.94
   0  -5  -3  597.26   13.50
   0   5   3  578.69   13.49
   0  -6  -3  993.71   22.26
   0   6   3  977.52   22.01
   0  -7  -3   14.41    0.59
   0   7   3   15.78    0.63
   0  -8  -3  268.40    6.61
   0   8   3  269.55    6.61
   0  -9  -3  212.38    5.22
   0   9   3  205.01    5.12
   0 -10  -3   43.14    1.36
   0  10   3   41.80    1.32
   0 -11  -3  478.79   11.27
   0  11   3  469.75   11.37
   0 -12  -3  750.79   17.10
   0  12   3  762.95   18.25
   0 -13  -3  120.29    3.28
   0  13   3  120.61    3.35
   0 -14  -3  179.95    4.62
   0  14   3  180.05    4.68
   0 -15  -3    0.40    0.61
   0  15   3    0.94    0.58
   0 -16  -3   -0.36    0.63
   0  16   3    0.93    0.65
   0 -17  -3    6.49    0.75
   0  17   3    7.73    0.75
   0 -18  -3   44.40    1.69
   0  18   3   44.95    1.78
   0 -19  -3    6.62    0.87
   0  19   3    8.19    0.94
   0 -20  -3    0.03    0.80
   0  20   3   -0.18    0.76
   0 -21  -3    4.13    0.82
   0  21   3    4.70    0.78
   0 -22  -3   22.04    1.38
   0  22   3   20.85    1.25
   0 -23  -3   28.65    1.59
   0  23   3   27.62    1.59
   0 -24  -3    0.54    1.04
   0  24   3    1.07    1.01
   0 -25  -3    1.33    1.26
   0  25   3    0.90    1.23
   0 -26  -3    1.99    1.16
   0  26   3    1.12    1.09
   0 -27  -3    3.66    1.22
   0  27   3    5.68    1.17
   0  27  -4    2.08    1.51
   0 -27   4    0.64    1.51
   0  26  -4    0.05    1.24
   0 -26   4    0.00    1.39
   0  25  -4   12.28    1.44
   0 -25   4   13.47    1.54
   0  24  -4    0.11    0.92
   0 -24   4    0.61    1.04
   0  23  -4    3.21    0.93
   0 -23   4    1.82    0.99
   0  22  -4    1.76    0.94
   0 -22   4    1.52    0.87
   0  21  -4    0.96    0.77
   0 -21   4    1.60    0.85
   0  20  -4   21.11    1.97
   0 -20   4   17.36    1.38
   0  19  -4    4.20    0.77
   0 -19   4    3.97    0.81
   0  18  -4   10.76    0.83
   0 -18   4   10.19    0.95
   0  17  -4    3.47    0.83
   0 -17   4    3.64    0.91
   0  16  -4   65.53    2.01
   0 -16   4   66.74    2.22
   0  15  -4  140.18    3.91
   0 -15   4  137.79    3.93
   0  14  -4  346.66    8.81
   0 -14   4  356.62    8.68
   0  13  -4  237.21    5.91
   0 -13   4  238.89    6.14
   0  12  -4  129.74    3.51
   0 -12   4  133.21    4.20
   0  11  -4   29.46    1.11
   0 -11   4   30.37    1.05
   0  10  -4   18.83    0.80
   0 -10   4   20.16    0.87
   0   9  -4   33.10    1.07
   0  -9   4   34.40    1.20
   0   8  -4  260.94    6.40
   0  -8   4  263.11    8.85
   0   7  -4 1434.87   31.83
   0  -7   4 1448.17   32.88
   0   6  -4  654.86   14.85
   0  -6   4  655.43   14.64
   0   5  -4  506.71   16.36
   0  -5   4  520.56   12.03
   0   4  -4    4.49    0.24
   0  -4   4    5.20    0.41
   0   3  -4  410.14    9.41
   0  -3   4  408.11    9.43
   0   2  -4  595.94   13.60
   0  -2   4  620.18   20.66
   0   1  -4   18.04    0.53
   0  -1   4   17.57    0.49
   0   1   4   18.18    0.55
   0  -2  -4  572.55   12.93
   0   2   4  587.00   13.33
   0  -3  -4  412.35    9.39
   0   3   4  428.13    9.76
   0  -4  -4    4.97    0.34
   0   4   4    4.51    0.32
   0  -5  -4  521.35   11.95
   0   5   4  512.24   12.03
   0  -6  -4  636.57   20.43
   0   6   4  625.53   14.97
   0  -7  -4 1407.85   31.80
   0   7   4 1409.22   31.90
   0  -8  -4  259.00    9.00
   0   8   4  257.40    6.17
   0  -9  -4   33.97    1.15
   0   9   4   34.20    1.21
   0 -10  -4   18.30    0.79
   0  10   4   18.08    0.77
   0 -11  -4   29.18    0.97
   0  11   4   29.45    1.08
   0 -12  -4  129.94    3.57
   0  12   4  130.67    3.43
   0 -13  -4  233.25    5.83
   0  13   4  222.89    7.98
   0 -14  -4  351.06    9.28
   0  14   4  341.90    8.49
   0 -15  -4  141.26    4.01
   0  15   4  141.54    3.92
   0 -16  -4   64.50    2.05
   0  16   4   63.27    2.25
   0 -17  -4    3.65    0.67
   0  17   4    3.97    0.68
   0 -18  -4   10.37    0.97
   0  18   4   11.80    0.93
   0 -19  -4    3.55    0.78
   0  19   4    3.14    0.70
   0 -20  -4   18.83    1.21
   0  20   4   18.97    1.12
   0 -21  -4    0.97    0.89
   0  21   4    1.33    0.87
   0 -22  -4    1.63    0.88
   0  22   4    1.06    0.85
   0 -23  -4    2.81    1.20
   0  23   4    1.99    1.12
   0 -24  -4    0.60    1.14
   0  24   4   -0.31    1.20
   0 -25  -4   12.03    1.33
   0  25   4   12.09    1.29
   0 -26  -4    1.18    1.23
   0  26   4    0.51    1.09
   0 -27  -4    1.63    1.30
   0  27   4   -0.34    1.43
   0  27  -5    1.40    1.53
   0 -27   5    1.67    1.80
   0  26  -5    9.95    1.34
   0 -26   5   11.64    1.60
   0  25  -5    0.87    1.38
   0 -25   5    0.89    1.48
   0  24  -5   23.82    1.46
   0 -24   5   23.61    1.63
   0  23  -5    8.54    1.13
   0 -23   5    8.41    1.17
   0  22  -5    0.88    1.19
   0 -22   5    2.01    1.27
   0  21  -5    5.43    0.87
   0 -21   5    4.73    0.95
   0  20  -5    1.18    0.76
   0 -20   5    0.68    0.76
   0  19  -5   22.06    1.21
   0 -19   5   22.64    1.20
   0  18  -5    0.25    0.76
   0 -18   5    1.07    0.84
   0  17  -5    2.99    0.87
   0 -17   5    2.36    0.80
   0  16  -5   25.36    1.11
   0 -16   5   25.42    1.09
   0  15  -5   22.47    1.00
   0 -15   5   20.22    1.01
   0  14  -5   84.98    2.52
   0 -14   5   82.28    2.56
   0  13  -5   13.39    0.80
   0 -13   5   14.04    0.87
   0  12  -5  398.26    9.94
   0 -12   5  383.32    9.07
   0  11  -5  293.79    7.07
   0 -11   5  300.24    7.26
   0  10  -5 1065.07   24.89
   0 -10   5  996.73   22.22
   0   9  -5  126.69    3.42
   0  -9   5  132.60    3.64
   0   8  -5  661.07   15.01
   0  -8   5  629.16   14.71
   0   7  -5   55.60    1.58
   0  -7   5   56.61    1.57
   0   6  -5 1028.07   22.74
   0  -6   5 1041.07   23.78
   0   5  -5  712.83   15.98
   0  -5   5  708.82   22.84
   0   4  -5  151.41    5.01
   0  -4   5  159.42    4.36
   0   3  -5  260.91    8.78
   0  -3   5  263.06    6.49
   0   2  -5  114.34    3.86
   0  -2   5  121.92    3.02
   0   1  -5  507.16   15.94
   0  -1   5  538.03   16.95
   0   0   5    0.07    0.09
   0  -1  -5  517.14   16.80
   0   1   5  558.11   17.99
   0  -2  -5  113.36    3.75
   0   2   5  116.18    2.76
   0  -3  -5  254.55    5.98
   0   3   5  259.82    6.37
   0  -4  -5  151.58    5.04
   0   4   5  151.96    3.85
   0  -5  -5  708.25   16.12
   0   5   5  713.82   23.70
   0  -6  -5 1027.26   23.02
   0   6   5 1038.25   23.64
   0  -7  -5   54.49    1.52
   0   7   5   54.79    1.61
   0  -8  -5  637.23   14.51
   0   8   5  626.85   14.16
   0  -9  -5  126.50    3.21
   0   9   5  125.12    3.10
   0 -10  -5  976.83   22.34
   0  10   5  970.70   22.24
   0 -11  -5  296.98    6.94
   0  11   5  293.65    7.16
   0 -12  -5  380.52    9.08
   0  12   5  387.52    9.63
   0 -13  -5   13.40    0.77
   0  13   5   12.54    0.71
   0 -14  -5   82.34    2.57
   0  14   5   78.54    2.58
   0 -15  -5   21.99    1.20
   0  15   5   20.89    1.27
   0 -16  -5   26.57    1.23
   0  16   5   25.46    1.18
   0 -17  -5    3.13    0.66
   0  17   5    2.65    0.62
   0 -18  -5    0.40    0.68
   0  18   5    1.21    0.69
   0 -19  -5   23.95    1.18
   0  19   5   22.34    1.18
   0 -20  -5    1.66    0.94
   0  20   5   -0.46    1.01
   0 -21  -5    5.69    0.93
   0  21   5    5.35    0.85
   0 -22  -5   -0.06    0.89
   0  22   5    1.60    0.89
   0 -23  -5    8.58    1.56
   0  23   5   11.46    1.53
   0 -24  -5   21.36    1.40
   0  24   5   17.66    1.38
   0 -25  -5    0.03    1.17
   0  25   5    2.01    1.17
   0 -26  -5   10.08    1.69
   0  26   5    8.37    1.49
   0 -27  -5    0.54    1.29
   0  27   5    0.55    1.31
   0  27  -6   -1.00    1.99
   0 -27   6    0.41    2.44
   0  26  -6    2.76    1.22
   0 -26   6    3.35    1.51
   0  25  -6   -0.53    1.14
   0 -25   6   -0.82    1.26
   0  24  -6    1.00    1.24
   0 -24   6    1.84    1.30
   0  23  -6    4.78    1.25
   0 -23   6    4.90    1.36
   0  22  -6   12.05    1.17
   0 -22   6   10.93    1.18
   0  21  -6    2.25    0.89
   0 -21   6    1.79    0.92
   0  20  -6    9.87    1.00
   0 -20   6    9.58    1.13
   0  19  -6    6.25    1.10
   0 -19   6    6.91    1.16
   0  18  -6   33.57    1.42
   0 -18   6   31.48    1.44
   0  17  -6   80.71    2.57
   0 -17   6   77.88    2.46
   0  16  -6   41.29    1.57
   0 -16   6   42.55    1.66
   0  15  -6  141.92    3.95
   0 -15   6  142.44    4.03
   0  14  -6   12.70    0.81
   0 -14   6   12.98    0.97
   0  13  -6  118.38    3.23
   0 -13   6  119.99    3.33
   0  12  -6  208.00    5.15
   0 -12   6  212.39    5.28
   0  11  -6   65.85    1.93
   0 -11   6   71.58    2.59
   0  10  -6  173.68    4.35
   0 -10   6  170.95    4.37
   0   9  -6   76.63    2.08
   0  -9   6   79.96    2.20
   0   8  -6   31.14    1.04
   0  -8   6   29.99    1.36
   0   7  -6  178.68    4.20
   0  -7   6  173.38    4.22
   0   6  -6  436.12   10.28
   0  -6   6  415.02    9.76
   0   5  -6  314.69    7.39
   0  -5   6  304.37    9.82
   0   4  -6   31.62    0.89
   0  -4   6   30.53    1.32
   0   3  -6  165.09    3.83
   0  -3   6  166.23    3.97
   0   2  -6    9.00    0.42
   0  -2   6    9.26    0.35
   0   1  -6    3.44    0.22
   0  -1   6    3.48    0.22
   0  -1  -6    3.35    0.17
   0   1   6    4.29    0.25
   0  -2  -6    8.39    0.51
   0   2   6    9.34    0.56
   0  -3  -6  166.68    4.14
   0   3   6  168.27    4.38
   0  -4  -6   30.50    1.30
   0   4   6   31.49    0.92
   0  -5  -6  307.16    7.09
   0   5   6  309.92    7.38
   0  -6  -6  420.76    9.42
   0   6   6  413.18    9.72
   0  -7  -6  172.20    5.77
   0   7   6  175.23    4.21
   0  -8  -6   31.11    0.98
   0   8   6   31.23    1.05
   0  -9  -6   81.76    2.29
   0   9   6   76.52    2.09
   0 -10  -6  168.17    4.10
   0  10   6  168.38    4.47
   0 -11  -6   63.89    1.78
   0  11   6   65.76    1.83
   0 -12  -6  208.17    5.34
   0  12   6  207.43    5.34
   0 -13  -6  118.69    3.35
   0  13   6  117.37    3.58
   0 -14  -6   12.65    0.83
   0  14   6   12.81    0.75
   0 -15  -6  149.11    4.02
   0  15   6  149.48    4.17
   0 -16  -6   42.36    1.50
   0  16   6   40.37    1.53
   0 -17  -6   80.66    2.55
   0  17   6   78.99    2.74
   0 -18  -6   33.07    1.38
   0  18   6   33.60    1.58
   0 -19  -6    6.15    0.87
   0  19   6    6.04    0.86
   0 -20  -6   10.49    1.16
   0  20   6    9.02    1.08
   0 -21  -6    2.00    1.00
   0  21   6    1.91    0.92
   0 -22  -6   10.25    1.15
   0  22   6   10.38    1.07
   0 -23  -6    4.74    1.06
   0  23   6    4.92    1.10
   0 -24  -6    2.53    1.14
   0  24   6    2.61    1.16
   0 -25  -6   -0.61    1.67
   0  25   6   -1.10    1.72
   0 -26  -6    3.02    1.43
   0  26   6    3.07    1.28
   0 -27  -6    0.24    1.34
   0  27   6    0.36    1.34
   0  27  -7   21.53    1.54
   0 -27   7   26.44    1.93
   0  26  -7    0.95    1.51
   0 -26   7    1.04    1.97
   0  25  -7   15.49    1.62
   0 -25   7   16.41    2.03
   0  24  -7    3.21    1.24
   0 -24   7    2.44    1.28
   0  23  -7   24.23    1.52
   0 -23   7   25.85    1.66
   0  22  -7    1.91    0.98
   0 -22   7    2.57    1.10
   0  21  -7   14.88    1.50
   0 -21   7   19.10    1.64
   0  20  -7   12.44    1.17
   0 -20   7   12.09    1.13
   0  19  -7   11.02    1.00
   0 -19   7   10.26    1.05
   0  18  -7    0.94    0.85
   0 -18   7    0.41    0.86
   0  17  -7    3.52    0.72
   0 -17   7    4.28    0.82
   0  16  -7   96.19    2.75
   0 -16   7   97.57    3.00
   0  15  -7   -0.16    0.66
   0 -15   7   -0.30    0.62
   0  14  -7   53.01    1.85
   0 -14   7   52.77    1.84
   0  13  -7  125.25    4.92
   0 -13   7  125.28    3.52
   0  12  -7    1.33    0.45
   0 -12   7    1.88    0.54
   0  11  -7  121.17    3.19
   0 -11   7  118.67    3.12
   0  10  -7   16.34    0.67
   0 -10   7   17.40    0.88
   0   9  -7  153.17    3.95
   0  -9   7  154.40    4.02
   0   8  -7   43.40    1.32
   0  -8   7   44.12    1.39
   0   7  -7  999.65   22.69
   0  -7   7 1010.66   22.92
   0   6  -7   46.37    1.24
   0  -6   7   46.08    1.36
   0   5  -7   69.13    2.70
   0  -5   7   62.82    2.54
   0   4  -7  845.79   19.43
   0  -4   7  829.94   18.58
   0   3  -7   64.76    2.27
   0  -3   7   64.51    1.73
   0  -2   7    9.23    0.44
   0   0   7    0.11    0.06
   0  -1  -7  196.76    4.94
   0   1   7  205.58    5.00
   0  -2  -7   10.07    0.40
   0   2   7    8.98    0.64
   0  -3  -7   65.23    1.73
   0   3   7   67.73    1.98
   0  -4  -7  838.97   18.61
   0   4   7  817.51   18.40
   0  -5  -7   70.07    1.93
   0   5   7   65.90    2.40
   0  -6  -7   47.12    1.34
   0   6   7   45.72    1.31
   0  -7  -7 1004.15   22.52
   0   7   7  982.19   21.92
   0  -8  -7   47.59    2.51
   0   8   7   44.29    1.34
   0  -9  -7  153.85    3.90
   0   9   7  150.51    4.05
   0 -10  -7   16.02    0.73
   0  10   7   15.60    0.76
   0 -11  -7  117.26    3.31
   0  11   7  119.23    3.19
   0 -12  -7    1.71    0.50
   0  12   7    1.70    0.49
   0 -13  -7  128.94    3.80
   0  13   7  127.01    3.61
   0 -14  -7   53.22    1.77
   0  14   7   53.09    1.79
   0 -15  -7    0.39    0.60
   0  15   7    0.38    0.61
   0 -16  -7   92.01    2.78
   0  16   7   94.18    2.80
   0 -17  -7    3.66    0.78
   0  17   7    3.29    0.86
   0 -18  -7    0.57    0.87
   0  18   7    0.33    0.68
   0 -19  -7   10.10    1.30
   0  19   7    9.63    1.06
   0 -20  -7   11.96    1.08
   0  20   7   10.82    1.00
   0 -21  -7   15.45    1.24
   0  21   7   17.50    1.28
   0 -22  -7    2.95    1.26
   0  22   7    2.59    1.20
   0 -23  -7   27.02    1.78
   0  23   7   24.76    1.74
   0 -24  -7    2.29    1.31
   0  24   7    1.09    1.21
   0 -25  -7   12.85    1.82
   0  25   7   13.90    1.70
   0 -26  -7    3.40    1.45
   0  26   7    1.37    1.51
   0  27  -8   -0.13    1.34
   0 -27   8    0.39    1.56
   0  26  -8   -0.44    1.86
   0 -26   8   -1.29    2.23
   0  25  -8   -0.33    1.53
   0 -25   8   -0.20    1.63
   0  24  -8   15.14    1.49
   0 -24   8   16.61    1.68
   0  23  -8    1.56    1.52
   0 -23   8    0.94    1.45
   0  22  -8    6.64    1.35
   0 -22   8    7.48    1.43
   0  21  -8   24.16    1.55
   0 -21   8   23.72    1.48
   0  20  -8    0.41    1.02
   0 -20   8   -0.02    1.09
   0  19  -8   45.85    1.80
   0 -19   8   47.09    1.99
   0  18  -8   24.99    1.27
   0 -18   8   23.07    1.47
   0  17  -8    1.17    0.80
   0 -17   8    0.80    0.89
   0  16  -8   21.67    1.08
   0 -16   8   23.93    1.31
   0  15  -8   40.70    1.52
   0 -15   8   41.35    1.76
   0  14  -8   30.68    1.38
   0 -14   8   31.82    1.55
   0  13  -8    0.46    0.49
   0 -13   8    0.82    0.52
   0  12  -8   58.23    1.84
   0 -12   8   56.23    1.79
   0  11  -8  113.31    3.01
   0 -11   8  112.37    3.24
   0  10  -8    5.67    0.70
   0 -10   8    5.52    0.57
   0   9  -8  138.51    3.80
   0  -9   8  137.95    3.85
   0   8  -8  170.71    4.68
   0  -8   8  181.52    5.29
   0   7  -8  116.29    3.14
   0   6  -8  383.91    9.05
   0  -6   8  384.35    9.18
   0   5  -8   92.62    2.40
   0  -5   8   94.12    2.48
   0   4  -8  517.47   16.54
   0  -4   8  521.07   12.36
   0   3  -8   12.73    0.45
   0  -3   8   13.05    0.63
   0   2  -8  383.67   12.57
   0  -2   8  358.77   11.69
   0  -1  -8  793.93   25.85
   0   1   8  746.66   24.64
   0  -2  -8  379.01    8.96
   0   2   8  364.08    8.51
   0  -3  -8   12.84    0.51
   0   3   8   13.63    0.54
   0  -4  -8  540.42   12.76
   0   4   8  543.00   12.63
   0  -5  -8   97.15    2.70
   0   5   8   93.59    2.59
   0  -6  -8  395.71    9.26
   0   6   8  384.15    9.12
   0  -7  -8  114.11    4.02
   0   7   8  111.63    2.93
   0  -8  -8  172.86    4.28
   0   8   8  174.15    4.39
   0  -9  -8  140.40    3.68
   0   9   8  141.59    4.07
   0 -10  -8    5.79    0.75
   0  10   8    6.27    0.60
   0 -11  -8  110.79    2.99
   0  11   8  107.12    3.13
   0 -12  -8   56.77    1.82
   0  12   8   58.17    1.96
   0 -13  -8    0.55    0.66
   0  13   8    0.25    0.65
   0 -14  -8   29.92    1.30
   0  14   8   31.32    1.39
   0 -15  -8   39.69    1.52
   0  15   8   40.77    1.57
   0 -16  -8   23.23    1.22
   0  16   8   23.99    1.31
   0 -17  -8    2.16    0.75
   0  17   8    1.31    0.71
   0 -18  -8   21.82    1.32
   0  18   8   23.43    1.39
   0 -19  -8   45.79    2.59
   0  19   8   44.63    1.95
   0 -20  -8    0.96    1.07
   0  20   8    1.10    1.01
   0 -21  -8   24.29    2.11
   0  21   8   26.76    1.68
   0 -22  -8    6.43    1.27
   0  22   8    6.61    1.20
   0 -23  -8    1.27    1.21
   0  23   8   -0.28    1.21
   0 -24  -8   14.35    1.80
   0  24   8   12.34    1.67
   0 -25  -8   -0.68    1.51
   0  25   8   -0.01    1.58
   0 -26  -8    0.16    1.51
   0  26   8    0.75    1.63
   0  27  -9   -0.55    1.77
   0 -27   9    1.66    2.45
   0  26  -9    7.39    1.86
   0 -26   9    9.70    2.08
   0  25  -9    0.30    1.55
   0 -25   9    0.16    1.76
   0  24  -9   37.17    2.24
   0 -24   9   37.18    2.30
   0  23  -9    1.66    1.60
   0 -23   9    1.21    1.64
   0  22  -9   14.05    2.55
   0 -22   9   14.35    1.70
   0  21  -9    1.76    1.12
   0 -21   9    1.06    1.16
   0  20  -9   10.53    1.17
   0 -20   9   10.34    1.26
   0  19  -9    1.59    1.06
   0 -19   9    1.95    1.23
   0  18  -9   15.18    1.09
   0 -18   9   16.99    1.30
   0  17  -9    2.44    0.81
   0 -17   9    2.22    0.81
   0  16  -9   38.60    2.25
   0 -16   9   40.65    1.76
   0  15  -9    1.09    0.71
   0 -15   9    0.98    0.68
   0  14  -9    0.37    0.58
   0 -14   9    0.32    0.64
   0  13  -9   24.56    1.56
   0 -13   9   25.13    1.19
   0  12  -9   12.65    1.00
   0 -12   9   12.82    0.92
   0  11  -9    5.18    0.53
   0 -11   9    4.58    0.54
   0  10  -9   45.18    1.58
   0 -10   9   42.33    1.58
   0   9  -9   15.29    1.16
   0  -9   9   15.68    0.79
   0   8  -9    1.80    0.48
   0  -8   9    2.35    0.59
   0   7  -9   76.67    2.17
   0  -7   9   77.99    2.35
   0   6  -9   60.70    1.78
   0  -6   9   58.15    1.68
   0   5  -9   16.42    0.83
   0  -5   9   19.83    1.15
   0   4  -9  779.20   17.66
   0  -4   9  722.83   23.08
   0   3  -9    2.22    0.25
   0  -2  -9    5.03    0.29
   0   2   9    4.62    0.28
   0  -3  -9    2.01    0.51
   0   3   9    3.34    0.41
   0  -4  -9  775.64   17.75
   0   4   9  763.21   25.16
   0  -5  -9   21.30    1.26
   0   5   9   18.73    0.80
   0  -6  -9   62.52    1.90
   0   6   9   60.34    1.69
   0  -7  -9   78.82    2.17
   0   7   9   80.97    2.35
   0  -8  -9    1.98    0.63
   0   8   9    2.05    0.52
   0  -9  -9   16.34    0.79
   0   9   9   16.27    0.76
   0 -10  -9   43.18    1.56
   0  10   9   43.68    1.56
   0 -11  -9    5.86    0.65
   0  11   9    4.99    0.63
   0 -12  -9   12.77    0.86
   0  12   9   14.05    0.84
   0 -13  -9   24.58    1.14
   0  13   9   26.13    1.15
   0 -14  -9    0.22    0.74
   0  14   9   -0.40    0.65
   0 -15  -9    1.05    1.05
   0  15   9    0.33    1.00
   0 -16  -9   38.35    1.55
   0  16   9   39.46    1.68
   0 -17  -9    2.51    0.87
   0  17   9    1.79    0.82
   0 -18  -9   17.77    1.33
   0  18   9   16.19    1.27
   0 -19  -9    1.38    0.99
   0  19   9    1.37    0.96
   0 -20  -9   10.55    1.28
   0  20   9   10.76    1.26
   0 -21  -9    0.70    1.81
   0  21   9    1.48    1.25
   0 -22  -9   16.39    1.58
   0  22   9   14.52    1.62
   0 -23  -9    1.55    1.36
   0  23   9    1.47    1.44
   0 -24  -9   34.36    2.06
   0  24   9   35.03    1.99
   0 -25  -9   -0.29    1.47
   0  25   9    0.20    1.60
   0 -26  -9    6.19    2.20
   0  26   9    4.48    2.49
   0  26 -10   -0.75    0.87
   0 -26  10    2.23    1.69
   0  25 -10    1.34    1.83
   0 -25  10    1.19    2.04
   0  24 -10   -0.58    1.69
   0 -24  10    1.08    1.93
   0  23 -10    1.75    2.14
   0 -23  10    0.61    2.32
   0  22 -10   28.45    1.82
   0 -22  10   29.57    1.93
   0  21 -10   25.49    1.60
   0 -21  10   26.44    1.75
   0  20 -10   18.46    1.62
   0 -20  10   16.96    1.65
   0  19 -10   22.54    1.42
   0 -19  10   21.31    1.46
   0  18 -10   37.83    1.79
   0 -18  10   39.01    1.86
   0  17 -10    1.97    1.03
   0 -17  10    1.00    1.08
   0  16 -10   76.50    2.45
   0 -16  10   73.10    2.55
   0  15 -10   42.93    1.68
   0 -15  10   44.00    1.82
   0  14 -10    2.02    1.30
   0 -14  10    1.83    0.84
   0  13 -10    5.85    0.90
   0 -13  10    5.81    0.95
   0  12 -10    1.81    0.66
   0 -12  10    3.02    0.64
   0  11 -10    7.20    0.73
   0 -11  10    6.77    0.70
   0  10 -10   20.01    0.98
   0 -10  10   19.30    1.00
   0   9 -10   51.19    1.81
   0  -9  10   50.98    1.80
   0   8 -10   21.25    1.24
   0  -8  10   22.86    0.96
   0   7 -10   12.80    0.82
   0  -7  10   12.56    0.65
   0   6 -10   34.36    1.81
   0  -6  10   31.76    1.73
   0   5 -10   25.93    1.30
   0  -5  10   25.68    1.10
   0   4 -10  338.13   11.74
   0  -4  10  324.02    8.25
   0  -2 -10  981.99   32.71
   0   3  10   11.17    0.55
   0  -4 -10  341.53    8.38
   0   4  10  328.35   10.44
   0  -5 -10   27.38    1.47
   0   5  10   26.27    0.97
   0  -6 -10   33.64    1.14
   0   6  10   33.27    1.16
   0  -7 -10   12.77    0.78
   0   7  10   11.14    0.76
   0  -8 -10   23.49    1.07
   0   8  10   23.14    1.15
   0  -9 -10   51.12    1.65
   0   9  10   55.51    1.94
   0 -10 -10   21.17    0.95
   0  10  10   18.65    0.87
   0 -11 -10    5.62    0.74
   0  11  10    7.09    0.76
   0 -12 -10    1.97    0.76
   0  12  10    2.61    0.66
   0 -13 -10    5.25    0.84
   0  13  10    5.77    0.87
   0 -14 -10    1.64    0.73
   0  14  10    2.44    0.72
   0 -15 -10   43.18    1.69
   0  15  10   42.48    1.76
   0 -16 -10   72.44    2.57
   0  16  10   72.50    2.74
   0 -17 -10    1.58    0.95
   0  17  10    0.70    1.01
   0 -18 -10   41.97    1.78
   0  18  10   40.11    1.74
   0 -19 -10   22.00    1.67
   0  19  10   22.40    1.43
   0 -20 -10   21.32    1.49
   0  20  10   17.77    1.64
   0 -21 -10   26.01    1.67
   0  21  10   23.92    1.66
   0 -22 -10   26.75    1.98
   0  22  10   27.33    1.83
   0 -23 -10    0.70    1.53
   0  23  10    0.24    1.85
   0 -24 -10   -0.21    1.72
   0  24  10    0.31    1.78
   0 -25 -10    0.39    1.82
   0  25  10    2.46    1.78
   0  26 -11   -0.20    0.63
   0 -26  11    0.21    0.93
   0  25 -11   -0.13    0.94
   0 -25  11    1.42    2.47
   0  24 -11    1.31    2.02
   0 -24  11    1.67    2.19
   0  23 -11    6.98    1.79
   0 -23  11    4.69    2.23
   0  22 -11    1.98    2.07
   0 -22  11    4.30    2.06
   0  21 -11   36.98    2.22
   0 -21  11   40.65    2.40
   0  20 -11    2.41    1.33
   0 -20  11    2.47    1.39
   0  19 -11   -1.09    1.22
   0 -19  11    2.80    1.29
   0  18 -11   28.59    1.75
   0 -18  11   30.98    1.90
   0  17 -11    6.14    1.06
   0 -17  11    7.36    1.18
   0  16 -11   11.80    1.22
   0 -16  11    9.19    1.34
   0  15 -11    0.59    0.88
   0 -15  11    0.87    1.17
   0  14 -11    0.78    0.83
   0 -14  11    0.16    0.88
   0  13 -11   90.11    2.92
   0 -13  11   90.06    3.98
   0  12 -11   -0.34    0.63
   0 -12  11   -0.28    0.66
   0  11 -11    2.17    0.63
   0 -11  11    2.15    0.62
   0  10 -11    4.80    0.58
   0 -10  11    4.50    0.62
   0   9 -11    1.91    0.49
   0  -9  11    1.61    0.47
   0   8 -11   -0.42    0.48
   0  -8  11    0.21    0.48
   0   7 -11  131.53    5.08
   0  -7  11  133.33    3.56
   0   6 -11    8.93    0.80
   0  -6  11   10.52    0.60
   0   5 -11   15.35    0.88
   0  -5  11   16.47    1.11
   0  -3 -11  128.08    5.33
   0   3  11  129.73    3.74
   0  -4 -11   19.16    0.86
   0   4  11   18.62    0.79
   0  -5 -11   18.23    0.84
   0   5  11   17.04    0.75
   0  -6 -11   10.23    0.61
   0   6  11   10.18    0.68
   0  -7 -11  135.36    5.02
   0   7  11  139.84    3.84
   0  -8 -11    0.19    0.97
   0   8  11   -0.22    0.79
   0  -9 -11    1.86    1.13
   0   9  11    0.82    0.92
   0 -10 -11    4.33    0.68
   0  10  11    5.00    0.84
   0 -11 -11    2.14    0.64
   0  11  11    1.18    0.61
   0 -12 -11   -1.23    0.75
   0  12  11    0.29    0.74
   0 -13 -11   95.10    2.88
   0  13  11   92.67    2.97
   0 -14 -11    1.27    0.95
   0  14  11    0.19    0.91
   0 -15 -11    0.67    0.88
   0  15  11    0.22    0.99
   0 -16 -11   10.67    1.09
   0  16  11    8.55    1.10
   0 -17 -11    7.09    1.18
   0  17  11    5.65    1.30
   0 -18 -11   30.21    1.85
   0  18  11   30.30    2.03
   0 -19 -11    0.25    1.20
   0  19  11   -0.70    1.19
   0 -20 -11    2.75    1.34
   0  20  11    3.35    1.35
   0 -21 -11   43.16    2.33
   0  21  11   39.16    2.26
   0 -22 -11    1.89    1.44
   0  22  11    3.54    1.51
   0 -23 -11    3.97    1.49
   0  23  11    5.57    1.68
   0 -24 -11    0.78    2.16
   0  24  11   -0.03    2.13
   0 -25 -11   -0.05    1.20
   0  25  11    0.96    2.91
   0  26 -12    0.14    1.13
   0 -26  12   -0.23    1.38
   0  25 -12   -0.37    1.56
   0 -25  12    4.89    0.92
   0  24 -12   -0.16    1.33
   0 -24  12   -0.59    1.35
   0  23 -12   -0.21    2.82
   0 -23  12    3.47    2.53
   0  22 -12    1.19    2.24
   0 -22  12    0.45    2.79
   0  21 -12    7.86    1.89
   0 -21  12   11.69    1.83
   0  20 -12    1.12    1.65
   0 -20  12    1.35    1.47
   0  19 -12   50.12    2.58
   0 -19  12   52.25    3.65
   0  18 -12   27.15    2.15
   0 -18  12   26.83    1.83
   0  17 -12   35.78    1.92
   0 -17  12   38.16    2.18
   0  16 -12    7.64    1.11
   0 -16  12    8.37    1.14
   0  15 -12   27.53    2.12
   0 -15  12   29.53    1.56
   0  14 -12   19.44    1.38
   0 -14  12   17.45    1.50
   0  13 -12   59.16    2.26
   0 -13  12   55.28    2.24
   0  12 -12    5.08    0.85
   0 -12  12    4.31    1.01
   0  11 -12    0.51    0.70
   0 -11  12    0.87    0.76
   0  10 -12   11.41    0.90
   0 -10  12   10.74    0.83
   0   9 -12    2.85    0.53
   0  -9  12    2.52    0.66
   0   8 -12    7.29    0.63
   0  -8  12    7.09    0.65
   0   7 -12    3.62    0.45
   0  -7  12    3.89    0.59
   0   6 -12  185.13    5.12
   0  -6  12  197.86    8.44
   0  -4 -12   13.81    0.67
   0   4  12   13.15    0.68
   0  -5 -12  102.43    3.08
   0   5  12  104.37    4.51
   0  -6 -12  212.63    5.88
   0   6  12  213.69    5.87
   0  -7 -12    4.73    0.62
   0   7  12    4.45    0.58
   0  -8 -12    8.13    0.79
   0   8  12    8.42    0.79
   0  -9 -12    3.79    0.68
   0   9  12    3.12    0.70
   0 -10 -12   10.33    0.93
   0  10  12   11.12    0.89
   0 -11 -12    0.60    0.73
   0  11  12    0.53    0.77
   0 -12 -12    4.92    0.86
   0  12  12    4.95    0.80
   0 -13 -12   58.62    2.13
   0  13  12   60.82    2.29
   0 -14 -12   18.27    1.27
   0  14  12   17.90    1.23
   0 -15 -12   29.94    1.69
   0  15  12   30.42    2.24
   0 -16 -12    7.82    1.40
   0  16  12    8.77    1.36
   0 -17 -12   34.65    1.80
   0  17  12   33.81    1.88
   0 -18 -12   26.55    1.69
   0  18  12   27.90    1.93
   0 -19 -12   47.94    2.44
   0  19  12   48.64    2.67
   0 -20 -12   -1.30    2.44
   0  20  12    1.35    1.74
   0 -21 -12    7.82    1.53
   0  21  12   11.21    1.72
   0 -22 -12   -0.26    1.57
   0  22  12   -0.20    1.68
   0 -23 -12   -0.62    1.56
   0  23  12    1.42    1.59
   0 -24 -12    0.41    0.82
   0  24  12   -0.45    1.79
   0 -25 -12    0.18    0.95
   0  25  12    0.87    1.51
   0  25 -13   -0.50    1.24
   0 -25  13   -0.05    0.70
   0 -24  13    3.64    1.32
   0  23 -13   -0.52    1.87
   0 -23  13   -0.45    3.90
   0  22 -13   -0.51    1.88
   0 -22  13    3.18    2.44
   0  21 -13    1.60    2.08
   0 -21  13   -0.93    2.18
   0  20 -13    1.97    2.29
   0 -20  13    2.40    2.51
   0  19 -13   12.57    1.94
   0 -19  13   15.84    3.88
   0  18 -13    4.94    1.39
   0 -18  13    5.78    1.46
   0  17 -13   -0.44    1.19
   0 -17  13   -0.53    1.17
   0  16 -13   23.67    1.71
   0 -16  13   23.24    1.77
   0  15 -13    2.76    1.01
   0 -15  13    2.12    1.26
   0  14 -13   35.07    2.72
   0 -14  13   32.78    2.00
   0  13 -13    3.54    1.27
   0 -13  13    4.35    1.03
   0  12 -13   19.95    1.15
   0 -12  13   20.18    1.23
   0  11 -13   52.15    2.01
   0 -11  13   49.22    2.00
   0  10 -13  229.26    5.98
   0 -10  13  237.21    6.36
   0   9 -13   48.18    1.80
   0   8 -13   57.35    1.95
   0  -8  13   55.73    2.72
   0  -7  13    2.67    0.39
   0  -4 -13   88.86    3.62
   0   4  13   78.74    3.83
   0  -5 -13    1.44    0.48
   0   5  13    1.86    0.53
   0  -6 -13   17.06    1.37
   0   6  13   18.01    1.23
   0  -7 -13    2.68    0.56
   0   7  13    3.73    0.70
   0  -8 -13   62.52    2.33
   0   8  13   64.24    2.39
   0  -9 -13   50.49    1.79
   0   9  13   48.06    1.88
   0 -10 -13  237.34    6.37
   0  10  13  237.01    6.63
   0 -11 -13   48.60    1.91
   0  11  13   47.33    1.85
   0 -12 -13   20.69    1.35
   0  12  13   18.92    1.36
   0 -13 -13    4.38    1.02
   0  13  13    4.53    0.99
   0 -14 -13   37.07    1.85
   0  14  13   34.35    1.92
   0 -15 -13    3.63    1.30
   0  15  13    2.39    1.09
   0 -16 -13   23.76    1.82
   0  16  13   21.89    1.59
   0 -17 -13   -0.50    1.60
   0  17  13   -1.08    1.50
   0 -18 -13    5.90    1.52
   0  18  13    5.34    1.49
   0 -19 -13   15.28    1.65
   0  19  13   16.86    1.78
   0 -20 -13    1.47    1.57
   0  20  13    0.83    1.83
   0 -21 -13   -0.58    2.13
   0  21  13    1.26    1.99
   0 -22 -13    0.80    1.71
   0  22  13   -0.61    1.65
   0 -23 -13    0.71    0.80
   0  23  13   -0.40    0.95
   0 -24 -13    0.21    1.83
   0  23 -14    2.04    2.24
   0  22 -14    6.13    1.41
   0 -22  14   -0.42    1.18
   0  21 -14    0.22    1.46
   0 -21  14    4.47    2.28
   0  20 -14    2.70    1.96
   0 -20  14    4.42    2.38
   0  19 -14    4.54    2.12
   0 -19  14    2.85    2.08
   0  18 -14    8.07    2.10
   0 -18  14    8.60    1.91
   0  17 -14    0.60    1.41
   0 -17  14    0.11    1.42
   0  16 -14   42.70    2.30
   0 -16  14   38.50    2.72
   0  15 -14    1.53    1.16
   0 -15  14    1.92    1.13
   0  14 -14   27.33    1.93
   0 -14  14   30.70    1.82
   0  13 -14    4.37    1.33
   0 -13  14    4.19    1.26
   0 -12  14   35.31    2.06
   0  11 -14   22.57    1.38
   0 -11  14   24.66    2.29
   0  10 -14    9.03    0.91
   0 -10  14    6.46    1.61
   0   9 -14    9.37    0.89
   0  -9  14    9.72    0.86
   0  -5 -14   -0.19    0.47
   0   5  14   -0.33    0.52
   0  -6 -14    2.48    0.74
   0   6  14    2.72    0.77
   0  -7 -14    0.88    0.65
   0   7  14    0.83    0.53
   0  -8 -14    2.40    0.85
   0   8  14    2.56    0.72
   0  -9 -14   12.12    1.19
   0   9  14   13.01    1.23
   0 -10 -14    7.23    1.22
   0  10  14    9.36    1.52
   0 -11 -14   24.46    1.39
   0  11  14   24.32    1.33
   0 -12 -14   35.49    1.90
   0  12  14   34.49    1.78
   0 -13 -14    3.47    1.15
   0  13  14    3.29    1.08
   0 -14 -14   28.78    1.65
   0  14  14   30.11    1.72
   0 -15 -14    3.77    1.34
   0  15  14    3.02    1.35
   0 -16 -14   41.68    2.20
   0  16  14   40.81    2.30
   0 -17 -14    0.10    1.75
   0  17  14    0.77    2.47
   0 -18 -14    7.01    1.98
   0  18  14   10.33    2.00
   0 -19 -14    4.93    1.72
   0  19  14    4.75    1.78
   0 -20 -14    3.14    1.73
   0  20  14    3.47    1.71
   0 -21 -14    1.34    1.87
   0  21  14   -0.88    1.83
   0 -22 -14    0.86    1.09
   0  22  14    0.24    1.68
   0 -23 -14    0.49    1.18
   0  23  14    5.19    1.08
   0 -24 -14   -0.09    1.36
   0  24  14   -0.10    0.68
   0  21 -15    7.44    1.11
   0 -21  15    7.01    1.53
   0  20 -15   -0.09    1.95
   0 -20  15   -0.72    1.84
   0  19 -15    1.26    2.51
   0 -19  15    3.84    1.82
   0  18 -15   -0.01    1.25
   0 -18  15   -0.28    1.67
   0  17 -15    0.90    1.21
   0 -17  15    0.18    2.24
   0  16 -15   -0.53    1.58
   0 -16  15   -0.80    2.06
   0  15 -15    0.22    2.08
   0 -15  15   -1.79    2.13
   0  14 -15    0.06    1.51
   0 -14  15    0.56    1.38
   0  13 -15   18.75    1.66
   0 -13  15   18.70    1.71
   0  12 -15   14.68    1.36
   0 -12  15   16.32    1.42
   0  11 -15   34.64    1.73
   0 -11  15   31.28    1.79
   0  10 -15   24.38    1.24
   0 -10  15   26.61    2.09
   0  -6 -15   13.60    1.03
   0  -7 -15   73.00    2.64
   0   7  15   67.02    2.46
   0  -8 -15   99.53    3.53
   0   8  15   95.05    3.54
   0  -9 -15   43.36    2.00
   0   9  15   43.96    1.99
   0 -10 -15   33.12    1.61
   0  10  15   33.43    1.72
   0 -11 -15   36.96    2.11
   0  11  15   36.93    1.97
   0 -12 -15   19.09    1.82
   0  12  15   14.07    2.09
   0 -13 -15   18.01    2.09
   0  13  15   20.05    1.63
   0 -14 -15    1.36    1.38
   0  14  15    0.65    1.44
   0 -15 -15   -0.67    1.59
   0  15  15    0.81    1.37
   0 -16 -15   -0.59    2.14
   0  16  15   -0.31    1.61
   0 -17 -15    2.03    2.56
   0  17  15    0.79    1.85
   0 -18 -15    5.94    2.65
   0  18  15    2.44    2.15
   0 -19 -15    0.97    2.15
   0  19  15    1.88    2.04
   0 -20 -15   -0.20    2.03
   0  20  15   -0.26    2.00
   0 -21 -15    1.17    1.48
   0  21  15    1.74    1.24
   0 -22 -15    0.13    1.21
   0  22  15    1.37    0.69
   0 -23 -15    3.82    1.77
   0  23  15   -0.09    1.05
   0  19 -16    7.79    2.47
   0 -19  16    2.15    2.25
   0  18 -16   -1.97    2.26
   0 -18  16    0.10    2.02
   0  17 -16    3.09    2.14
   0 -17  16    2.43    2.19
   0  16 -16    1.01    2.28
   0 -16  16   -0.51    2.39
   0  15 -16    2.96    3.21
   0 -15  16    2.24    2.05
   0  14 -16    2.32    1.73
   0 -14  16    1.57    1.72
   0  13 -16   20.19    1.76
   0 -13  16   20.30    2.37
   0  12 -16    0.08    1.62
   0 -12  16   -0.34    1.53
   0  -8 -16   27.79    2.33
   0   8  16   25.05    2.18
   0  -9 -16    1.70    1.17
   0   9  16    1.39    1.63
   0 -10 -16    0.41    1.28
   0  10  16    1.09    1.30
   0 -11 -16    5.35    1.63
   0  11  16    7.01    1.63
   0 -12 -16    0.27    1.33
   0  12  16    0.09    1.35
   0 -13 -16   25.89    4.17
   0  13  16   22.49    2.23
   0 -14 -16    4.75    2.26
   0  14  16    2.26    1.99
   0 -15 -16    6.38    2.16
   0  15  16    5.17    1.86
   0 -16 -16    1.43    2.79
   0  16  16    4.41    4.06
   0 -17 -16    9.92    2.39
   0  17  16    6.26    2.31
   0 -18 -16   -0.56    2.56
   0  18  16    0.95    2.26
   0 -19 -16    2.21    2.70
   0  19  16    1.00    1.73
   0 -21 -16    0.67    1.40
   0  21  16   -0.06    0.82
   0  16 -17    2.41    1.52
   0  15 -17    7.44    2.74
   0 -15  17    3.42    2.76
   0  14 -17   -1.79    1.68
   0 -14  17    1.31    1.39
   0   9  17   12.73    1.38
   0 -10 -17    5.47    2.69
   0  10  17    4.54    1.36
   0 -11 -17    7.64    2.93
   0  11  17    6.58    1.82
   0 -12 -17    2.46    1.64
   0  12  17    0.84    1.75
   0 -13 -17    1.24    3.40
   0  13  17    0.07    2.16
   0 -14 -17   -0.42    3.72
   0  14  17    2.11    1.91
   0 -15 -17    8.74    2.00
   0  15  17    9.88    2.52
   0 -16 -17   11.02    4.37
   0  16  17    4.00    1.85
   0 -17 -17   -0.68    3.27
   0  17  17    2.12    1.92
   0 -18 -17    0.90    2.88
   0  18  17   -1.21    2.84
   0 -11 -18   -0.03    1.27
   0  11  18    1.52    1.25
   0 -12 -18   -0.52    1.60
   0  12  18   -0.44    2.12
   0 -13 -18   -0.43    2.27
   0  13  18   -0.49    1.93
   0 -14 -18    7.79    2.30
   0  14  18    8.33    1.36
   0 -15 -18    0.24    2.28
   0  15  18    0.00    1.02
  -1  15  18    0.37    1.17
   1 -15 -18   -0.89    2.18
  -1  14  18    3.22    1.34
   1 -14 -18    5.41    1.59
  -1  13  18    0.54    1.51
  -1  12  18    2.08    1.29
   1 -12 -18    0.44    1.64
  -1  18  17    0.59    0.99
   1 -18 -17   -0.03    1.10
  -1  17  17    6.63    1.66
   1 -17 -17   -0.31    1.56
  -1  16  17    2.96    2.88
   1 -16 -17   -0.63    2.24
  -1  15  17   -0.24    1.93
   1 -15 -17   -0.47    2.83
  -1  14  17    4.52    2.57
   1 -14 -17   -0.99    3.01
  -1  13  17    3.17    2.30
   1 -13 -17    3.62    2.92
  -1  12  17    1.34    1.99
   1 -12 -17    1.96    1.93
  -1  11  17    2.77    1.58
  -1  10  17    0.33    1.86
   1 -10 -17   -0.27    1.73
  -1 -15  17   -0.29    1.53
   1  15 -17    0.76    1.35
  -1 -16  17    0.01    1.43
   1  16 -17   -2.08    3.57
  -1  21  16   15.17    1.44
   1 -21 -16   14.60    1.87
  -1  20  16   -0.22    1.69
   1 -20 -16    0.14    1.67
  -1  19  16    5.64    1.73
   1 -19 -16   11.55    2.22
  -1  18  16    1.40    2.01
   1 -18 -16    2.35    3.37
  -1  17  16   12.16    2.63
   1 -17 -16   19.79    3.35
  -1  16  16   -2.58    2.57
   1 -16 -16    2.04    2.46
  -1  15  16   28.13    2.39
   1 -15 -16   29.78    4.28
  -1  14  16   12.10    1.92
   1 -14 -16   14.26    2.01
  -1  13  16    5.41    2.60
   1 -13 -16    5.11    2.06
  -1  12  16    0.23    1.31
   1 -12 -16    3.00    1.78
  -1  11  16   -0.06    1.23
   1 -11 -16    0.96    1.49
  -1  10  16    0.55    1.27
   1 -10 -16    1.22    1.33
  -1   9  16    1.67    1.01
   1  -9 -16    1.62    1.16
  -1 -13  16    2.66    1.22
   1  13 -16    3.63    1.30
  -1 -14  16    9.50    1.71
   1  14 -16    9.03    1.45
  -1 -15  16   26.43    2.90
   1  15 -16   27.89    1.72
  -1 -16  16    0.17    3.32
   1  16 -16   -1.78    2.26
  -1 -17  16    9.89    2.15
   1  17 -16    9.98    2.17
  -1 -18  16    0.46    2.35
   1  18 -16   -1.02    2.04
  -1 -19  16    1.73    2.97
   1  19 -16    2.69    1.44
  -1  23  15   -2.07    3.63
  -1  22  15    0.58    2.57
   1 -22 -15   -1.25    2.27
  -1  21  15   -0.72    2.26
   1 -21 -15    0.71    2.14
  -1  20  15    3.35    2.21
   1 -20 -15    6.89    2.70
  -1  19  15    4.19    2.45
   1 -19 -15    0.29    2.24
  -1  18  15    0.58    2.19
   1 -18 -15    1.19    2.12
  -1  17  15    7.12    1.89
   1 -17 -15    8.82    2.28
  -1  16  15   24.77    1.87
   1 -16 -15   24.67    2.36
  -1  15  15   -1.32    2.54
   1 -15 -15   -1.24    2.17
  -1  14  15    5.29    1.79
   1 -14 -15    3.77    2.14
  -1  13  15   -0.08    1.14
   1 -13 -15    2.16    1.42
  -1  12  15    0.18    1.42
   1 -12 -15    1.22    1.28
  -1  11  15   13.81    1.30
   1 -11 -15   11.11    1.52
  -1  10  15   50.04    2.33
   1 -10 -15   49.71    2.21
  -1   9  15  109.93    3.65
   1  -9 -15  111.21    3.88
  -1   8  15    8.70    0.93
   1  -8 -15    8.00    1.32
  -1   7  15    6.16    0.98
   1  -7 -15    5.08    1.00
  -1 -11  15    9.11    1.12
   1  11 -15    9.90    1.04
  -1 -12  15    0.17    1.63
   1  12 -15   -0.63    1.50
  -1 -13  15    0.44    1.93
   1  13 -15   -0.33    1.35
  -1 -14  15    5.97    1.67
   1  14 -15    3.86    1.61
  -1 -15  15    1.48    1.56
   1  15 -15    0.09    1.30
  -1 -16  15   18.33    2.38
   1  16 -15   20.71    2.34
  -1 -17  15    7.43    1.91
   1  17 -15    7.28    1.70
  -1 -18  15    3.63    2.73
   1  18 -15    2.87    2.27
  -1 -19  15    0.26    2.89
   1  19 -15    0.02    4.60
  -1 -20  15    2.67    2.58
   1  20 -15    3.05    3.05
  -1 -21  15   -0.18    1.84
   1  21 -15   -0.32    2.34
  -1  24  14    7.33    1.52
  -1  23  14    7.59    2.59
   1 -23 -14    0.95    0.95
  -1  22  14   -0.58    1.99
   1 -22 -14   -0.44    1.11
  -1  21  14   -1.15    2.35
   1 -21 -14    0.37    2.41
  -1  20  14    7.53    2.64
   1 -20 -14    9.06    2.71
  -1  19  14    0.57    1.88
   1 -19 -14    0.80    2.35
  -1  18  14   14.55    1.86
   1 -18 -14   12.69    2.27
  -1  17  14    8.64    1.77
   1 -17 -14    6.89    2.19
  -1  16  14    3.75    1.44
   1 -16 -14    3.43    1.98
  -1  15  14    1.32    2.32
   1 -15 -14    4.44    1.48
  -1  14  14   17.47    1.57
   1 -14 -14   16.80    1.60
  -1  13  14    0.59    1.95
   1 -13 -14   -0.27    1.19
  -1  12  14   33.34    1.77
   1 -12 -14   35.67    1.70
  -1  11  14   12.21    1.32
   1 -11 -14    9.90    1.35
   1 -10 -14    2.80    1.13
  -1   9  14   13.01    1.03
   1  -9 -14   16.05    1.23
  -1   8  14    2.70    0.84
   1  -8 -14    2.61    0.90
  -1   7  14    1.32    0.60
   1  -7 -14    1.01    0.68
  -1   6  14   20.93    1.70
   1  -6 -14   24.23    1.09
   1   9 -14    8.46    0.94
  -1 -10  14    3.76    0.87
   1  10 -14    3.36    1.00
  -1 -11  14   10.69    1.10
   1  11 -14   10.15    1.09
  -1 -12  14   32.91    1.79
   1  12 -14   29.59    1.45
  -1 -13  14   -0.07    1.02
   1  13 -14   -0.05    0.98
  -1 -14  14   14.56    1.49
   1  14 -14   13.40    1.55
  -1 -15  14    1.71    1.31
   1  15 -14    1.50    1.31
  -1 -16  14    3.71    1.53
   1  16 -14    6.16    2.50
  -1 -17  14    5.89    1.76
   1  17 -14    6.27    1.70
  -1 -18  14   11.91    2.37
   1  18 -14   13.13    1.97
  -1 -19  14   -1.56    2.34
   1  19 -14   -2.35    2.28
  -1 -20  14    6.87    2.42
   1  20 -14    6.72    2.49
  -1 -21  14   -0.14    2.42
   1  21 -14   -0.50    2.45
  -1 -22  14   -0.61    1.87
   1  22 -14   -0.20    2.21
  -1 -23  14   -0.99    1.58
   1  23 -14   10.37    4.13
  -1  24  13    1.57    1.82
   1 -24 -13   -1.43    1.22
  -1  23  13    3.62    1.73
   1 -23 -13    0.97    1.20
  -1  22  13    2.91    2.16
   1 -22 -13    2.52    2.21
  -1  21  13    2.81    2.01
   1 -21 -13    1.50    2.12
  -1  20  13   12.41    2.66
   1 -20 -13    9.44    1.99
  -1  19  13    1.82    1.80
   1 -19 -13    3.04    1.97
  -1  18  13   -1.09    1.57
   1 -18 -13    0.38    1.60
  -1  17  13    0.22    1.33
   1 -17 -13   -1.22    1.39
  -1  16  13    6.29    1.33
   1 -16 -13    5.89    1.40
  -1  15  13    0.41    1.13
   1 -15 -13    2.99    1.52
  -1  14  13    3.91    1.87
   1 -14 -13    4.38    1.43
  -1  13  13   24.63    1.70
   1 -13 -13   23.71    2.29
  -1  12  13   95.45    3.09
   1 -12 -13   93.92    2.92
  -1  11  13   24.44    1.30
   1 -11 -13   21.88    1.38
  -1  10  13   67.24    2.59
   1 -10 -13   66.95    2.42
  -1   9  13   70.68    2.56
   1  -9 -13   72.45    2.42
  -1   8  13  220.67    6.14
   1  -8 -13  221.11    5.80
  -1   7  13   79.96    2.67
   1  -7 -13   76.92    2.45
  -1   6  13   52.71    2.06
   1  -6 -13   55.35    1.93
  -1   5  13   -0.33    0.44
   1  -5 -13    0.02    0.43
  -1  -8  13  191.58    5.51
   1   8 -13  181.16    5.27
  -1  -9  13   68.12    2.41
   1   9 -13   64.35    2.36
  -1 -10  13   62.87    2.17
   1  10 -13   62.68    2.28
  -1 -11  13   23.41    1.36
   1  11 -13   20.71    1.70
  -1 -12  13   89.34    3.08
   1  12 -13   94.91    3.18
  -1 -13  13   21.68    2.28
   1  13 -13   23.88    1.52
  -1 -14  13    4.94    0.91
   1  14 -13    3.39    1.00
  -1 -15  13    1.00    1.40
   1  15 -13    1.09    1.88
  -1 -16  13    5.68    2.24
   1  16 -13    5.53    1.55
  -1 -17  13   -1.51    1.69
   1  17 -13    0.16    1.32
  -1 -18  13    0.43    1.30
   1  18 -13    1.15    1.51
  -1 -19  13    1.35    1.55
   1  19 -13    0.76    1.65
  -1 -20  13   11.73    2.85
   1  20 -13    8.60    1.90
  -1 -21  13    1.00    2.02
   1  21 -13    0.45    1.92
  -1 -22  13    4.34    2.32
   1  22 -13    1.34    2.57
  -1 -23  13    0.91    1.44
   1  23 -13    0.78    1.84
  -1 -24  13    0.16    0.96
   1  24 -13   -0.71    1.68
   1  25 -13    6.97    1.73
  -1  25  12   -0.21    1.30
   1 -25 -12    0.34    0.94
  -1  24  12   -0.31    1.30
   1 -24 -12   -0.07    0.68
  -1  23  12    1.35    1.72
   1 -23 -12    1.24    1.57
  -1  22  12    1.38    2.36
   1 -22 -12    0.07    2.02
  -1  21  12    8.44    1.98
   1 -21 -12    4.31    1.83
  -1  20  12   13.46    1.77
   1 -20 -12   11.59    1.85
  -1  19  12    0.30    1.29
   1 -19 -12    0.12    1.31
  -1  18  12    0.84    1.10
   1 -18 -12    0.75    1.19
  -1  17  12    6.47    1.17
   1 -17 -12    5.35    1.19
  -1  16  12    1.12    1.07
   1 -16 -12    1.28    0.99
  -1  15  12   20.67    1.46
   1 -15 -12   20.24    1.88
  -1  14  12   20.11    1.37
   1 -14 -12   18.90    1.25
  -1  13  12   33.37    1.44
   1 -13 -12   33.85    1.51
  -1  12  12   15.40    1.06
   1 -12 -12   16.51    1.07
  -1  11  12   81.20    2.63
   1 -11 -12   77.18    2.42
  -1  10  12    5.10    0.71
   1 -10 -12    4.89    0.72
  -1   9  12    4.61    0.64
   1  -9 -12    4.99    0.77
  -1   8  12   22.15    1.01
   1  -8 -12   22.70    1.02
  -1   7  12   35.01    1.33
   1  -7 -12   33.32    1.24
  -1   6  12   16.09    0.81
   1  -6 -12   16.51    1.20
  -1   5  12   12.14    0.67
   1  -5 -12   12.01    0.68
  -1   4  12    2.15    0.48
   1  -4 -12    1.20    0.29
  -1  -7  12   27.77    1.29
   1   7 -12   28.55    1.71
  -1  -8  12   20.05    0.98
   1   8 -12   19.92    0.95
  -1  -9  12    5.38    0.65
   1   9 -12    5.49    0.61
  -1 -10  12    3.90    0.95
   1  10 -12    4.56    1.00
  -1 -11  12   76.91    3.59
   1  11 -12   76.22    2.43
  -1 -12  12   16.34    1.85
   1  12 -12   15.74    1.12
  -1 -13  12   31.65    1.49
   1  13 -12   34.45    1.44
  -1 -14  12   21.25    1.50
   1  14 -12   20.85    1.36
  -1 -15  12   22.47    1.60
   1  15 -12   23.95    1.56
  -1 -16  12    0.39    2.08
   1  16 -12    0.91    1.34
  -1 -17  12    5.23    1.26
   1  17 -12    6.30    1.57
  -1 -18  12    0.67    1.31
   1  18 -12    0.23    1.60
  -1 -19  12   -0.51    2.68
   1  19 -12   -0.95    1.73
  -1 -20  12   11.57    2.11
   1  20 -12   10.17    1.51
  -1 -21  12    8.46    2.01
   1  21 -12    4.52    2.28
  -1 -22  12    0.17    1.66
   1  22 -12   -0.79    1.23
  -1 -23  12    1.33    1.72
   1  23 -12    0.53    1.36
  -1 -24  12    0.33    1.65
   1  24 -12   -1.07    1.16
  -1 -25  12   -1.34    1.75
   1  25 -12   -0.05    1.62
  -1 -26  12    1.26    1.68
   1  26 -12    0.13    1.01
  -1  25  11    7.93    1.30
   1 -25 -11    9.07    1.61
  -1  24  11   -1.62    1.82
   1 -24 -11   -1.15    1.82
  -1  23  11    3.76    1.65
   1 -23 -11    4.66    1.75
  -1  22  11    3.62    1.55
   1 -22 -11    1.96    1.45
  -1  21  11   -0.38    1.54
   1 -21 -11    1.54    1.57
  -1  20  11    1.38    2.22
   1 -20 -11    0.17    1.67
  -1  19  11    8.96    1.39
   1 -19 -11    9.01    1.44
  -1  18  11    3.98    1.07
   1 -18 -11    3.02    1.06
  -1  17  11    1.14    0.93
   1 -17 -11    1.40    1.01
  -1  16  11    8.71    1.04
   1 -16 -11    8.24    1.06
  -1  15  11   59.98    2.38
   1 -15 -11   62.14    2.30
  -1  14  11   20.20    1.28
   1 -14 -11   20.46    1.71
  -1  13  11    6.93    0.95
   1 -13 -11    6.13    0.84
  -1  12  11   11.61    0.98
   1 -12 -11   13.67    0.89
  -1  11  11  173.17    4.71
   1 -11 -11  168.48    4.46
  -1  10  11   35.60    1.47
   1 -10 -11   36.58    1.42
  -1   9  11  275.97    7.00
   1  -9 -11  279.38    7.09
  -1   8  11   18.19    0.95
   1  -8 -11   18.21    0.83
  -1   7  11   12.99    0.76
   1  -7 -11   14.23    0.69
  -1   6  11   12.57    0.99
   1  -6 -11   13.52    0.65
  -1   5  11  216.09    7.80
   1  -5 -11  209.50    7.83
  -1   4  11   44.67    1.61
   1  -4 -11   42.04    1.51
  -1  -6  11   11.59    0.66
   1   6 -11   11.70    0.58
  -1  -7  11   11.59    0.65
   1   7 -11   11.80    0.66
  -1  -8  11   18.47    0.87
   1   8 -11   18.20    0.90
  -1  -9  11  272.32    7.18
   1   9 -11  272.25    7.28
  -1 -10  11   38.18    1.49
   1  10 -11   38.13    1.38
  -1 -11  11  171.25    4.75
   1  11 -11  170.72    4.78
  -1 -12  11   12.88    0.94
   1  12 -11   14.26    0.95
  -1 -13  11    4.80    0.84
   1  13 -11    5.97    1.25
  -1 -14  11   19.33    1.17
   1  14 -11   18.46    1.22
  -1 -15  11   65.97    2.48
   1  15 -11   63.62    2.27
  -1 -16  11    7.25    1.15
   1  16 -11    8.95    1.07
  -1 -17  11    0.31    1.12
   1  17 -11    0.60    0.99
  -1 -18  11    4.92    1.32
   1  18 -11    5.05    1.19
  -1 -19  11    8.82    1.42
   1  19 -11   11.44    2.34
  -1 -20  11   -1.16    1.40
   1  20 -11    0.07    1.31
  -1 -21  11    0.28    1.59
   1  21 -11    0.10    1.27
  -1 -22  11    1.13    1.57
   1  22 -11    0.74    1.18
  -1 -23  11    7.32    1.68
   1  23 -11    3.55    1.53
  -1 -24  11    0.59    1.76
   1  24 -11    0.53    1.77
  -1 -25  11    7.02    1.39
   1  25 -11    2.88    1.81
  -1 -26  11    1.88    1.09
   1  26 -11   -0.83    1.44
   1 -26 -10    0.68    2.03
  -1  25  10    1.48    1.42
   1 -25 -10    0.72    1.75
  -1  24  10    2.01    1.94
   1 -24 -10    0.39    1.74
  -1  23  10    0.27    1.33
   1 -23 -10    1.03    1.39
  -1  22  10    1.94    1.47
   1 -22 -10    0.75    1.47
  -1  21  10    2.33    1.20
   1 -21 -10    3.51    1.45
  -1  20  10   44.70    2.30
   1 -20 -10   42.86    2.20
  -1  19  10    3.35    1.05
   1 -19 -10    5.09    1.15
  -1  18  10   26.22    1.48
   1 -18 -10   26.08    1.56
  -1  17  10   56.40    2.27
   1 -17 -10   56.49    3.01
  -1  16  10   13.74    1.29
   1 -16 -10   12.96    1.19
  -1  15  10    4.82    1.56
   1 -15 -10    4.88    1.11
  -1  14  10  121.37    3.63
   1 -14 -10  125.26    3.64
  -1  13  10    2.12    0.90
   1 -13 -10    1.21    0.92
  -1  12  10    2.61    0.83
   1 -12 -10    2.87    0.84
  -1  11  10   16.03    1.44
   1 -11 -10   16.66    1.00
  -1  10  10   -0.26    0.64
   1 -10 -10    0.04    0.53
  -1   9  10    2.93    0.50
   1  -9 -10    2.93    0.66
  -1   8  10   45.90    1.47
   1  -8 -10   49.27    1.56
  -1   7  10    4.53    0.47
   1  -7 -10    4.49    0.54
  -1   6  10  111.20    4.54
   1  -6 -10  116.04    3.60
  -1   5  10   68.68    2.13
   1  -5 -10   69.27    1.97
  -1   4  10  138.16    3.92
   1  -4 -10  133.69    3.72
  -1   3  10   41.89    1.86
   1  -3 -10   40.76    1.88
  -1  -5  10   66.66    2.99
   1   5 -10   64.27    2.03
  -1  -6  10  112.50    3.16
   1   6 -10  109.06    3.19
  -1  -7  10    4.96    0.46
   1   7 -10    4.72    0.60
  -1  -8  10   46.41    1.52
   1   8 -10   48.37    1.68
  -1  -9  10    4.19    0.86
   1   9 -10    3.86    0.86
  -1 -10  10   -0.36    0.45
   1  10 -10   -0.38    0.73
  -1 -11  10   17.45    0.82
   1  11 -10   17.67    0.92
  -1 -12  10    3.52    0.65
   1  12 -10    3.03    0.56
  -1 -13  10    1.98    0.84
   1  13 -10    1.98    0.71
  -1 -14  10  130.77    4.36
   1  14 -10  124.92    5.11
  -1 -15  10    4.53    1.09
   1  15 -10    4.88    0.95
  -1 -16  10   14.94    1.38
   1  16 -10   14.34    1.35
  -1 -17  10   55.50    2.28
   1  17 -10   55.84    2.06
  -1 -18  10   26.56    1.56
   1  18 -10   27.27    1.47
  -1 -19  10    3.89    1.09
   1  19 -10    4.70    1.11
  -1 -20  10   45.03    2.31
   1  20 -10   43.20    2.10
  -1 -21  10    1.83    1.53
   1  21 -10   -0.08    1.35
  -1 -22  10    1.75    1.66
   1  22 -10   -0.39    1.48
  -1 -23  10    0.20    1.47
   1  23 -10    1.57    1.30
  -1 -24  10    0.78    1.71
   1  24 -10    1.56    1.30
  -1 -25  10    0.45    1.27
   1  25 -10   -0.17    0.96
  -1 -26  10    0.33    0.95
   1  26 -10    0.23    1.14
   1  27 -10   -0.05    1.29
  -1  26   9    6.81    1.86
   1 -26  -9    8.50    2.11
  -1  25   9   -0.53    1.48
   1 -25  -9   -1.46    1.49
  -1  24   9    3.70    1.40
   1 -24  -9    4.34    1.30
  -1  23   9   -0.05    1.71
   1 -23  -9   -0.02    1.76
  -1  22   9   38.06    2.03
   1 -22  -9   34.98    1.87
  -1  21   9    7.11    1.22
   1 -21  -9    9.18    1.20
  -1  20   9    8.16    1.15
   1 -20  -9    8.53    1.19
  -1  19   9    1.49    1.30
   1 -19  -9    2.91    1.35
  -1  18   9   10.94    1.04
   1 -18  -9   11.94    1.25
  -1  17   9   66.93    2.32
   1 -17  -9   63.40    2.26
  -1  16   9    1.90    0.74
   1 -16  -9    2.58    0.79
  -1  15   9    5.15    0.90
   1 -15  -9    5.94    0.97
  -1  14   9   40.72    1.59
   1 -14  -9   42.67    1.72
  -1  13   9    6.35    0.69
   1 -13  -9    8.83    0.78
  -1  12   9   77.48    2.49
   1 -12  -9   76.95    2.34
  -1  11   9    0.69    0.47
   1 -11  -9    0.37    0.48
  -1  10   9    4.83    0.53
   1 -10  -9    4.87    0.53
  -1   9   9    4.34    0.49
   1  -9  -9    4.15    0.52
  -1   8   9  109.82    3.16
   1  -8  -9  114.44    4.48
  -1   7   9   17.64    1.09
   1  -7  -9   18.69    0.85
  -1   6   9  275.81    6.69
   1  -6  -9  281.98    6.71
  -1   5   9    1.62    0.32
   1  -5  -9    1.81    0.32
  -1   4   9    0.23    0.24
   1  -4  -9   -0.09    0.23
  -1   3   9   24.13    0.85
   1  -3  -9   22.56    0.75
  -1   2   9  335.19   11.66
   1  -2  -9  332.74   11.11
   1   4  -9    0.14    0.19
  -1  -5   9    1.63    0.27
   1   5  -9    0.99    0.24
  -1  -6   9  277.03    6.90
   1   6  -9  276.11    9.53
  -1  -7   9   15.78    0.67
   1   7  -9   16.53    0.73
  -1  -8   9  109.47    3.03
   1   8  -9  111.74    3.00
  -1  -9   9    4.14    0.54
   1   9  -9    4.01    0.45
  -1 -10   9    5.70    0.57
   1  10  -9    4.71    0.53
  -1 -11   9    0.37    0.42
   1  11  -9    0.33    0.48
  -1 -12   9   75.33    2.36
   1  12  -9   77.17    2.35
  -1 -13   9    6.98    0.71
   1  13  -9    6.05    0.63
  -1 -14   9   43.21    1.59
   1  14  -9   41.62    1.54
  -1 -15   9    5.78    1.09
   1  15  -9    5.44    0.85
  -1 -16   9    2.67    0.90
   1  16  -9    1.97    0.87
  -1 -17   9   65.57    2.39
   1  17  -9   68.21    2.27
  -1 -18   9   10.43    1.07
   1  18  -9    8.78    1.01
  -1 -19   9    0.98    1.10
   1  19  -9   -0.15    0.99
  -1 -20   9    7.81    1.57
   1  20  -9    8.11    2.09
  -1 -21   9    6.58    1.26
   1  21  -9    9.09    1.24
  -1 -22   9   35.95    2.00
   1  22  -9   35.97    1.83
  -1 -23   9   -0.36    1.40
   1  23  -9    1.22    1.29
  -1 -24   9    6.66    2.16
   1  24  -9    4.28    2.04
  -1 -25   9   -0.10    1.36
   1  25  -9   -0.62    1.08
  -1 -26   9    4.59    1.63
   1  26  -9    7.12    1.06
  -1 -27   9    0.58    1.18
   1  27  -9   -0.78    1.40
  -1  26   8   -0.89    1.55
   1 -26  -8   -0.68    1.54
  -1  25   8    0.16    1.45
   1 -25  -8    0.41    1.82
  -1  24   8   -0.22    1.46
   1 -24  -8   -0.20    1.45
  -1  23   8   19.98    1.56
   1 -23  -8   18.87    1.48
  -1  22   8    4.15    1.32
   1 -22  -8    2.40    1.25
  -1  21   8   22.69    1.42
   1 -21  -8   22.09    1.44
  -1  20   8   27.44    1.61
   1 -20  -8   29.00    1.74
  -1  19   8   15.12    1.23
   1 -19  -8   14.69    1.17
  -1  18   8   46.14    2.67
   1 -18  -8   43.47    1.77
  -1  17   8  225.06    5.96
   1 -17  -8  225.45    5.75
  -1  16   8   98.72    3.10
   1 -16  -8   99.85    2.98
  -1  15   8   16.05    1.25
   1 -15  -8   13.40    1.07
  -1  14   8   23.80    1.26
   1 -14  -8   27.46    1.36
  -1  13   8    0.62    0.48
   1 -13  -8    0.32    0.62
  -1  12   8    2.48    0.52
   1 -12  -8    3.20    0.58
  -1  11   8   59.81    2.08
   1 -11  -8   59.90    1.95
  -1  10   8    0.12    0.54
   1 -10  -8    0.36    0.53
  -1   9   8   51.20    1.61
   1  -9  -8   54.08    2.81
  -1   8   8    0.22    0.45
   1  -8  -8    0.27    0.39
  -1   7   8    2.96    0.44
   1  -7  -8    2.62    0.46
  -1   6   8   52.21    1.50
   1  -6  -8   53.53    1.55
  -1   5   8   28.06    0.89
   1  -5  -8   29.22    0.95
  -1   4   8    8.76    0.57
   1  -4  -8    9.05    0.44
  -1   3   8  835.91   19.00
   1  -3  -8  841.45   19.19
   1  -2  -8  189.04    6.65
  -1  -3   8  818.21   18.62
   1   3  -8  806.57   26.15
  -1  -4   8   10.38    0.68
   1   4  -8    9.13    0.58
  -1  -5   8   26.75    0.82
   1   5  -8   26.59    0.80
  -1  -6   8   51.98    1.41
   1   6  -8   52.82    1.40
  -1  -7   8    3.02    0.41
   1   7  -8    2.46    0.36
  -1  -8   8    0.49    0.40
   1   8  -8    0.37    0.50
  -1  -9   8   50.22    2.08
   1   9  -8   54.25    1.57
  -1 -10   8    0.07    0.69
   1  10  -8   -0.30    0.40
  -1 -11   8   61.28    2.04
   1  11  -8   64.97    2.22
  -1 -12   8    5.39    1.04
   1  12  -8    3.39    0.63
  -1 -13   8    0.24    0.46
   1  13  -8    0.54    0.53
  -1 -14   8   25.34    1.11
   1  14  -8   25.73    1.20
  -1 -15   8   12.73    1.32
   1  15  -8   11.87    0.89
  -1 -16   8   93.43    3.23
   1  16  -8  101.94    3.05
  -1 -17   8  221.84    6.30
   1  17  -8  221.62    7.95
  -1 -18   8   45.18    1.84
   1  18  -8   43.73    1.75
  -1 -19   8   15.59    1.20
   1  19  -8   16.82    1.19
  -1 -20   8   31.96    1.80
   1  20  -8   29.75    1.62
  -1 -21   8   21.44    1.65
   1  21  -8   20.21    1.43
  -1 -22   8    4.01    1.39
   1  22  -8    1.89    1.11
  -1 -23   8   21.43    1.83
   1  23  -8   20.85    1.67
  -1 -24   8    0.28    1.40
   1  24  -8   -0.64    1.24
  -1 -25   8   -0.64    1.73
   1  25  -8    1.08    1.52
  -1 -26   8   -1.07    1.64
   1  26  -8   -0.22    1.57
  -1 -27   8    1.40    2.58
   1  27  -8   -0.86    1.06
  -1  26   7   -0.08    1.55
   1 -26  -7    1.81    1.53
  -1  25   7   18.61    1.87
   1 -25  -7   19.59    1.72
  -1  24   7    1.08    1.28
   1 -24  -7    2.26    1.27
  -1  23   7   53.39    2.22
   1 -23  -7   49.19    2.03
  -1  22   7    0.60    1.03
   1 -22  -7    0.06    1.03
  -1  21   7    6.05    1.39
   1 -21  -7    6.09    1.18
  -1  20   7    8.52    1.01
   1 -20  -7    8.21    1.00
  -1  19   7   50.68    2.04
   1 -19  -7   51.19    1.91
  -1  18   7    3.78    0.94
   1 -18  -7    3.46    0.85
  -1  17   7    1.00    0.78
   1 -17  -7    1.12    0.83
  -1  16   7   -0.10    0.60
   1 -16  -7    0.92    0.79
  -1  15   7   82.63    2.81
   1 -15  -7   84.45    2.89
  -1  14   7   19.33    1.48
   1 -14  -7   19.58    1.11
  -1  13   7    2.50    0.52
   1 -13  -7    2.17    0.53
  -1  12   7    8.15    0.61
   1 -12  -7    6.89    0.61
  -1  11   7   27.39    1.11
   1 -11  -7   28.60    1.14
  -1  10   7   80.16    2.42
   1 -10  -7   78.23    2.26
  -1   9   7    2.59    0.40
   1  -9  -7    2.72    0.41
  -1   8   7   43.54    1.47
   1  -8  -7   45.89    1.46
  -1   7   7    1.14    0.35
   1  -7  -7    1.51    0.40
  -1   6   7   19.74    0.78
   1  -6  -7   20.44    0.77
  -1   5   7  786.50   18.35
   1  -5  -7  795.52   17.76
  -1   4   7   31.07    0.90
   1  -4  -7   31.91    0.91
  -1   3   7  170.57    4.16
   1  -3  -7  169.96    5.55
  -1   2   7  198.57    5.07
   1  -2  -7  197.11    6.80
  -1   1   7   12.65    0.63
   1  -1  -7   12.50    0.55
  -1  -3   7  165.04    5.89
   1   3  -7  168.44    5.65
  -1  -4   7   31.00    0.88
   1   4  -7   30.94    0.96
  -1  -5   7  769.59   17.42
   1   5  -7  779.52   17.28
  -1  -6   7   20.17    1.15
   1   6  -7   18.59    1.00
  -1  -7   7    0.84    0.48
   1   7  -7    1.46    0.35
  -1  -8   7   44.53    1.52
   1   8  -7   44.74    1.49
  -1  -9   7    3.46    0.71
   1   9  -7    2.50    0.46
  -1 -10   7   78.69    2.19
   1  10  -7   75.69    2.22
  -1 -11   7   29.48    1.07
   1  11  -7   29.05    1.04
  -1 -12   7    8.51    0.62
   1  12  -7    9.63    0.62
  -1 -13   7    1.71    0.56
   1  13  -7    2.53    0.57
  -1 -14   7   21.89    1.11
   1  14  -7   19.86    0.94
  -1 -15   7   87.00    2.75
   1  15  -7   82.83    2.74
  -1 -16   7   -0.04    0.70
   1  16  -7   -0.76    0.69
  -1 -17   7    0.22    0.65
   1  17  -7    0.50    0.57
  -1 -18   7    3.17    0.90
   1  18  -7    2.55    0.82
  -1 -19   7   51.70    2.17
   1  19  -7   54.91    2.84
  -1 -20   7    7.90    1.03
   1  20  -7    8.40    1.03
  -1 -21   7    6.81    1.10
   1  21  -7    5.76    1.03
  -1 -22   7    1.16    1.27
   1  22  -7    0.30    1.42
  -1 -23   7   52.60    2.43
   1  23  -7   56.74    3.15
  -1 -24   7    1.34    1.34
   1  24  -7    0.98    1.19
  -1 -25   7   24.93    2.07
   1  25  -7   20.99    1.79
  -1 -26   7    1.03    1.71
   1  26  -7   -0.43    1.54
  -1 -27   7   -0.84    1.22
   1  27  -7   -0.68    1.31
  -1  27   6    0.82    1.57
   1 -27  -6   -0.86    1.40
  -1  26   6    0.20    1.28
   1 -26  -6   -0.25    1.36
  -1  25   6    3.35    1.73
   1 -25  -6    3.03    1.64
  -1  24   6    0.90    1.14
   1 -24  -6    1.49    1.17
  -1  23   6   15.18    1.29
   1 -23  -6   14.94    1.35
  -1  22   6    0.36    1.39
   1 -22  -6   -0.36    1.40
  -1  21   6   20.01    1.32
   1 -21  -6   19.37    1.24
  -1  20   6   54.85    2.10
   1 -20  -6   52.88    1.90
  -1  19   6   56.91    2.08
   1 -19  -6   52.31    2.08
  -1  18   6   12.32    1.03
   1 -18  -6    9.57    0.96
  -1  17   6   67.65    2.58
   1 -17  -6   67.31    2.38
  -1  16   6    5.35    0.66
   1 -16  -6    5.05    0.73
  -1  15   6  100.05    3.30
   1 -15  -6  100.81    2.99
  -1  14   6   78.30    2.51
   1 -14  -6   78.59    2.52
  -1  13   6  147.38    4.07
   1 -13  -6  146.13    4.22
  -1  12   6   22.89    1.02
   1 -12  -6   25.10    1.00
  -1  11   6   46.65    1.44
   1 -11  -6   45.65    1.55
  -1  10   6   15.90    0.74
   1 -10  -6   16.72    0.76
  -1   9   6    3.48    0.38
   1  -9  -6    3.61    0.41
  -1   8   6  277.45    9.24
   1  -8  -6  285.03    6.76
  -1   7   6  108.32    2.81
   1  -7  -6  110.84    2.95
  -1   6   6  283.47    6.94
   1  -6  -6  282.38    6.80
  -1   5   6  888.35   20.17
   1  -5  -6  895.83   20.00
  -1   4   6    2.80    0.29
   1  -4  -6    2.75    0.25
  -1   3   6  275.90    6.39
   1  -3  -6  278.47   10.45
  -1   2   6    0.08    0.15
   1  -2  -6    0.08    0.12
  -1   1   6  200.31    7.01
   1  -1  -6  183.59    4.47
  -1  -2   6    0.06    0.13
   1   2  -6    0.12    0.12
  -1  -3   6  276.07    6.62
   1   3  -6  273.95    6.65
  -1  -4   6    3.12    0.23
   1   4  -6    2.98    0.20
  -1  -5   6  886.40   20.16
   1   5  -6  875.78   19.39
  -1  -6   6  276.40    6.67
   1   6  -6  273.03    8.94
  -1  -7   6  107.42    4.00
   1   7  -6  109.08    2.75
  -1  -8   6  274.03    6.74
   1   8  -6  284.55    6.71
  -1  -9   6    3.54    0.38
   1   9  -6    3.70    0.38
  -1 -10   6   17.58    0.85
   1  10  -6   17.09    0.79
  -1 -11   6   48.57    1.57
   1  11  -6   52.99    1.67
  -1 -12   6   25.70    1.12
   1  12  -6   24.01    1.01
  -1 -13   6  148.08    4.17
   1  13  -6  150.17    4.13
  -1 -14   6   78.44    2.53
   1  14  -6   79.73    2.53
  -1 -15   6  102.92    3.16
   1  15  -6  101.76    4.25
  -1 -16   6    4.85    0.75
   1  16  -6    4.41    0.73
  -1 -17   6   71.30    2.42
   1  17  -6   69.86    2.41
  -1 -18   6   10.80    0.92
   1  18  -6   12.28    0.95
  -1 -19   6   54.29    2.12
   1  19  -6   52.24    2.00
  -1 -20   6   55.48    2.21
   1  20  -6   52.66    2.02
  -1 -21   6   18.81    1.38
   1  21  -6   19.66    1.41
  -1 -22   6    0.48    1.05
   1  22  -6   -0.47    0.98
  -1 -23   6   15.07    1.34
   1  23  -6   14.99    1.45
  -1 -24   6    1.95    1.77
   1  24  -6    2.26    1.31
  -1 -25   6    2.31    1.35
   1  25  -6    3.20    1.24
  -1 -26   6   -0.32    1.35
   1  26  -6    0.17    1.22
  -1 -27   6    0.10    1.90
   1  27  -6    0.41    1.80
  -1  27   5    5.00    1.45
   1 -27  -5    4.69    1.46
  -1  26   5    6.61    1.51
   1 -26  -5    7.01    1.56
  -1  25   5    0.08    1.08
   1 -25  -5    0.18    1.39
  -1  24   5   26.97    1.50
   1 -24  -5   27.74    1.59
  -1  23   5   -0.16    0.97
   1 -23  -5    0.43    1.03
  -1  22   5   61.50    2.46
   1 -22  -5   55.15    2.22
  -1  21   5    6.02    1.10
   1 -21  -5    5.29    1.09
  -1  20   5    1.37    0.77
   1 -20  -5    1.40    0.80
  -1  19   5   18.86    1.10
   1 -19  -5   20.23    1.24
  -1  18   5    0.25    1.30
   1 -18  -5    0.51    0.81
  -1  17   5   40.46    1.67
   1 -17  -5   39.99    1.64
  -1  16   5    3.61    0.76
   1 -16  -5    3.08    0.70
  -1  15   5  230.91    6.25
   1 -15  -5  231.94    6.30
  -1  14   5   76.06    2.31
   1 -14  -5   73.59    2.40
  -1  13   5   44.65    1.43
   1 -13  -5   42.73    1.53
  -1  12   5  481.98   11.29
   1 -12  -5  481.79   11.18
  -1  11   5    0.85    0.61
   1 -11  -5    0.81    0.61
  -1  10   5   34.30    1.11
   1 -10  -5   37.13    1.19
  -1   9   5   84.94    2.48
   1  -9  -5   82.15    2.21
  -1   8   5   53.16    1.43
   1  -8  -5   52.38    1.49
  -1   7   5  390.47    9.32
   1  -7  -5  381.07    8.79
  -1   6   5  927.73   21.29
   1  -6  -5  931.07   20.80
  -1   5   5   94.74    2.46
   1  -5  -5   89.56    3.43
  -1   4   5  428.59   13.62
   1  -4  -5  447.61   10.27
  -1   3   5  280.56    9.26
   1  -3  -5  275.78    6.42
  -1   2   5  269.98    6.44
   1  -2  -5  263.28    6.12
  -1   1   5   32.83    0.93
   1  -1  -5   31.33    1.17
  -1   0   5    0.05    0.15
   1   0  -5    0.05    0.09
  -1  -1   5   32.04    0.92
   1   1  -5   31.92    0.82
  -1  -2   5  266.50    6.18
   1   2  -5  252.49    5.84
  -1  -3   5  280.89    6.44
   1   3  -5  285.58    6.70
  -1  -4   5  423.28    9.96
   1   4  -5  422.66    9.77
  -1  -5   5   93.06    3.43
   1   5  -5   89.90    2.25
  -1  -6   5  915.35   20.69
   1   6  -5  923.43   20.86
  -1  -7   5  397.07    9.84
   1   7  -5  386.48    8.96
  -1  -8   5   52.98    1.50
   1   8  -5   52.21    1.50
  -1  -9   5   80.44    2.19
   1   9  -5   83.84    2.24
  -1 -10   5   34.75    1.18
   1  10  -5   35.38    1.14
  -1 -11   5    0.85    0.47
   1  11  -5    0.61    0.38
  -1 -12   5  479.35   11.69
   1  12  -5  475.79   11.39
  -1 -13   5   43.48    1.51
   1  13  -5   43.14    1.48
  -1 -14   5   77.84    2.41
   1  14  -5   80.21    2.53
  -1 -15   5  235.35    8.59
   1  15  -5  232.93    6.34
  -1 -16   5    2.09    0.64
   1  16  -5    3.24    0.66
  -1 -17   5   40.46    1.64
   1  17  -5   41.60    1.66
  -1 -18   5   -0.35    0.69
   1  18  -5   -0.31    0.61
  -1 -19   5   22.24    1.25
   1  19  -5   19.80    1.15
  -1 -20   5    0.24    1.59
   1  20  -5    0.27    1.06
  -1 -21   5    5.77    0.93
   1  21  -5    6.05    0.95
  -1 -22   5   57.41    2.15
   1  22  -5   59.87    2.02
  -1 -23   5    0.57    1.20
   1  23  -5    0.42    0.95
  -1 -24   5   25.11    1.68
   1  24  -5   27.23    1.75
  -1 -25   5    0.14    1.37
   1  25  -5   -0.64    1.34
  -1 -26   5    5.53    1.44
   1  26  -5    5.77    1.27
  -1 -27   5    5.27    1.73
   1  27  -5    4.16    1.53
  -1  27   4    0.96    1.55
   1 -27  -4   -0.07    1.49
  -1  26   4    0.87    1.23
   1 -26  -4   -0.74    1.24
  -1  25   4   12.51    1.30
   1 -25  -4   11.74    1.25
  -1  24   4    6.04    1.14
   1 -24  -4    5.80    1.15
  -1  23   4    0.80    0.99
   1 -23  -4   -0.72    0.95
  -1  22   4   40.14    1.90
   1 -22  -4   40.92    1.93
  -1  21   4    2.15    0.77
   1 -21  -4    2.15    0.86
  -1  20   4    6.35    0.81
   1 -20  -4    5.57    0.82
  -1  19   4    2.75    0.74
   1 -19  -4    1.57    0.74
  -1  18   4   29.34    1.51
   1 -18  -4   27.45    1.38
  -1  17   4   59.61    2.15
   1 -17  -4   61.19    2.09
  -1  16   4   85.79    2.77
   1 -16  -4   89.04    2.90
  -1  15   4   12.94    0.83
   1 -15  -4   13.16    0.82
  -1  14   4   26.47    1.11
   1 -14  -4   27.45    1.10
  -1  13   4    4.51    0.75
   1 -13  -4    4.35    0.65
  -1  12   4  455.06   11.02
   1 -12  -4  412.40    9.60
  -1  11   4   62.22    1.87
   1 -11  -4   62.76    2.08
  -1  10   4   51.42    1.60
   1 -10  -4   49.17    1.47
  -1   9   4  207.36    5.69
   1  -9  -4  198.97    4.67
  -1   8   4  231.67    5.59
   1  -8  -4  231.45    5.44
  -1   7   4   85.13    2.23
   1  -7  -4   87.06    2.25
  -1   6   4   40.82    1.25
   1  -6  -4   42.59    1.22
  -1   5   4    4.68    0.36
   1  -5  -4    4.20    0.38
  -1   4   4  697.76   15.69
   1  -4  -4  697.74   15.98
  -1   3   4  112.57    2.78
   1  -3  -4  112.78    2.65
  -1   2   4   90.76    2.26
   1  -2  -4   89.37    2.26
  -1   1   4  131.68    4.47
  -1   0   4    0.13    0.14
   1   0  -4    0.12    0.10
  -1  -1   4  127.04    3.10
   1   1  -4  127.58    3.16
  -1  -2   4   88.09    2.39
  -1  -3   4  120.08    4.83
   1   3  -4  113.11    2.72
  -1  -4   4  717.13   16.61
   1   4  -4  701.50   22.76
  -1  -5   4    4.76    0.29
   1   5  -4    3.97    0.25
  -1  -6   4   42.42    1.23
   1   6  -4   42.95    1.26
  -1  -7   4   85.55    2.35
   1   7  -4   87.21    2.26
  -1  -8   4  227.03    5.54
   1   8  -4  240.26    5.79
  -1  -9   4  207.28    5.34
   1   9  -4  197.74    4.86
  -1 -10   4   51.12    1.59
   1  10  -4   50.44    1.50
  -1 -11   4   61.78    1.75
   1  11  -4   61.87    1.77
  -1 -12   4  423.32   10.07
   1  12  -4  415.00    9.80
  -1 -13   4    2.03    0.52
   1  13  -4    2.32    0.47
  -1 -14   4   27.14    1.11
   1  14  -4   28.18    1.10
  -1 -15   4   12.89    0.86
   1  15  -4   12.69    0.81
  -1 -16   4   89.95    2.81
   1  16  -4   90.30    2.81
  -1 -17   4   59.64    2.17
   1  17  -4   59.74    2.97
  -1 -18   4   27.72    1.36
   1  18  -4   26.54    1.25
  -1 -19   4    1.24    0.78
   1  19  -4    2.00    0.80
  -1 -20   4    5.25    0.85
   1  20  -4    6.65    0.85
  -1 -21   4    1.51    0.99
   1  21  -4    1.45    0.96
  -1 -22   4   41.30    1.74
   1  22  -4   39.92    1.65
  -1 -23   4    1.18    0.98
   1  23  -4    0.37    0.94
  -1 -24   4    6.04    1.34
   1  24  -4    6.77    1.45
  -1 -25   4   13.29    1.46
   1  25  -4   12.16    1.31
  -1 -26   4   -0.52    1.28
   1  26  -4   -0.11    1.42
  -1 -27   4   -0.11    1.52
   1  27  -4   -0.28    1.32
  -1  27   3   16.70    1.55
   1 -27  -3   19.61    1.59
  -1  26   3   -0.49    1.13
   1 -26  -3    2.45    1.28
  -1  25   3   12.16    1.69
   1 -25  -3   13.40    1.69
  -1  24   3   18.52    1.32
   1 -24  -3   19.12    1.37
  -1  23   3   20.41    1.40
   1 -23  -3   19.31    1.41
  -1  22   3    5.72    1.00
   1 -22  -3    5.65    1.14
  -1  21   3    0.58    0.72
   1 -21  -3    0.28    0.79
  -1  20   3    4.67    0.79
   1 -20  -3    5.61    0.84
  -1  19   3   -0.16    0.67
   1 -19  -3    0.03    0.68
  -1  18   3   59.67    2.35
   1 -18  -3   57.19    2.04
  -1  17   3    8.82    0.74
   1 -17  -3    7.04    0.75
  -1  16   3    4.60    0.71
   1 -16  -3    3.39    0.74
  -1  15   3   15.96    0.90
   1 -15  -3   16.76    0.86
  -1  14   3    1.36    0.56
   1 -14  -3    0.98    0.55
  -1  13   3   33.46    1.13
   1 -13  -3   31.89    1.14
  -1  12   3    4.07    0.67
   1 -12  -3    7.18    0.77
  -1  11   3  701.17   16.20
   1 -11  -3  717.08   16.21
  -1  10   3  648.18   14.85
   1 -10  -3  645.13   14.68
  -1   9   3  562.38   13.69
   1  -9  -3  571.04   13.49
  -1   8   3   33.96    1.13
   1  -8  -3   34.16    1.08
  -1   7   3 2057.04   45.62
   1  -7  -3 2055.15   45.29
  -1   6   3  186.76    4.68
   1  -6  -3  187.74    4.57
  -1   5   3  373.66    8.63
   1  -5  -3  379.87    8.73
  -1   4   3  659.90   14.94
   1  -4  -3  668.88   14.99
  -1   3   3   50.83    1.39
   1  -3  -3   52.50    1.27
  -1   2   3 1368.66   44.69
  -1   1   3  225.71    8.09
   1  -1  -3  225.52    5.28
  -1   0   3    0.52    0.12
   1   0  -3    0.09    0.11
  -1  -1   3  219.53    7.58
   1   1  -3  221.78    5.33
  -1  -3   3   49.32    1.28
   1   3  -3   50.02    1.28
  -1  -4   3  661.71   14.98
   1   4  -3  667.15   14.83
  -1  -5   3  376.97    8.78
   1   5  -3  403.59   14.68
  -1  -6   3  194.53    5.02
   1   6  -3  184.62    4.48
  -1  -7   3 2086.23   46.24
   1   7  -3 2070.40   45.84
  -1  -8   3   34.28    1.76
   1   8  -3   35.16    1.11
  -1  -9   3  576.73   13.99
   1   9  -3  569.49   13.04
  -1 -10   3  629.50   14.78
   1  10  -3  651.41   14.78
  -1 -11   3  712.40   16.69
   1  11  -3  728.97   16.61
  -1 -12   3    3.31    0.48
   1  12  -3    3.57    0.53
  -1 -13   3   35.38    1.26
   1  13  -3   32.96    1.18
  -1 -14   3    1.24    0.53
   1  14  -3    1.41    0.57
  -1 -15   3   16.24    0.91
   1  15  -3   16.73    0.83
  -1 -16   3    4.18    0.71
   1  16  -3    2.88    0.78
  -1 -17   3    8.83    0.86
   1  17  -3    8.69    0.83
  -1 -18   3   58.78    2.23
   1  18  -3   59.73    2.11
  -1 -19   3    0.38    0.68
   1  19  -3    0.04    0.66
  -1 -20   3    4.83    1.15
   1  20  -3    4.49    0.87
  -1 -21   3    1.18    0.95
   1  21  -3   -0.54    0.84
  -1 -22   3    5.26    0.99
   1  22  -3    4.91    0.95
  -1 -23   3   18.66    1.30
   1  23  -3   20.40    1.27
  -1 -24   3   18.51    1.37
   1  24  -3   19.46    1.33
  -1 -25   3   11.78    1.80
   1  25  -3   14.92    1.50
  -1 -26   3    0.37    1.28
   1  26  -3    0.15    1.15
  -1 -27   3   17.89    1.61
   1  27  -3   20.72    1.73
  -1  27   2    3.01    1.43
   1 -27  -2    2.31    1.59
  -1  26   2    5.99    1.39
   1 -26  -2    6.33    1.46
  -1  25   2    6.59    1.26
   1 -25  -2    5.75    1.39
  -1  24   2    0.78    0.98
   1 -24  -2    0.41    1.02
  -1  23   2   -0.40    0.85
   1 -23  -2    0.02    0.94
  -1  22   2    1.41    0.89
   1 -22  -2    0.79    1.00
  -1  21   2    1.62    0.77
   1 -21  -2    1.91    0.80
  -1  20   2    0.13    0.68
   1 -20  -2    0.53    0.69
  -1  19   2   16.30    1.16
   1 -19  -2   15.25    1.09
  -1  18   2    0.19    0.72
   1 -18  -2   -0.25    0.69
  -1  17   2    9.65    0.96
   1 -17  -2    8.37    0.95
  -1  16   2    0.64    0.54
   1 -16  -2    0.43    0.54
  -1  15   2   74.78    2.27
   1 -15  -2   68.33    2.17
  -1  14   2  156.12    4.21
   1 -14  -2  154.25    4.21
  -1  13   2   84.80    2.54
   1 -13  -2   87.69    2.58
  -1  12   2   41.61    1.40
   1 -12  -2   43.19    1.38
  -1  11   2    2.59    0.46
   1 -11  -2    2.46    0.45
  -1  10   2   17.03    0.73
   1 -10  -2   16.73    0.75
  -1   9   2  247.82    6.31
   1  -9  -2  245.81    6.11
  -1   8   2   27.03    0.94
   1  -8  -2   27.02    0.90
  -1   7   2   77.50    2.10
   1  -7  -2   73.51    2.05
  -1   6   2  103.22    2.80
   1  -6  -2  103.16    2.61
  -1   5   2 1113.03   25.59
   1  -5  -2 1024.39   23.17
  -1   4   2  136.76    3.20
   1  -4  -2  136.20    3.30
  -1   3   2 1497.21   47.94
  -1   2   2  117.78    3.11
   1  -2  -2  128.73    4.41
  -1   0   2  554.56   12.55
   1   0  -2  516.99   12.48
  -1  -2   2  125.16    3.11
   1   2  -2  125.31    3.13
  -1  -4   2  138.29    3.38
   1   4  -2  138.02    3.53
  -1  -5   2 1008.22   22.78
   1   5  -2 1011.04   31.92
  -1  -6   2  104.73    2.69
   1   6  -2  101.21    2.52
  -1  -7   2   73.39    1.96
   1   7  -2   74.75    2.05
  -1  -8   2   28.04    0.96
   1   8  -2   30.00    1.12
  -1  -9   2  253.88    6.52
   1   9  -2  253.28    6.13
  -1 -10   2   18.08    0.82
   1  10  -2   17.31    0.77
  -1 -11   2    2.53    0.44
   1  11  -2    2.07    0.39
  -1 -12   2   43.81    1.42
   1  12  -2   49.40    1.60
  -1 -13   2   86.53    2.49
   1  13  -2   88.42    2.46
  -1 -14   2  156.91    4.09
   1  14  -2  155.06    4.07
  -1 -15   2   67.59    2.23
   1  15  -2   69.22    2.11
  -1 -16   2    0.82    0.63
   1  16  -2    0.40    0.57
  -1 -17   2    9.54    0.95
   1  17  -2    8.01    0.89
  -1 -18   2    0.54    0.62
   1  18  -2    0.57    0.61
  -1 -19   2   14.43    1.05
   1  19  -2   14.53    1.05
  -1 -20   2    0.27    0.69
   1  20  -2    0.27    0.69
  -1 -21   2    2.29    1.13
   1  21  -2    1.23    1.09
  -1 -22   2    0.88    0.90
   1  22  -2    0.26    0.74
  -1 -23   2   -0.76    0.96
   1  23  -2    0.91    0.97
  -1 -24   2   -0.26    0.94
   1  24  -2    0.62    0.95
  -1 -25   2    6.67    1.18
   1  25  -2    6.54    1.12
  -1 -26   2    4.97    1.24
   1  26  -2    6.18    1.29
  -1 -27   2    1.63    1.32
   1  27  -2    2.35    1.38
  -1  27   1   11.46    1.68
   1 -27  -1   11.86    1.66
  -1  26   1    5.01    1.90
   1 -26  -1    4.59    1.88
   1 -25  -1    2.17    2.32
  -1  22   1    1.28    1.11
  -1  21   1   33.29    2.37
   1 -21  -1   31.49    2.04
  -1  20   1    1.39    0.92
   1 -20  -1    0.53    1.10
  -1  19   1   22.36    1.20
   1 -19  -1   22.05    1.23
   1 -18  -1   40.52    1.72
  -1  17   1    0.13    0.70
   1 -17  -1    0.58    0.70
   1 -16  -1   30.25    1.28
  -1  15   1    1.52    0.51
   1 -15  -1    5.69    0.64
   1 -14  -1   48.96    1.59
  -1  13   1  600.95   14.29
   1 -13  -1  605.58   13.95
  -1  12   1    3.40    0.45
   1 -12  -1    3.15    0.46
  -1  11   1  307.76    7.90
   1 -11  -1  301.48    7.42
  -1  10   1 1253.87   29.15
   1 -10  -1 1241.96   28.01
  -1   9   1  168.24    4.48
   1  -9  -1  162.49    4.08
  -1   8   1  368.41    9.01
  -1   7   1 1040.00   23.87
   1  -7  -1 1015.78   23.58
  -1   6   1   54.90    1.70
   1  -6  -1   54.55    1.51
  -1   5   1  288.79    6.81
   1  -5  -1  297.04    6.92
  -1   4   1   37.76    1.09
   1  -4  -1   39.08    1.10
  -1   3   1   11.02    0.38
   1  -3  -1   11.36    0.39
  -1   2   1    7.36    0.32
   1  -2  -1    7.35    0.30
  -1   1   1  446.76   10.39
   1  -1  -1  450.86   10.31
  -1   0   1   -0.07    0.22
   1   0  -1   -0.08    0.17
  -1  -1   1  455.79   10.56
   1   1  -1  450.46   10.13
  -1  -2   1    7.31    0.32
   1   2  -1    7.08    0.29
  -1  -3   1   11.20    0.39
   1   3  -1   11.51    0.39
  -1  -4   1   39.79    1.07
   1   4  -1   39.48    1.03
  -1  -5   1  295.89    6.98
   1   5  -1  294.86    6.80
  -1  -6   1   54.29    1.56
   1   6  -1   57.06    1.53
  -1  -7   1 1031.07   23.86
   1   7  -1 1045.37   23.23
  -1  -8   1  365.59    8.65
   1   8  -1  360.82    8.92
  -1  -9   1  164.27    4.09
   1   9  -1  169.36    4.27
  -1 -10   1 1307.61   29.83
   1  10  -1 1286.81   29.03
  -1 -11   1  309.29    7.97
   1  11  -1  309.23    7.63
  -1 -12   1    3.74    0.48
   1  12  -1    3.26    0.48
  -1 -13   1  616.74   14.84
   1  13  -1  620.56   14.86
  -1 -14   1   48.61    1.70
   1  14  -1   49.69    1.64
  -1 -15   1    4.19    0.60
   1  15  -1    4.40    0.59
  -1 -16   1   33.27    1.48
   1  16  -1   34.87    1.45
  -1 -17   1    0.41    0.61
   1  17  -1   -0.16    0.54
  -1 -18   1   44.48    1.76
   1  18  -1   44.39    1.66
  -1 -19   1   24.98    1.25
   1  19  -1   24.10    1.21
  -1 -20   1    1.24    0.73
   1  20  -1    1.04    0.67
  -1 -21   1   33.57    1.65
   1  21  -1   31.42    1.63
  -1 -22   1    1.24    1.01
   1  22  -1   -0.11    0.93
  -1 -23   1    6.94    1.02
   1  23  -1    6.83    0.96
  -1 -24   1   18.64    1.70
   1  24  -1   17.78    1.66
  -1 -25   1    0.31    1.04
   1  25  -1   -0.84    1.04
  -1 -26   1    7.25    1.32
   1  26  -1    8.50    1.45
  -1 -27   1   12.48    1.40
   1  27  -1   13.34    1.53
  -1  27   0    1.37    1.67
   1 -27   0    3.36    1.69
  -1  26   0    4.27    1.19
   1 -26   0    5.08    1.38
  -1  25   0    3.63    1.07
   1 -25   0    2.86    1.14
  -1  24   0    2.11    1.08
   1 -24   0    1.02    1.13
  -1  23   0   16.16    1.14
   1 -23   0   16.33    1.26
  -1  22   0   54.93    1.94
   1 -22   0   54.42    1.99
  -1  21   0    8.22    0.88
   1 -21   0    7.02    0.88
  -1  20   0    2.77    0.96
   1 -20   0    3.29    1.01
  -1  19   0    4.85    0.70
   1 -19   0    4.10    0.71
  -1  18   0  204.84    5.22
   1 -18   0  210.37    5.47
  -1  17   0    0.50    0.55
   1 -17   0    0.56    0.57
  -1  16   0  180.17    4.57
   1 -16   0  181.93    4.57
  -1  15   0    8.72    0.76
   1 -15   0    8.11    0.76
  -1  14   0   65.04    2.15
   1 -14   0   69.81    2.26
  -1  13   0   81.13    3.73
   1 -13   0   79.17    3.22
  -1  12   0  406.47    9.82
   1 -12   0  403.61   10.14
  -1  11   0   98.20    2.76
  -1  10   0  107.98    3.08
  -1   9   0   44.98    1.45
  -1   8   0  253.77    6.21
  -1   7   0  158.98    5.64
  -1  -2   0  132.04    8.18
  -1  -3   0   39.21    1.49
   1   3   0   38.43    1.49
   1   4   0  276.67    9.46
  -1  -5   0  876.93   28.01
  -1  -6   0   22.38    0.72
   1   6   0   23.71    0.77
  -1  -7   0  155.27    4.15
   1   7   0  154.94    3.75
  -1  -8   0  248.55    6.27
   1   8   0  251.95    6.02
  -1  -9   0   46.30    1.44
   1   9   0   45.71    1.44
  -1 -10   0   98.66    2.71
   1  10   0  104.91    2.90
  -1 -11   0  103.21    3.05
   1  11   0   99.66    2.63
  -1 -12   0  418.26   10.08
   1  12   0  404.72    9.80
  -1 -13   0   78.48    2.48
   1  13   0   81.48    2.49
  -1 -14   0   66.06    2.31
   1  14   0   62.56    2.10
  -1 -15   0    6.92    0.73
   1  15   0    7.36    0.69
  -1 -16   0  183.48    4.89
   1  16   0  179.20    4.74
  -1 -17   0    0.07    0.56
   1  17   0    0.69    0.54
  -1 -18   0  207.51    5.46
   1  18   0  204.57    5.83
  -1 -19   0    4.57    0.74
   1  19   0    5.32    0.71
  -1 -20   0    3.02    1.43
   1  20   0    3.04    1.02
  -1 -21   0    7.93    0.93
   1  21   0    7.92    0.91
  -1 -22   0   52.41    1.96
   1  22   0   54.15    2.14
  -1 -23   0   18.24    1.31
   1  23   0   16.62    1.29
  -1 -24   0    3.22    1.16
   1  24   0    1.37    1.04
  -1 -25   0    3.90    1.12
   1  25   0    4.26    1.06
  -1 -26   0    4.17    1.21
   1  26   0    4.09    1.13
  -1 -27   0    3.18    1.96
   1  27   0    3.16    1.54
  -1  27  -1   16.62    1.46
   1 -27   1   14.23    1.78
  -1  26  -1   -1.10    1.07
   1 -26   1   -0.53    1.22
  -1  25  -1    1.18    1.23
   1 -25   1    0.96    1.27
  -1  24  -1   17.90    1.31
   1 -24   1   20.81    1.39
  -1  23  -1    2.80    1.07
   1 -23   1    2.13    1.03
  -1  22  -1   51.96    1.83
   1 -22   1   46.33    1.96
  -1  21  -1   28.37    1.36
   1 -21   1   28.88    1.40
  -1  20  -1   19.97    1.08
   1 -20   1   21.62    1.13
  -1  19  -1    2.35    0.75
   1 -19   1    1.84    0.78
  -1  18  -1    3.71    0.71
   1 -18   1    3.68    0.72
  -1  17  -1   12.73    0.84
   1 -17   1   11.14    0.80
  -1  16  -1   56.07    1.81
   1 -16   1   57.92    1.75
  -1  15  -1   71.77    2.18
   1 -15   1   71.93    2.18
  -1  14  -1   80.72    2.45
   1 -14   1   79.40    2.49
  -1  13  -1   91.97    2.62
   1 -13   1   93.40    2.76
  -1  12  -1   26.96    1.04
   1 -12   1   28.38    1.16
  -1  11  -1   10.22    0.62
   1 -11   1    8.46    0.60
  -1  10  -1  269.83    6.64
   1 -10   1  272.89    6.87
  -1   9  -1    0.74    0.32
   1  -9   1    1.10    0.33
  -1   8  -1    0.39    0.29
   1  -8   1    0.44    0.30
  -1   7  -1  230.67    5.58
   1  -7   1  233.57    6.10
  -1   6  -1   24.97    0.76
   1  -6   1   24.44    0.84
  -1   5  -1  243.48    5.84
   1  -5   1  249.87    6.01
  -1   3  -1   31.67    0.88
   1  -3   1   31.98    0.92
  -1   2  -1  106.94    2.65
   1  -2   1  105.11    2.61
  -1   0  -1    0.13    0.19
   1   0   1    0.04    0.21
  -1  -2  -1  105.05    2.51
   1   2   1  108.63    2.77
  -1  -3  -1   32.00    0.87
   1   3   1   31.97    1.02
  -1  -5  -1  242.85    5.74
   1   5   1  242.34    5.69
  -1  -6  -1   22.94    0.77
   1   6   1   25.22    0.87
  -1  -7  -1  221.29    5.26
   1   7   1  228.96    5.90
  -1  -8  -1    0.19    0.32
   1   8   1    0.31    0.35
  -1  -9  -1    0.79    0.34
   1   9   1    1.37    0.34
  -1 -10  -1  265.77    6.53
   1  10   1  263.61    6.75
  -1 -11  -1    7.99    0.55
  -1 -12  -1   24.73    0.93
  -1 -13  -1   90.11    2.83
  -1 -14  -1   79.80    2.52
  -1 -15  -1   72.40    3.45
  -1 -16  -1   51.66    2.51
   1  16   1   53.94    2.16
   1  17   1   12.52    1.19
   1  18   1    3.21    0.97
  -1 -21  -1   26.69    1.91
  -1 -22  -1   46.58    2.75
   1  22   1   49.04    2.84
  -1 -23  -1    4.32    1.41
   1  23   1    2.57    1.91
  -1 -24  -1   16.44    1.33
   1  24   1   17.37    1.32
  -1 -25  -1    0.74    1.27
   1  25   1   -0.10    1.21
  -1 -26  -1   -0.94    1.15
   1  26   1   -1.07    1.12
  -1 -27  -1   10.65    1.92
   1  27   1   15.45    1.87
  -1  27  -2    0.44    1.49
   1 -27   2    0.51    1.75
  -1  26  -2    2.00    1.21
   1 -26   2    0.76    1.40
  -1  25  -2    3.62    1.24
   1 -25   2    1.39    1.17
  -1  24  -2    0.98    0.91
   1 -24   2    0.26    1.03
  -1  23  -2   -0.06    1.01
   1 -23   2   -0.39    1.07
  -1  22  -2    7.19    1.14
   1 -22   2    5.98    1.09
  -1  21  -2  105.32    4.19
   1 -21   2  108.21    3.62
  -1  20  -2    7.94    0.85
   1 -20   2    9.32    0.89
  -1  19  -2  246.42    6.41
   1 -19   2  245.30    7.02
  -1  18  -2    5.08    0.76
   1 -18   2    5.26    0.70
  -1  17  -2   82.77    2.49
   1 -17   2   82.83    2.78
  -1  16  -2    4.67    0.71
   1 -16   2    4.23    0.73
  -1  15  -2  260.13    6.98
   1 -15   2  254.05    6.68
  -1  14  -2   19.05    0.97
   1 -14   2   19.62    0.91
  -1  13  -2  122.78    3.40
   1 -13   2  128.36    3.67
  -1  12  -2   59.28    1.88
   1 -12   2   54.71    2.57
  -1  11  -2   98.64    2.80
   1 -11   2  117.37    3.50
  -1  10  -2  101.59    2.64
   1 -10   2  100.82    2.82
  -1   9  -2  169.93    4.21
   1  -9   2  173.86    4.40
  -1   8  -2   79.41    2.19
   1  -8   2   85.49    2.36
  -1   7  -2    0.58    0.24
   1  -7   2    0.56    0.27
  -1   6  -2  194.66    4.80
   1  -6   2  195.14    4.87
  -1   5  -2  697.79   16.28
   1  -5   2  707.54   16.27
  -1   4  -2  249.17    5.78
   1  -4   2  250.64    5.75
  -1   3  -2   16.33    0.55
   1  -3   2   17.43    0.58
  -1   2  -2    0.81    0.19
   1  -2   2    0.83    0.20
  -1   0  -2  529.28   12.13
   1   0   2  543.08   12.35
  -1  -2  -2    0.63    0.21
   1   2   2    0.81    0.20
  -1  -3  -2   17.77    0.57
   1   3   2   17.15    0.59
  -1  -4  -2  247.54    6.23
   1   4   2  245.86    5.82
  -1  -5  -2  706.38   16.06
   1   5   2  714.41   16.39
  -1  -6  -2  192.86    4.64
   1   6   2  206.47    5.21
  -1  -7  -2   -0.03    0.28
   1   7   2    0.34    0.26
  -1  -8  -2   78.37    2.14
   1   8   2   77.39    2.10
  -1  -9  -2  167.64    4.17
   1   9   2  166.45    4.30
  -1 -10  -2   95.20    2.70
   1  10   2  101.24    2.91
  -1 -11  -2  103.28    2.79
   1  11   2  103.48    2.92
  -1 -12  -2   55.63    1.89
   1  12   2   55.53    1.79
  -1 -13  -2  120.82    3.28
   1  13   2  118.85    3.42
  -1 -14  -2   18.06    0.89
   1  14   2   18.20    0.88
  -1 -15  -2  246.07    6.72
   1  15   2  256.34    6.45
  -1 -16  -2    3.17    0.65
   1  16   2    4.28    0.64
  -1 -17  -2   79.92    2.53
   1  17   2   83.99    2.78
  -1 -18  -2    4.08    0.72
   1  18   2    4.84    0.80
  -1 -19  -2  243.21    6.27
   1  19   2  236.54    6.26
  -1 -20  -2   10.95    0.91
   1  20   2    8.79    0.91
  -1 -21  -2  104.92    3.23
   1  21   2  104.64    3.22
  -1 -22  -2    5.58    1.02
   1  22   2    5.79    1.06
  -1 -23  -2    1.29    1.10
   1  23   2   -0.56    1.02
  -1 -24  -2   -0.08    1.01
   1  24   2   -0.20    0.93
  -1 -25  -2    2.92    1.36
   1  25   2    2.09    1.26
  -1 -26  -2    2.86    1.38
   1  26   2    1.88    1.33
  -1 -27  -2    1.11    1.32
   1  27   2    0.32    1.40
  -1  27  -3    4.72    1.48
   1 -27   3    3.88    1.71
  -1  26  -3    0.68    1.16
   1 -26   3    0.42    1.26
  -1  25  -3    7.07    1.40
   1 -25   3    6.65    1.40
  -1  24  -3   21.74    1.45
   1 -24   3   20.32    1.55
  -1  23  -3   15.14    1.31
   1 -23   3   16.27    1.41
  -1  22  -3    0.49    0.79
   1 -22   3    1.00    0.87
  -1  21  -3   69.92    3.25
   1 -21   3   68.05    2.30
  -1  20  -3    1.22    0.87
   1 -20   3    1.56    0.89
  -1  19  -3   14.24    1.62
   1 -19   3   14.82    1.65
  -1  18  -3   26.95    1.18
   1 -18   3   28.77    1.47
  -1  17  -3    4.86    0.79
   1 -17   3    4.61    0.80
  -1  16  -3   87.80    2.68
   1 -16   3   87.80    2.68
  -1  15  -3    4.97    0.69
   1 -15   3    4.52    0.61
  -1  14  -3    4.12    0.58
   1 -14   3    3.54    0.55
  -1  13  -3   12.78    0.74
   1 -13   3   11.77    0.71
  -1  12  -3   -0.11    0.45
   1 -12   3    0.05    0.45
  -1  11  -3   57.40    2.53
   1 -11   3   53.64    1.62
  -1  10  -3  573.19   13.63
   1 -10   3  589.37   14.01
  -1   9  -3    8.51    0.50
   1  -9   3    8.67    0.53
  -1   8  -3  106.14    2.91
   1  -8   3  102.83    2.81
  -1   7  -3   15.20    0.61
   1  -7   3   15.91    0.75
  -1   6  -3  165.90    4.04
   1  -6   3  164.03    4.23
  -1   5  -3   79.84    2.20
   1  -5   3   81.92    2.18
  -1   4  -3  414.17    9.47
   1  -4   3  422.32   10.06
  -1   3  -3  583.08   13.15
   1  -3   3  588.24   13.69
  -1   2  -3  866.24   19.05
   1  -2   3  865.89   19.62
  -1   1  -3  210.32    5.16
   1  -1   3  201.76    4.94
  -1   0  -3    0.00    0.20
   1   0   3    0.34    0.20
  -1  -1  -3  204.21    4.95
   1   1   3  199.48    4.64
  -1  -2  -3  854.52   19.23
   1   2   3  848.58   19.00
  -1  -3  -3  583.32   13.21
   1   3   3  594.64   13.64
  -1  -4  -3  412.91    9.59
   1   4   3  413.96    9.69
  -1  -5  -3   80.34    2.08
   1   5   3   79.20    2.09
  -1  -6  -3  165.05    4.21
   1   6   3  162.61    4.02
  -1  -7  -3   14.07    0.61
   1   7   3   15.03    0.66
  -1  -8  -3  104.93    2.79
   1   8   3  103.01    2.86
  -1  -9  -3    8.29    0.52
   1   9   3    8.24    0.72
  -1 -10  -3  575.09   13.76
   1  10   3  569.27   13.45
  -1 -11  -3   52.69    1.60
   1  11   3   54.84    1.71
  -1 -12  -3   -0.13    0.53
   1  12   3    0.40    0.49
  -1 -13  -3   11.28    0.69
   1  13   3   12.02    0.74
  -1 -14  -3    4.84    0.59
   1  14   3    3.75    0.57
  -1 -15  -3    4.60    0.63
   1  15   3    4.82    0.64
  -1 -16  -3   87.28    2.73
   1  16   3   85.92    2.61
  -1 -17  -3    4.33    0.78
   1  17   3    4.40    0.77
  -1 -18  -3   27.32    1.20
   1  18   3   27.68    1.27
  -1 -19  -3   14.25    1.09
   1  19   3   13.72    1.07
  -1 -20  -3    1.53    0.73
   1  20   3    2.01    0.74
  -1 -21  -3   64.81    2.67
   1  21   3   68.86    2.72
  -1 -22  -3    0.78    0.85
   1  22   3    0.43    0.82
  -1 -23  -3   18.04    1.42
   1  23   3   13.56    1.28
  -1 -24  -3   20.60    1.45
   1  24   3   20.56    1.34
  -1 -25  -3    5.60    1.56
   1  25   3    5.97    1.35
  -1 -26  -3   -0.12    1.25
   1  26   3    0.67    1.20
  -1 -27  -3    2.85    1.36
   1  27   3    4.16    1.51
  -1  27  -4   -0.23    1.72
   1 -27   4   -1.02    2.18
  -1  26  -4    5.14    1.50
   1 -26   4    4.33    1.34
  -1  25  -4    2.80    1.31
   1 -25   4    2.87    1.43
  -1  24  -4    0.73    0.95
   1 -24   4    0.79    1.09
  -1  23  -4   35.07    2.33
   1 -23   4   37.23    1.95
  -1  22  -4   32.97    1.65
   1 -22   4   32.57    1.67
  -1  21  -4    0.02    0.82
   1 -21   4   -0.04    0.82
  -1  20  -4   10.35    0.96
   1 -20   4    9.24    0.95
  -1  19  -4    3.19    0.75
   1 -19   4    3.45    0.88
  -1  18  -4  145.75    4.05
   1 -18   4  150.83    4.21
  -1  17  -4  102.88    3.06
   1 -17   4  104.19    3.15
  -1  16  -4  317.37    8.31
   1 -16   4  316.53    8.24
  -1  15  -4    0.19    0.77
   1 -15   4    1.02    0.79
  -1  14  -4    0.34    0.51
   1 -14   4    0.26    0.56
  -1  13  -4   62.18    2.03
   1 -13   4   60.36    2.04
  -1  12  -4   10.64    0.73
   1 -12   4   10.81    0.79
  -1  11  -4  576.43   19.19
   1 -11   4  563.83   13.81
  -1  10  -4    7.12    0.58
   1 -10   4    7.62    0.55
  -1   9  -4  124.06    3.19
   1  -9   4  123.13    3.45
  -1   8  -4   18.65    0.77
   1  -8   4   17.75    0.78
  -1   7  -4  226.52    5.98
   1  -7   4  225.29    5.84
  -1   6  -4  177.45    4.47
   1  -6   4  179.37    4.47
  -1   5  -4   84.13    2.26
   1  -5   4   85.28    2.20
  -1   4  -4  511.09   11.61
   1  -4   4  526.60   12.10
  -1   3  -4  504.35   11.48
   1  -3   4  506.00   11.94
  -1   2  -4  885.50   20.00
   1  -2   4  876.36   19.95
  -1   1  -4    9.34    0.47
   1  -1   4    8.68    0.52
  -1   0  -4  653.58   14.90
   1   0   4  674.42   15.78
  -1  -1  -4    9.48    0.40
   1   1   4    9.14    0.50
  -1  -2  -4  915.85   20.60
   1   2   4  921.80   21.19
  -1  -3  -4  499.42   11.26
   1   3   4  507.19   11.83
  -1  -4  -4  506.56   11.69
   1   4   4  508.90   11.67
  -1  -5  -4   85.53    2.25
   1   5   4   85.31    2.24
  -1  -6  -4  176.87    7.38
   1   6   4  175.19    4.38
  -1  -7  -4  226.28    5.96
   1   7   4  222.22    5.48
  -1  -8  -4   17.02    0.68
   1   8   4   17.27    0.69
  -1  -9  -4  119.22    3.03
   1   9   4  119.52    3.20
  -1 -10  -4    7.41    0.55
   1  10   4    7.63    0.52
  -1 -11  -4  580.27   13.47
   1  11   4  579.91   14.04
  -1 -12  -4   11.23    0.73
   1  12   4   10.51    0.78
  -1 -13  -4   59.64    1.86
   1  13   4   61.44    1.81
  -1 -14  -4    0.25    0.49
   1  14   4    0.24    0.50
  -1 -15  -4    0.88    0.57
   1  15   4    1.03    0.54
  -1 -16  -4  319.27    8.42
   1  16   4  315.68    8.09
  -1 -17  -4  102.46    2.98
   1  17   4  100.37    3.10
  -1 -18  -4  144.68    3.91
   1  18   4  147.22    4.69
  -1 -19  -4    2.27    1.03
   1  19   4    2.71    0.99
  -1 -20  -4   10.24    0.97
   1  20   4   10.86    0.95
  -1 -21  -4   -0.37    0.99
   1  21   4    1.51    0.93
  -1 -22  -4   28.43    1.45
   1  22   4   28.67    1.40
  -1 -23  -4   34.89    1.77
   1  23   4   34.36    1.78
  -1 -24  -4    0.82    1.13
   1  24   4    0.76    1.11
  -1 -25  -4    2.21    1.47
   1  25   4    2.85    1.14
  -1 -26  -4    3.53    1.42
   1  26   4    4.94    1.47
  -1 -27  -4   -0.10    1.48
   1  27   4   -0.82    1.60
  -1  27  -5    7.19    2.36
   1 -27   5    1.92    1.69
  -1  26  -5    9.00    1.53
   1 -26   5   11.64    1.64
  -1  25  -5   -0.17    1.44
   1 -25   5    0.14    1.46
  -1  24  -5    7.73    1.29
   1 -24   5    8.10    1.28
  -1  23  -5    2.31    0.99
   1 -23   5    1.69    1.05
  -1  22  -5   24.44    1.32
   1 -22   5   22.32    1.41
  -1  21  -5   36.31    1.59
   1 -21   5   37.16    1.67
  -1  20  -5    0.61    0.79
   1 -20   5   -0.27    0.86
  -1  19  -5   16.87    1.20
   1 -19   5   18.82    1.32
  -1  18  -5    1.13    0.82
   1 -18   5    0.38    0.85
  -1  17  -5    7.00    0.75
   1 -17   5    7.77    0.80
  -1  16  -5    0.79    0.55
   1 -16   5    0.60    0.59
  -1  15  -5    6.01    0.75
   1 -15   5    7.58    0.77
  -1  14  -5   44.00    1.63
   1 -14   5   40.73    2.08
  -1  13  -5  351.68    8.68
   1 -13   5  356.15    9.66
  -1  12  -5   67.59    2.16
   1 -12   5   66.53    2.16
  -1  11  -5   17.16    0.77
   1 -11   5   18.30    0.83
  -1  10  -5   74.03    2.16
   1 -10   5   69.04    2.01
  -1   9  -5    5.99    0.47
   1  -9   5    6.27    0.49
  -1   8  -5  407.94    9.88
   1  -8   5  415.09    9.94
  -1   7  -5  589.90   13.77
   1  -7   5  593.87   14.05
  -1   6  -5  392.99    9.21
   1  -6   5  404.87    9.76
  -1   5  -5   -0.15    0.27
   1  -5   5    0.35    0.44
  -1   4  -5   53.57    1.50
   1  -4   5   53.09    1.48
  -1   3  -5  258.42    6.08
   1  -3   5  267.31    6.39
  -1   2  -5  300.58    7.11
   1  -2   5  302.74    7.17
  -1   1  -5  182.93    4.42
   1  -1   5  184.30    4.70
  -1   0  -5   -0.08    0.20
   1   0   5    0.12    0.21
  -1  -1  -5  180.38    4.50
   1   1   5  185.00    4.77
  -1  -2  -5  302.51    7.16
   1   2   5  307.19    7.27
  -1  -3  -5  260.87    6.20
   1   3   5  260.89    6.60
  -1  -4  -5   52.98    1.49
   1   4   5   57.11    1.83
  -1  -5  -5    0.09    0.32
   1   5   5    0.07    0.29
  -1  -6  -5  398.21    9.19
   1   6   5  405.25    9.45
  -1  -7  -5  576.15   13.26
   1   7   5  578.20   13.16
  -1  -8  -5  409.40    9.66
   1   8   5  404.23    9.50
  -1  -9  -5    6.05    0.46
   1   9   5    5.95    0.46
  -1 -10  -5   67.08    2.04
   1  10   5   71.48    2.09
  -1 -11  -5   17.37    0.79
   1  11   5   17.43    0.87
  -1 -12  -5   63.01    2.12
   1  12   5   65.07    2.00
  -1 -13  -5  346.28    8.21
   1  13   5  342.92    8.25
  -1 -14  -5   44.23    1.64
   1  14   5   39.65    1.45
  -1 -15  -5    6.89    0.79
   1  15   5    6.48    0.78
  -1 -16  -5    0.65    0.64
   1  16   5    0.40    0.63
  -1 -17  -5    6.42    0.87
   1  17   5    8.05    0.87
  -1 -18  -5    0.75    0.71
   1  18   5   -0.19    0.65
  -1 -19  -5   17.82    1.25
   1  19   5   16.85    1.14
  -1 -20  -5   -0.03    0.83
   1  20   5   -0.01    0.76
  -1 -21  -5   36.00    1.68
   1  21   5   35.24    1.71
  -1 -22  -5   21.92    1.50
   1  22   5   22.45    1.51
  -1 -23  -5    1.89    1.20
   1  23   5    2.09    1.15
  -1 -24  -5    6.84    1.20
   1  24   5    8.12    1.18
  -1 -25  -5    0.17    1.44
   1  25   5    0.08    1.39
  -1 -26  -5   11.03    1.73
   1  26   5   11.07    1.82
  -1 -27  -5    4.47    1.51
   1  27   5    3.63    1.69
  -1  27  -6    3.55    2.03
   1 -27   6    2.65    1.89
  -1  26  -6    7.58    1.73
   1 -26   6    7.03    1.62
  -1  25  -6    2.16    1.31
   1 -25   6   -0.35    1.37
  -1  24  -6    0.89    1.38
   1 -24   6    1.73    1.26
  -1  23  -6    1.83    1.08
   1 -23   6    1.10    1.10
  -1  22  -6    1.69    1.38
   1 -22   6    0.57    1.17
  -1  21  -6    1.07    1.00
   1 -21   6    0.29    1.39
  -1  20  -6   17.34    1.34
   1 -20   6   15.97    1.28
  -1  19  -6    5.50    0.86
   1 -19   6    5.15    0.84
  -1  18  -6    6.59    0.93
   1 -18   6    6.17    0.88
  -1  17  -6   10.86    0.86
   1 -17   6   10.25    0.91
  -1  16  -6   18.27    1.02
   1 -16   6   17.44    1.06
  -1  15  -6   54.48    1.95
   1 -15   6   57.26    1.94
  -1  14  -6  299.26    7.48
   1 -14   6  296.85    7.64
  -1  13  -6   41.72    1.81
   1 -13   6   38.55    1.52
  -1  12  -6   10.32    0.71
   1 -12   6   11.30    0.70
  -1  11  -6    2.21    0.45
   1 -11   6    1.87    0.50
  -1  10  -6    0.30    0.36
   1 -10   6    0.10    0.44
  -1   9  -6   11.62    0.64
   1  -9   6   11.33    0.63
  -1   8  -6   90.59    2.40
   1  -8   6   91.44    2.57
  -1   7  -6   15.37    0.75
   1  -7   6   14.73    0.81
  -1   6  -6  635.05   14.31
   1  -6   6  642.80   15.26
  -1   5  -6   86.65    2.18
   1  -5   6   87.80    2.26
  -1   4  -6   93.40    3.57
   1  -4   6   96.06    2.57
  -1   3  -6   39.66    1.15
   1  -3   6   38.30    1.14
  -1   2  -6    8.75    0.45
   1  -2   6    7.90    0.69
  -1   1  -6  126.93    3.19
   1  -1   6  123.73    4.42
  -1   0  -6  539.57   12.32
   1   0   6  532.20   17.47
  -1  -1  -6  122.96    3.08
   1   1   6  121.46    3.26
  -1  -2  -6    8.07    0.46
   1   2   6    8.46    0.45
  -1  -3  -6   38.09    1.16
   1   3   6   39.12    1.10
  -1  -4  -6   95.92    2.70
   1   4   6   93.24    2.50
  -1  -5  -6   84.45    2.18
   1   5   6   87.82    3.22
  -1  -6  -6  630.86   14.41
   1   6   6  634.21   15.05
  -1  -7  -6   15.74    0.75
   1   7   6   14.53    0.78
  -1  -8  -6   87.60    3.41
   1   8   6   90.12    2.37
  -1  -9  -6   11.23    0.67
   1   9   6   11.15    0.68
  -1 -10  -6   -0.41    0.57
   1  10   6    0.05    0.47
  -1 -11  -6    1.75    0.45
   1  11   6    1.07    0.46
  -1 -12  -6   10.71    0.71
   1  12   6   10.16    0.72
  -1 -13  -6   37.81    1.52
   1  13   6   37.94    2.43
  -1 -14  -6  295.75    7.34
   1  14   6  291.29    7.32
  -1 -15  -6   60.18    2.03
   1  15   6   59.04    2.09
  -1 -16  -6   18.23    1.14
   1  16   6   18.00    1.41
  -1 -17  -6   11.20    0.99
   1  17   6    9.95    0.95
  -1 -18  -6    5.22    0.92
   1  18   6    5.36    0.94
  -1 -19  -6    5.07    1.02
   1  19   6    5.34    0.97
  -1 -20  -6   15.58    1.17
   1  20   6   16.35    1.14
  -1 -21  -6    1.13    0.93
   1  21   6   -0.24    0.90
  -1 -22  -6    0.29    0.93
   1  22   6    0.73    0.97
  -1 -23  -6    1.92    1.31
   1  23   6    0.10    1.17
  -1 -24  -6    2.66    1.39
   1  24   6    2.52    1.53
  -1 -25  -6   -0.67    1.85
   1  25   6    0.68    1.90
  -1 -26  -6    7.53    1.53
   1  26   6    8.14    1.69
  -1  27  -7    5.76    1.67
   1 -27   7    3.78    1.64
  -1  26  -7   -0.12    1.79
   1 -26   7    1.16    1.93
  -1  25  -7   26.09    1.67
   1 -25   7   27.37    2.03
  -1  24  -7    3.10    1.83
   1 -24   7    3.42    1.98
  -1  23  -7   17.24    1.58
   1 -23   7   17.18    1.53
  -1  22  -7    2.41    1.60
   1 -22   7    0.84    1.30
  -1  21  -7    1.93    1.00
   1 -21   7    1.52    1.01
  -1  20  -7    0.04    0.88
   1 -20   7    0.64    1.09
  -1  19  -7    6.21    0.91
   1 -19   7    5.76    0.98
  -1  18  -7   13.18    0.97
   1 -18   7   10.90    1.11
  -1  17  -7    7.44    0.82
   1 -17   7    7.45    0.90
  -1  16  -7   24.29    1.25
   1 -16   7   27.37    1.40
  -1  15  -7   22.39    1.03
   1 -15   7   21.33    1.12
  -1  14  -7   27.27    1.13
   1 -14   7   27.21    1.26
  -1  13  -7   15.62    0.92
   1 -13   7   13.28    0.99
  -1  12  -7   21.68    0.98
   1 -12   7   20.01    0.97
  -1  11  -7  428.75    9.99
   1 -11   7  426.08   10.45
  -1  10  -7   15.71    0.82
   1 -10   7   15.54    0.88
  -1   9  -7  527.58   18.37
   1  -9   7  523.46   12.92
  -1   8  -7    9.50    0.79
   1  -8   7   11.79    0.67
  -1   7  -7  191.91    4.74
   1  -7   7  194.80    4.89
  -1   6  -7    6.66    0.42
   1  -6   7    6.46    0.46
  -1   5  -7  906.33   20.22
   1  -5   7  886.62   19.82
  -1   4  -7  555.44   18.46
   1  -4   7  561.57   19.43
  -1   3  -7   38.77    1.58
   1  -3   7   38.64    1.19
  -1   2  -7   12.08    0.58
   1  -2   7   10.73    0.50
  -1   1  -7  143.23    3.58
   1  -1   7  137.11    3.47
  -1   0  -7    0.26    0.29
   1   0   7   -0.23    0.32
  -1  -1  -7  143.69    3.49
   1   1   7  142.35    3.60
  -1  -2  -7   11.15    0.69
   1   2   7   11.73    0.49
  -1  -3  -7   39.78    1.15
   1   3   7   39.70    1.17
  -1  -4  -7  553.11   12.82
   1   4   7  559.40   12.99
  -1  -5  -7  886.50   28.29
   1   5   7  873.44   20.22
  -1  -6  -7    6.73    0.44
   1   6   7    6.28    0.47
  -1  -7  -7  191.25    4.70
   1   7   7  190.53    4.96
  -1  -8  -7   11.33    0.60
   1   8   7   10.17    0.58
  -1  -9  -7  525.26   12.31
   1   9   7  514.81   12.01
  -1 -10  -7   14.65    0.82
   1  10   7   15.36    0.84
  -1 -11  -7  421.74   10.24
   1  11   7  419.54   10.18
  -1 -12  -7   20.86    1.00
   1  12   7   21.10    0.98
  -1 -13  -7   16.29    0.98
   1  13   7   14.63    0.91
  -1 -14  -7   26.26    1.16
   1  14   7   25.56    1.16
  -1 -15  -7   22.84    1.09
   1  15   7   23.61    1.09
  -1 -16  -7   27.85    1.39
   1  16   7   26.79    1.22
  -1 -17  -7    6.75    0.84
   1  17   7    7.21    0.88
  -1 -18  -7   14.63    1.14
   1  18   7   12.25    1.02
  -1 -19  -7    6.19    0.93
   1  19   7    6.50    0.95
  -1 -20  -7   -0.85    1.14
   1  20   7   -0.12    0.89
  -1 -21  -7    1.25    1.05
   1  21   7    1.42    1.20
  -1 -22  -7    1.00    1.22
   1  22   7    1.14    1.17
  -1 -23  -7   15.61    1.42
   1  23   7   17.09    1.42
  -1 -24  -7    3.10    1.34
   1  24   7    1.09    1.28
  -1 -25  -7   26.13    1.70
   1  25   7   26.10    1.85
  -1 -26  -7    0.25    1.54
   1  26   7   -0.55    1.75
  -1  27  -8   -0.56    2.19
   1 -27   8    0.84    1.56
  -1  26  -8    1.74    1.92
   1 -26   8    1.81    2.04
  -1  25  -8    5.74    2.11
   1 -25   8    6.43    2.45
  -1  24  -8    0.16    1.50
   1 -24   8    3.28    1.60
  -1  23  -8    9.53    1.60
   1 -23   8    7.43    2.26
  -1  22  -8    5.31    1.28
   1 -22   8    4.06    1.26
  -1  21  -8    2.60    1.31
   1 -21   8    1.31    1.33
  -1  20  -8    3.04    1.03
   1 -20   8    1.54    1.05
  -1  19  -8   11.76    1.26
   1 -19   8   12.89    1.32
  -1  18  -8    5.52    0.91
   1 -18   8    5.22    0.95
  -1  17  -8   45.48    1.87
   1 -17   8   44.83    1.94
  -1  16  -8   34.20    1.47
   1 -16   8   31.04    1.45
  -1  15  -8    1.00    0.75
   1 -15   8    1.48    1.04
  -1  14  -8   60.79    2.14
   1 -14   8   57.97    2.13
  -1  13  -8   33.56    1.25
   1 -13   8   32.87    1.31
  -1  12  -8   37.90    1.41
   1 -12   8   41.60    1.74
  -1  11  -8   69.02    2.27
   1 -11   8   66.30    2.24
  -1  10  -8   41.70    1.38
   1 -10   8   40.84    1.77
  -1   9  -8   44.80    1.39
   1  -9   8   42.43    1.44
  -1   8  -8   21.40    0.94
   1  -8   8   20.46    0.89
  -1   7  -8    5.13    0.43
   1  -7   8    4.30    0.42
  -1   6  -8  264.51    6.32
   1  -6   8  267.45    6.21
  -1   5  -8    4.43    0.44
   1  -5   8    4.34    0.37
  -1   4  -8   78.54    2.15
   1  -4   8   76.79    2.85
  -1   3  -8  629.98   14.64
   1  -3   8  630.65   14.77
  -1   2  -8   14.98    0.60
   1  -2   8   16.03    0.75
  -1   1  -8   83.87    3.09
   1  -1   8   85.82    2.26
  -1   0  -8    7.12    0.39
   1   0   8    7.40    0.61
  -1  -1  -8   85.69    2.56
   1   1   8   82.90    3.54
  -1  -2  -8   15.43    0.59
   1   2   8   14.23    0.54
  -1  -3  -8  636.06   14.72
   1   3   8  620.85   19.43
  -1  -4  -8   79.85    2.95
   1   4   8   82.39    2.30
  -1  -5  -8    4.27    0.50
   1   5   8    4.28    0.50
  -1  -6  -8  264.96    6.29
   1   6   8  273.81    6.83
  -1  -7  -8    4.82    0.46
   1   7   8    4.31    0.47
  -1  -8  -8   18.62    1.27
   1   8   8   19.48    0.85
  -1  -9  -8   44.53    1.47
   1   9   8   41.84    1.49
  -1 -10  -8   41.33    1.56
   1  10   8   41.56    1.48
  -1 -11  -8   64.96    2.06
   1  11   8   68.35    2.03
  -1 -12  -8   41.07    1.53
   1  12   8   38.89    1.52
  -1 -13  -8   31.68    1.38
   1  13   8   29.37    1.24
  -1 -14  -8   56.84    2.60
   1  14   8   62.67    2.09
  -1 -15  -8    0.50    0.70
   1  15   8   -0.39    0.68
  -1 -16  -8   30.33    1.53
   1  16   8   29.63    1.41
  -1 -17  -8   44.60    1.79
   1  17   8   46.03    1.87
  -1 -18  -8    5.98    0.93
   1  18   8    6.68    0.94
  -1 -19  -8   11.17    1.17
   1  19   8   11.44    1.11
  -1 -20  -8    2.46    1.00
   1  20   8    3.04    1.14
  -1 -21  -8    1.36    1.09
   1  21   8    2.38    1.10
  -1 -22  -8    4.32    1.45
   1  22   8    3.78    1.43
  -1 -23  -8    8.33    1.40
   1  23   8    8.30    1.38
  -1 -24  -8    2.24    1.99
   1  24   8    1.04    2.03
  -1 -25  -8    7.61    1.62
   1  25   8    7.77    1.88
  -1 -26  -8    3.43    1.63
   1  26   8    2.90    1.74
  -1  26  -9   10.90    1.33
   1 -26   9    7.78    1.41
  -1  25  -9    0.82    1.59
   1 -25   9    0.67    1.42
  -1  24  -9    3.43    1.47
   1 -24   9    4.80    1.70
  -1  23  -9    4.40    1.36
   1 -23   9    4.02    1.54
  -1  22  -9   27.57    1.79
   1 -22   9   27.83    1.79
  -1  21  -9    2.58    1.24
   1 -21   9    1.79    1.38
  -1  20  -9    1.86    1.24
   1 -20   9    0.96    1.28
  -1  19  -9    3.66    1.05
   1 -19   9    3.09    1.19
  -1  18  -9    2.83    1.09
   1 -18   9    2.69    1.11
  -1  17  -9    0.49    0.78
   1 -17   9    0.56    0.85
  -1  16  -9   29.81    1.45
   1 -16   9   29.90    1.46
  -1  15  -9   75.88    2.33
   1 -15   9   75.39    2.45
  -1  14  -9   27.04    1.36
   1 -14   9   28.46    1.39
  -1  13  -9    2.00    0.62
   1 -13   9    2.18    0.60
  -1  12  -9  227.24    6.11
   1 -12   9  219.07    5.65
  -1  11  -9    9.04    0.78
   1 -11   9    8.38    0.78
  -1  10  -9   53.77    1.75
   1 -10   9   55.13    1.89
  -1   9  -9   30.23    1.09
   1  -9   9   28.26    1.09
  -1   8  -9  283.41    6.81
   1  -8   9  277.64   10.16
  -1   7  -9    3.84    0.43
   1  -7   9    3.12    0.44
  -1   6  -9  364.00    8.74
   1  -6   9  365.69    8.69
  -1   5  -9   21.46    0.92
   1  -5   9   20.45    0.80
  -1   4  -9    9.59    0.52
   1  -4   9    8.71    0.53
  -1   3  -9   30.78    1.06
   1  -3   9   29.18    0.99
  -1   2  -9  149.10    3.75
   1  -2   9  143.39    5.54
  -1   1  -9    3.51    0.37
   1  -1   9    4.48    0.36
  -1   0  -9    0.02    0.28
   1   0   9   -0.02    0.25
  -1  -1  -9    3.58    0.39
   1   1   9    3.61    0.39
  -1  -2  -9  143.90    5.40
   1   2   9  143.69    3.59
  -1  -3  -9   29.88    1.91
   1   3   9   29.66    1.00
  -1  -4  -9    9.22    0.59
   1   4   9    9.34    0.55
  -1  -5  -9   21.05    0.85
   1   5   9   21.02    0.91
  -1  -6  -9  357.83   12.09
   1   6   9  369.36    8.91
  -1  -7  -9    4.01    0.58
   1   7   9    3.85    0.64
  -1  -8  -9  293.37    7.20
   1   8   9  280.26    9.84
  -1  -9  -9   28.64    1.13
   1   9   9   27.87    1.19
  -1 -10  -9   54.21    1.73
   1  10   9   54.52    1.73
  -1 -11  -9    8.54    0.86
   1  11   9    7.62    1.03
  -1 -12  -9  219.73    5.67
   1  12   9  224.57    6.18
  -1 -13  -9    2.94    0.91
   1  13   9    3.72    0.76
  -1 -14  -9   26.42    1.23
   1  14   9   26.73    1.27
  -1 -15  -9   77.92    2.53
   1  15   9   75.98    2.62
  -1 -16  -9   29.88    1.39
   1  16   9   28.50    1.41
  -1 -17  -9    1.03    1.06
   1  17   9    0.33    1.24
  -1 -18  -9    3.19    1.15
   1  18   9    1.23    1.07
  -1 -19  -9    3.85    1.53
   1  19   9    3.52    1.41
  -1 -20  -9    1.38    1.13
   1  20   9    2.88    1.29
  -1 -21  -9    0.63    1.47
   1  21   9    1.51    1.92
  -1 -22  -9   31.58    1.81
   1  22   9   28.22    1.72
  -1 -23  -9    3.61    1.49
   1  23   9    4.12    1.45
  -1 -24  -9    3.26    1.46
   1  24   9    2.62    1.60
  -1 -25  -9    0.33    1.49
   1  25   9   -0.35    1.67
  -1  26 -10    0.13    1.30
   1 -26  10   -0.20    1.07
  -1  25 -10    2.72    1.78
   1 -25  10    2.53    1.68
  -1  24 -10    0.14    1.75
   1 -24  10    1.50    2.02
  -1  23 -10   10.54    1.63
   1 -23  10    8.66    1.95
  -1  22 -10    4.15    1.54
   1 -22  10    4.55    1.85
  -1  21 -10    1.17    1.90
   1 -21  10    1.18    1.48
  -1  20 -10   29.50    1.91
   1 -20  10   27.71    1.97
  -1  19 -10    8.14    1.41
   1 -19  10   10.00    2.58
  -1  18 -10   16.53    1.36
   1 -18  10   17.05    1.35
  -1  17 -10   41.44    1.98
   1 -17  10   38.65    1.93
  -1  16 -10    0.34    0.77
   1 -16  10    0.97    0.83
  -1  15 -10    1.77    1.07
   1 -15  10    1.13    1.12
  -1  14 -10   45.36    1.66
   1 -14  10   47.63    1.78
  -1  13 -10   69.12    2.50
   1 -13  10   66.67    2.38
  -1  12 -10    0.76    0.59
   1 -12  10    0.22    0.61
  -1  11 -10  113.07    3.31
   1 -11  10  111.42    3.38
  -1  10 -10    3.69    0.67
   1 -10  10    4.74    0.84
  -1   9 -10   28.92    1.16
   1  -9  10   26.62    1.11
  -1   8 -10   57.87    2.39
   1  -8  10   62.06    2.42
  -1   7 -10   62.56    1.86
   1  -7  10   61.68    1.81
  -1   6 -10   84.47    2.38
   1  -6  10   82.39    2.37
  -1   5 -10   57.03    2.60
   1  -5  10   60.39    1.86
  -1   4 -10   46.70    1.37
   1  -4  10   46.71    1.46
  -1   3 -10  152.87    4.12
   1  -3  10  155.16    5.76
  -1   2 -10    1.95    0.32
   1  -2  10    2.13    0.54
  -1   1 -10   11.73    0.53
   1  -1  10   12.31    0.55
  -1   0 -10  515.06   17.33
   1   0  10  508.44   12.29
  -1  -1 -10   11.61    0.55
   1   1  10   12.44    0.81
  -1  -2 -10    2.11    0.73
   1   2  10    1.57    0.35
  -1  -3 -10  157.91    4.40
   1   3  10  151.35    3.93
  -1  -4 -10   48.16    2.30
   1   4  10   46.71    1.52
  -1  -5 -10   57.69    1.65
   1   5  10   58.20    1.81
  -1  -6 -10   84.70    3.60
   1   6  10   82.64    2.37
  -1  -7 -10   60.90    1.96
   1   7  10   61.96    1.91
  -1  -8 -10   61.56    1.90
   1   8  10   60.56    1.87
  -1  -9 -10   28.29    1.12
   1   9  10   28.69    1.09
  -1 -10 -10    3.76    0.75
   1  10  10    3.74    0.68
  -1 -11 -10  110.19    3.15
   1  11  10  109.82    4.64
  -1 -12 -10    0.53    0.80
   1  12  10    1.11    0.77
  -1 -13 -10   67.24    2.21
   1  13  10   66.31    2.31
  -1 -14 -10   46.36    1.81
   1  14  10   44.43    1.83
  -1 -15 -10    0.97    0.83
   1  15  10    0.80    0.80
  -1 -16 -10    3.30    1.52
   1  16  10    1.80    1.26
  -1 -17 -10   38.37    1.83
   1  17  10   37.14    1.92
  -1 -18 -10   19.67    1.72
   1  18  10   15.28    1.60
  -1 -19 -10    7.98    1.45
   1  19  10    7.96    1.64
  -1 -20 -10   28.79    2.11
   1  20  10   29.30    2.31
  -1 -21 -10   -1.19    1.50
   1  21  10   -1.03    1.51
  -1 -22 -10    5.37    1.74
   1  22  10    4.98    1.69
  -1 -23 -10    7.28    1.91
   1  23  10    8.29    2.21
  -1 -24 -10   -0.21    1.55
   1  24  10    2.20    1.74
  -1 -25 -10    2.74    1.90
   1  25  10    8.56    1.92
  -1  26 -11    0.64    1.07
   1 -26  11   -1.05    1.95
  -1  25 -11    1.14    1.60
   1 -25  11    3.03    2.20
  -1  24 -11    3.57    1.82
   1 -24  11    0.99    2.17
  -1  23 -11   10.41    1.82
   1 -23  11   13.52    2.22
  -1  22 -11   -1.26    2.20
   1 -22  11   -2.76    1.85
  -1  21 -11   -1.05    1.69
   1 -21  11   -0.15    1.72
  -1  20 -11   13.65    1.76
   1 -20  11   10.45    2.16
  -1  19 -11   20.75    1.61
   1 -19  11   20.95    1.72
  -1  18 -11    3.29    1.32
   1 -18  11    3.00    1.38
  -1  17 -11    0.34    1.02
   1 -17  11    0.40    1.08
  -1  16 -11   28.40    2.56
   1 -16  11   26.78    1.78
  -1  15 -11   20.31    1.28
   1 -15  11   19.34    1.30
  -1  14 -11    3.18    0.79
   1 -14  11    2.89    0.96
  -1  13 -11   14.15    1.11
   1 -13  11   13.12    0.99
  -1  12 -11   10.80    0.94
   1 -12  11   12.91    1.18
  -1  11 -11   87.78    2.86
   1 -11  11   85.18    2.76
  -1  10 -11    1.32    0.80
   1 -10  11    1.59    0.87
  -1   9 -11   94.38    2.66
   1  -9  11   98.87    2.91
  -1   8 -11    0.18    0.67
   1  -8  11    0.88    1.24
  -1   7 -11    1.67    0.61
   1  -7  11    1.10    0.56
  -1   6 -11   34.48    1.18
   1  -6  11   34.01    1.28
  -1   5 -11  107.98    3.04
   1  -5  11  109.38    3.99
  -1   4 -11   17.08    0.80
   1  -4  11   16.55    0.80
  -1   3 -11    7.66    0.46
   1  -3  11    7.23    0.73
  -1   2 -11   73.79    2.97
   1  -2  11   76.04    2.27
  -1   1 -11   29.51    1.01
   1  -1  11   28.46    1.05
  -1   0 -11    0.03    0.43
   1   0  11    0.00    0.29
  -1  -1 -11   26.88    1.42
   1   1  11   28.09    1.02
  -1  -2 -11   73.53    3.19
   1   2  11   74.53    2.39
  -1  -3 -11    8.50    0.77
   1   3  11    7.97    0.94
  -1  -4 -11   17.34    0.88
   1   4  11   17.18    1.32
  -1  -5 -11  104.97    2.86
   1   5  11  109.13    2.95
  -1  -6 -11   33.72    1.19
   1   6  11   32.96    1.30
  -1  -7 -11    0.42    0.61
   1   7  11    1.18    0.63
  -1  -8 -11   -0.22    0.75
   1   8  11   -0.01    0.58
  -1  -9 -11   91.26    2.96
   1   9  11   93.94    2.94
  -1 -10 -11    0.92    0.88
   1  10  11    1.61    0.71
  -1 -11 -11   83.71    2.54
   1  11  11   86.01    2.71
  -1 -12 -11   11.76    1.11
   1  12  11   12.90    0.96
  -1 -13 -11   12.49    1.14
   1  13  11   13.28    1.14
  -1 -14 -11    1.67    0.83
   1  14  11    2.90    0.85
  -1 -15 -11   18.20    2.11
   1  15  11   19.76    1.41
  -1 -16 -11   27.88    1.65
   1  16  11   25.86    1.68
  -1 -17 -11    0.67    1.44
   1  17  11   -0.50    1.47
  -1 -18 -11    3.63    1.18
   1  18  11    2.84    1.14
  -1 -19 -11   20.02    1.85
   1  19  11   23.06    1.61
  -1 -20 -11   12.56    1.55
   1  20  11   10.93    1.53
  -1 -21 -11    0.43    1.49
   1  21  11    0.68    1.42
  -1 -22 -11    0.81    1.63
   1  22  11    0.76    1.86
  -1 -23 -11   10.96    1.67
   1  23  11    8.76    1.88
  -1 -24 -11    0.75    2.47
   1  24  11   -1.00    2.70
  -1 -25 -11    8.08    2.10
   1  25  11    7.24    1.85
  -1  25 -12    0.11    0.91
   1 -25  12    1.06    1.38
  -1  24 -12    0.37    1.48
   1 -24  12   -0.60    2.26
  -1  23 -12    1.93    2.24
   1 -23  12    6.30    4.59
  -1  22 -12   -1.80    1.83
   1 -22  12   -0.69    2.11
  -1  21 -12   21.88    2.18
   1 -21  12   24.97    2.95
  -1  20 -12    8.31    1.66
   1 -20  12    7.86    1.67
  -1  19 -12   26.03    1.85
   1 -19  12   28.20    2.28
  -1  18 -12    3.05    1.56
   1 -18  12    2.75    1.24
  -1  17 -12  103.16    3.72
   1 -17  12   92.85    3.81
  -1  16 -12    6.67    1.37
   1 -16  12    5.30    1.33
  -1  15 -12   10.72    1.12
   1 -15  12   11.50    1.18
  -1  14 -12   16.68    1.77
   1 -14  12   19.65    1.51
  -1  13 -12   -0.24    1.13
   1 -13  12    0.86    0.88
  -1  12 -12   -0.25    0.76
   1 -12  12   -0.14    0.97
  -1  11 -12   13.02    1.41
   1 -11  12   11.99    2.09
  -1  10 -12   17.35    1.25
   1 -10  12   15.96    1.14
  -1   9 -12    1.81    0.79
  -1   8 -12   -0.01    1.07
   1  -8  12    0.25    0.58
  -1   7 -12    6.68    0.66
   1  -7  12    6.90    1.15
  -1   6 -12   85.94    2.66
   1  -6  12   82.68    3.62
  -1   5 -12   -0.19    0.65
   1  -5  12    0.14    0.40
  -1   4 -12    6.29    0.47
   1  -4  12    5.85    0.49
  -1   3 -12  123.34    3.40
   1  -3  12  127.72    3.66
   1  -2  12    1.14    0.28
  -1   0 -12  205.76    5.49
   1   0  12  203.03    5.22
  -1  -1 -12  305.55   10.82
   1   1  12  299.52   12.09
  -1  -2 -12    0.91    0.36
   1   2  12    0.74    0.38
  -1  -3 -12  124.69    3.56
   1   3  12  122.28    3.44
  -1  -4 -12    6.29    0.57
   1   4  12    5.40    1.08
  -1  -5 -12   -0.26    1.05
   1   5  12    0.63    0.51
  -1  -6 -12   90.17    4.23
   1   6  12   87.25    2.81
  -1  -7 -12    6.15    0.65
   1   7  12    6.54    0.73
  -1  -8 -12    0.60    0.85
   1   8  12    0.22    0.98
  -1  -9 -12    1.55    0.69
   1   9  12    2.11    0.68
  -1 -10 -12   15.96    1.08
   1  10  12   17.83    1.06
  -1 -11 -12   10.63    1.48
   1  11  12   12.44    1.07
  -1 -12 -12    0.72    0.81
   1  12  12    0.12    0.98
  -1 -13 -12   -0.01    1.06
   1  13  12    0.72    1.06
  -1 -14 -12   18.67    1.45
   1  14  12   18.16    1.23
  -1 -15 -12   10.43    1.38
   1  15  12   10.56    1.24
  -1 -16 -12    5.51    1.22
   1  16  12    6.09    1.45
  -1 -17 -12   99.39    4.01
   1  17  12   99.71    3.66
  -1 -18 -12    2.45    1.53
   1  18  12    3.35    1.58
  -1 -19 -12   26.80    1.84
   1  19  12   29.29    2.02
  -1 -20 -12    9.46    1.95
   1  20  12   10.00    1.65
  -1 -21 -12   24.26    1.95
   1  21  12   25.07    2.09
  -1 -22 -12   -1.35    1.84
   1  22  12    0.68    1.81
  -1 -23 -12    2.24    2.25
   1  23  12    2.85    2.51
  -1 -24 -12    0.04    1.54
   1  24  12    0.31    1.63
  -1  25 -13   -1.08    1.77
   1 -25  13    0.56    1.01
  -1  24 -13    0.47    2.12
   1 -24  13    1.42    1.26
  -1  23 -13    2.37    1.63
   1 -23  13    1.55    2.05
  -1  22 -13   10.50    1.89
   1 -22  13   11.82    2.46
  -1  21 -13    0.14    2.08
   1 -21  13    0.46    2.06
  -1  20 -13    4.19    1.72
   1 -20  13    4.67    1.96
  -1  19 -13    0.21    2.14
   1 -19  13    1.49    2.06
  -1  18 -13    2.92    1.61
   1 -18  13    2.01    1.52
  -1  17 -13    1.71    1.31
   1 -17  13    2.89    1.24
  -1  16 -13   -0.75    1.67
   1 -16  13    0.04    2.04
  -1  15 -13   -0.32    1.06
   1 -15  13   -0.91    1.07
  -1  14 -13    3.21    2.13
   1 -14  13    4.04    1.40
  -1  13 -13    4.53    1.69
   1 -13  13   -2.29    2.11
  -1  12 -13   33.42    1.68
   1 -12  13   35.00    1.70
  -1  11 -13    0.46    1.85
   1 -11  13   -0.07    1.07
  -1  10 -13    0.15    0.96
   1 -10  13    0.68    0.80
  -1   9 -13    1.47    0.70
   1  -9  13    0.31    0.58
  -1   8 -13   41.45    2.48
   1  -8  13   40.34    1.80
  -1   7 -13   14.76    0.88
   1  -7  13   14.27    0.92
  -1   6 -13   47.21    2.73
   1  -6  13   41.84    2.42
  -1   4 -13    0.30    0.39
   1  -4  13    0.23    0.35
  -1  -1 -13   21.15    1.10
   1   1  13   19.75    0.75
  -1  -2 -13   84.82    3.43
   1   2  13   81.50    3.61
  -1  -3 -13    6.38    0.55
   1   3  13    4.54    0.81
  -1  -4 -13    0.07    0.64
   1   4  13    0.42    0.55
  -1  -5 -13    0.20    1.10
   1   5  13   -0.45    0.65
  -1  -6 -13   45.05    1.77
   1   6  13   45.76    1.68
  -1  -7 -13   15.37    1.02
   1   7  13   14.67    1.16
  -1  -8 -13   40.19    2.55
   1   8  13   42.57    1.74
  -1  -9 -13    0.15    0.75
   1   9  13    0.28    0.71
  -1 -10 -13    0.21    1.06
   1  10  13   -0.15    1.14
  -1 -11 -13   -0.40    2.24
   1  11  13    0.86    1.24
  -1 -12 -13   32.27    1.62
   1  12  13   33.92    1.73
  -1 -13 -13    3.62    1.26
   1  13  13    2.93    1.24
  -1 -14 -13    4.84    1.26
   1  14  13    4.95    1.29
  -1 -15 -13    0.01    1.16
   1  15  13    0.86    1.18
  -1 -16 -13   -0.61    1.61
   1  16  13    0.70    1.50
  -1 -17 -13    4.17    1.63
   1  17  13    5.89    1.69
  -1 -18 -13    1.96    1.69
   1  18  13    2.91    1.60
  -1 -19 -13    1.70    1.83
   1  19  13   -0.44    1.95
  -1 -20 -13    5.56    1.88
   1  20  13    5.95    1.94
  -1 -21 -13   -0.52    2.28
   1  21  13    0.31    1.94
  -1 -22 -13   11.88    2.03
   1  22  13   10.58    2.21
  -1 -23 -13    2.31    1.55
   1  23  13    3.75    1.80
  -1 -24 -13    2.19    1.70
   1  24  13    0.56    2.58
  -1  23 -14   10.12    2.46
   1 -23  14    0.77    0.91
  -1  22 -14    0.75    1.75
   1 -22  14   -0.01    1.69
  -1  21 -14   -0.79    2.41
   1 -21  14    1.29    2.58
  -1  20 -14   15.81    2.36
   1 -20  14   15.77    2.51
  -1  19 -14    0.70    2.19
   1 -19  14    0.48    2.55
  -1  18 -14   38.60    2.25
   1 -18  14   40.72    2.19
  -1  17 -14    9.82    1.85
   1 -17  14    9.03    1.90
  -1  16 -14    9.80    1.83
   1 -16  14   11.22    1.88
  -1  15 -14    6.89    1.60
   1 -15  14    5.23    1.48
  -1  14 -14    9.34    1.47
   1 -14  14    9.66    1.42
  -1  13 -14   11.32    2.58
   1 -13  14   12.58    1.61
  -1  12 -14   11.07    1.42
   1 -12  14   12.08    1.45
  -1  11 -14    9.12    1.25
   1 -11  14   11.46    1.81
  -1  10 -14    0.63    1.11
   1 -10  14    0.54    0.71
  -1   9 -14    1.78    0.82
   1  -9  14    1.16    0.55
  -1   8 -14    1.61    0.71
   1  -8  14    1.99    1.27
  -1   7 -14    1.31    0.69
   1  -7  14    1.65    0.49
   1  -6  14    0.32    0.36
  -1  -3 -14    9.67    0.90
   1   3  14   10.88    0.71
  -1  -4 -14   19.22    1.02
   1   4  14   18.55    1.40
  -1  -5 -14   18.19    1.11
   1   5  14   15.60    1.43
  -1  -6 -14    0.29    0.78
   1   6  14    0.04    0.59
  -1  -7 -14    2.35    0.93
   1   7  14    1.73    0.66
  -1  -8 -14    2.52    1.06
   1   8  14    1.98    0.97
  -1  -9 -14    1.65    1.46
   1   9  14    1.61    1.10
  -1 -10 -14    0.10    2.26
   1  10  14    0.53    1.22
  -1 -11 -14    9.83    1.32
   1  11  14   10.79    1.15
  -1 -12 -14   11.51    1.44
   1  12  14   12.36    1.38
  -1 -13 -14   12.44    1.80
   1  13  14   14.71    1.78
  -1 -14 -14    9.90    1.52
   1  14  14    9.82    1.61
  -1 -15 -14    6.39    1.68
   1  15  14    6.00    1.60
  -1 -16 -14   11.45    2.06
   1  16  14   13.02    1.71
  -1 -17 -14   11.57    3.23
   1  17  14    9.86    2.56
  -1 -18 -14   43.32    2.73
   1  18  14   39.86    2.83
  -1 -19 -14    1.33    2.62
   1  19  14   -0.40    1.88
  -1 -20 -14   18.13    3.93
   1  20  14   15.66    2.56
  -1 -21 -14    0.48    2.16
   1  21  14    3.44    2.12
  -1 -22 -14   -0.10    2.08
   1  22  14    0.36    2.42
  -1 -23 -14    0.14    1.40
  -1  21 -15    1.22    2.48
   1 -21  15   -0.65    1.90
  -1  20 -15    0.79    1.19
   1 -20  15   -0.17    0.95
   1 -19  15    2.82    2.69
  -1  18 -15    1.50    1.90
   1 -18  15   -0.23    2.01
  -1  17 -15    0.15    2.46
   1 -17  15    0.82    2.01
  -1  16 -15    6.96    1.61
   1 -16  15    5.23    1.68
  -1  15 -15   15.98    2.86
   1 -15  15   19.56    2.30
  -1  14 -15    0.19    1.59
   1 -14  15    0.48    1.72
  -1  13 -15   10.80    1.49
   1 -13  15   11.39    1.72
  -1  12 -15    1.22    1.31
   1 -12  15    0.27    1.29
  -1  11 -15   14.24    1.42
   1 -11  15   12.13    1.36
  -1  10 -15   34.24    2.57
   1 -10  15   37.05    2.42
  -1   9 -15   11.70    1.09
   1  -9  15   12.22    1.10
  -1   8 -15    2.84    0.60
   1  -8  15    3.54    0.91
  -1  -4 -15   10.39    0.77
   1   4  15    7.20    0.91
  -1  -5 -15   67.79    2.48
   1   5  15   70.26    3.96
  -1  -6 -15    4.37    0.81
   1   6  15    6.27    0.91
  -1  -7 -15    4.77    0.94
   1   7  15    5.97    1.03
  -1  -8 -15    6.02    1.23
   1   8  15    5.37    0.95
  -1  -9 -15   11.85    1.27
   1   9  15   13.42    1.26
  -1 -10 -15   36.60    2.11
   1  10  15   34.65    1.86
  -1 -11 -15   12.82    1.52
   1  11  15   15.58    1.38
  -1 -12 -15    0.11    1.49
   1  12  15    2.83    1.54
  -1 -13 -15   12.99    2.12
   1  13  15   11.11    1.71
  -1 -14 -15    0.88    1.67
   1  14  15   -0.27    1.44
  -1 -15 -15   19.75    1.91
   1  15  15   18.57    1.91
  -1 -16 -15    3.37    2.57
   1  16  15    4.84    1.98
  -1 -17 -15   -1.76    2.34
   1  17  15    0.02    2.19
  -1 -18 -15    2.04    2.10
   1  18  15    0.92    2.17
  -1 -19 -15   -0.51    2.31
   1  19  15    2.78    2.43
  -1 -20 -15   -0.95    2.55
   1  20  15    1.39    1.98
  -1 -21 -15   -1.08    3.05
   1  21  15   -0.26    0.90
  -1 -22 -15   -0.05    1.44
   1  22  15   -0.53    1.12
  -1 -23 -15    6.42    1.84
  -1  18 -16    0.08    1.15
   1 -18  16    2.22    2.89
  -1  17 -16    1.97    4.15
   1 -17  16    3.74    2.35
  -1  16 -16    2.01    2.62
   1 -16  16    1.40    3.16
  -1  15 -16   15.72    2.59
   1 -15  16   12.87    3.01
  -1  14 -16    1.36    2.09
   1 -14  16    2.46    1.94
  -1  13 -16    9.84    2.50
   1 -13  16    8.78    1.65
  -1  12 -16   14.70    1.71
   1 -12  16   13.80    2.82
  -1  11 -16    3.26    1.68
   1 -11  16    4.95    1.45
   1 -10  16    0.71    1.61
  -1  -6 -16    1.16    0.87
   1   6  16    1.91    1.01
  -1  -7 -16    9.05    0.99
   1   7  16    7.51    2.19
  -1  -8 -16   23.57    1.68
   1   8  16   24.36    1.67
  -1  -9 -16    0.93    1.43
   1   9  16   -0.30    1.13
  -1 -10 -16    0.38    1.23
   1  10  16    1.53    1.57
  -1 -11 -16    5.76    1.46
   1  11  16    6.05    1.55
  -1 -12 -16   13.57    1.52
   1  12  16   14.62    1.86
  -1 -13 -16    6.64    1.65
   1  13  16    7.16    1.60
  -1 -14 -16   -0.37    1.88
   1  14  16   -0.23    1.49
  -1 -15 -16   16.43    2.89
   1  15  16   13.56    1.95
  -1 -16 -16    1.46    2.45
   1  16  16    0.10    2.06
  -1 -17 -16    4.58    2.87
   1  17  16    2.79    2.71
  -1 -18 -16   -0.30    1.51
   1  18  16    0.74    1.17
  -1 -19 -16    1.72    1.34
   1  19  16   -0.08    0.92
  -1 -20 -16    1.33    3.51
   1  20  16   -0.30    4.05
  -1  15 -17   -0.36    2.05
  -1  14 -17    0.66    1.78
  -1  13 -17   12.24    1.68
  -1  12 -17    8.30    1.68
   1 -12  17    8.28    1.73
  -1  -8 -17    4.72    2.08
   1   8  17    2.61    2.14
  -1  -9 -17   22.35    2.97
   1   9  17   19.14    1.68
  -1 -10 -17    2.93    1.71
   1  10  17    1.58    3.02
  -1 -11 -17   12.21    3.81
   1  11  17    8.03    1.69
  -1 -12 -17   16.17    2.60
   1  12  17   19.00    2.15
  -1 -13 -17   13.04    2.40
   1  13  17   12.41    2.32
  -1 -14 -17    0.03    2.00
   1  14  17    0.19    1.98
  -1 -15 -17    0.52    2.73
   1  15  17    0.17    2.05
   1  16  17    0.53    1.99
  -1 -17 -17    0.19    1.02
   1  17  17   -0.17    0.91
  -1 -18 -17   -0.26    1.29
   1  18  17    2.54    3.63
  -1  -9 -18   -0.35    0.81
   1  10  18    0.34    1.68
  -1 -11 -18    0.53    1.76
   1  11  18    1.56    1.81
  -1 -12 -18   10.87    2.06
   1  12  18   10.32    1.99
  -1 -13 -18    1.82    2.20
   1  13  18    1.69    1.50
  -1 -14 -18    1.71    3.03
  -2  14  18   27.16    2.63
   2 -14 -18   23.02    1.54
  -2  13  18    0.54    1.93
   2 -13 -18    3.57    3.07
  -2  12  18   -0.54    1.03
  -2  18  17    0.83    2.63
   2 -18 -17   -0.73    3.04
  -2  17  17   -2.30    3.38
   2 -17 -17    0.58    3.71
  -2  16  17    4.12    2.35
   2 -16 -17    3.62    2.50
  -2  15  17    3.83    4.70
   2 -15 -17    7.28    3.30
  -2  14  17   17.83    2.45
   2 -14 -17   22.40    3.60
  -2  13  17   -2.07    1.78
   2 -13 -17   -2.05    2.14
  -2  12  17    0.32    2.97
   2 -12 -17    0.62    1.90
  -2  11  17    8.95    1.78
   2 -11 -17    8.29    2.32
  -2  10  17    2.70    1.33
   2 -10 -17    1.89    1.69
   2  15 -17    4.61    1.12
  -2 -16  17    0.93    1.31
   2  16 -17    2.07    1.84
  -2  21  16    1.84    2.74
   2 -21 -16    1.81    3.05
  -2  20  16   -1.86    2.70
   2 -20 -16    0.60    2.31
  -2  19  16   25.73    2.76
   2 -19 -16   21.33    2.56
  -2  18  16   -0.66    2.50
   2 -18 -16    0.14    2.24
  -2  17  16   30.73    2.56
   2 -17 -16   28.82    2.75
  -2  16  16    0.30    2.31
   2 -16 -16    0.35    2.33
  -2  15  16   11.27    1.93
   2 -15 -16   15.18    2.26
  -2  14  16    0.18    2.40
   2 -14 -16    4.00    2.39
  -2  13  16    6.72    1.85
   2 -13 -16    4.54    1.74
  -2  12  16   -0.58    1.53
   2 -12 -16    0.05    1.90
  -2  11  16    3.77    1.56
   2 -11 -16    4.60    1.62
  -2  10  16    1.63    1.61
   2 -10 -16    4.16    1.43
  -2   9  16   -0.83    1.06
   2  -9 -16    0.48    1.23
   2  13 -16    5.10    1.50
  -2 -14  16    2.96    1.29
   2  14 -16    2.66    3.07
  -2 -15  16   16.63    2.78
   2  15 -16   10.44    2.08
  -2 -16  16   -2.70    3.30
   2  16 -16   -0.53    1.92
  -2 -17  16   26.60    2.94
   2  17 -16   35.08    2.87
  -2 -18  16    0.92    2.68
   2  18 -16    1.24    2.27
   2  19 -16   22.82    2.71
  -2  23  15   -0.38    2.25
   2 -23 -15   -0.46    2.30
  -2  22  15   20.79    2.37
   2 -22 -15   17.44    2.15
  -2  21  15    6.66    3.21
   2 -21 -15    8.40    2.45
  -2  20  15    9.18    3.26
   2 -20 -15    6.06    2.40
  -2  19  15    0.39    1.82
   2 -19 -15   -0.15    2.17
  -2  18  15    0.00    1.79
   2 -18 -15   -2.05    2.01
  -2  17  15    2.70    1.71
   2 -17 -15    0.23    1.61
  -2  16  15   -0.50    1.68
   2 -16 -15    0.48    2.32
  -2  15  15    1.01    3.21
   2 -15 -15   -1.12    2.67
  -2  14  15    8.19    1.63
   2 -14 -15    7.63    1.52
  -2  13  15    6.93    1.70
  -2  12  15    2.83    1.17
   2 -12 -15    2.77    1.23
  -2  11  15    1.73    1.28
   2 -11 -15   -0.06    1.33
  -2  10  15   12.29    1.35
   2 -10 -15   13.93    1.82
  -2   9  15    0.96    1.31
   2  -9 -15    0.91    1.03
  -2   8  15    5.55    1.00
   2  -8 -15    5.79    1.22
  -2   7  15   19.01    1.64
   2  -7 -15   16.93    1.50
  -2 -11  15    0.14    1.33
   2  11 -15    0.94    0.81
  -2 -12  15    2.69    2.06
   2  12 -15    2.17    1.21
  -2 -13  15    7.49    1.40
   2  13 -15    7.45    1.40
  -2 -14  15    7.35    1.47
   2  14 -15    8.18    1.68
  -2 -15  15    0.05    2.02
   2  15 -15    1.43    2.37
  -2 -16  15   -0.90    1.63
   2  16 -15    0.14    1.89
  -2 -17  15    0.41    2.55
   2  17 -15   -1.75    1.89
  -2 -18  15    2.05    2.22
   2  18 -15   -1.74    1.98
  -2 -19  15    2.71    2.49
   2  19 -15    1.63    3.77
  -2 -20  15    6.45    2.78
   2  20 -15   11.57    3.13
  -2 -21  15    3.32    3.36
   2  21 -15    1.11    4.22
  -2  24  14   -0.81    1.92
   2 -24 -14   -0.67    1.45
  -2  23  14    0.35    2.03
   2 -23 -14   -1.35    2.03
  -2  22  14    8.15    2.46
   2 -22 -14    7.09    2.71
  -2  21  14    1.07    3.27
   2 -21 -14    3.03    2.53
  -2  20  14   24.96    2.21
   2 -20 -14   21.90    2.18
  -2  19  14    5.02    1.78
   2 -19 -14    2.20    1.86
  -2  18  14   17.03    1.97
   2 -18 -14   17.33    1.93
  -2  17  14    7.34    1.61
   2 -17 -14    7.65    1.63
  -2  16  14    8.33    2.67
   2 -16 -14   10.85    1.85
  -2  15  14    6.43    1.71
   2 -15 -14    6.76    2.73
  -2  14  14    2.31    1.26
   2 -14 -14    1.79    1.23
  -2  13  14   11.35    1.50
   2 -13 -14   10.74    1.42
  -2  12  14   -0.38    0.85
   2 -12 -14    0.09    0.89
  -2  11  14   -0.34    1.83
   2 -11 -14    1.91    0.96
  -2  10  14    5.33    1.04
   2 -10 -14    3.13    1.14
  -2   9  14   35.05    1.80
   2  -9 -14   37.74    1.76
  -2   8  14    3.39    0.85
   2  -8 -14    4.17    0.85
  -2   7  14    1.35    0.69
   2  -7 -14    1.30    0.66
   2  -6 -14   18.28    0.99
  -2  -9  14   35.31    1.59
   2   9 -14   30.45    1.71
  -2 -10  14    4.20    1.15
   2  10 -14    2.92    1.10
  -2 -11  14    2.35    0.96
   2  11 -14    1.27    0.88
  -2 -12  14    0.20    1.11
   2  12 -14   -0.92    1.29
  -2 -13  14    8.45    1.43
   2  13 -14   11.29    2.16
  -2 -14  14    2.31    2.40
   2  14 -14    1.64    1.37
  -2 -15  14    5.55    1.38
   2  15 -14    6.55    1.21
  -2 -16  14    8.24    1.95
   2  16 -14    9.59    1.53
  -2 -17  14    7.63    1.87
   2  17 -14    6.23    1.65
  -2 -18  14   14.75    2.58
   2  18 -14   17.22    2.05
  -2 -19  14    2.43    2.19
   2  19 -14    2.47    2.14
  -2 -20  14   26.63    2.17
   2  20 -14   26.89    2.43
  -2 -21  14    2.53    2.09
   2  21 -14    1.24    2.10
  -2 -22  14    8.16    2.17
   2  22 -14    7.97    2.42
  -2 -23  14    0.88    1.82
   2  23 -14    1.42    2.19
  -2  24  13   11.72    1.74
   2 -24 -13   14.80    2.48
  -2  23  13    2.89    2.25
   2 -23 -13    2.53    2.38
  -2  22  13   -0.47    3.78
   2 -22 -13    0.04    2.49
  -2  21  13    2.28    1.72
   2 -21 -13    0.05    2.10
  -2  20  13    0.29    1.60
   2 -20 -13    0.50    1.65
  -2  19  13    0.88    1.61
   2 -19 -13    1.23    1.58
  -2  18  13   16.33    1.94
   2 -18 -13   10.79    3.20
  -2  17  13   10.91    2.71
   2 -17 -13    7.18    1.97
  -2  16  13   -0.45    1.28
   2 -16 -13    1.82    1.68
  -2  15  13   14.27    1.43
   2 -15 -13   14.54    1.30
  -2  14  13    0.61    0.92
   2 -14 -13    0.97    1.00
  -2  13  13    0.60    0.96
   2 -13 -13    0.37    1.01
  -2  12  13    2.49    0.90
   2 -12 -13    2.93    0.86
  -2  11  13   22.71    1.46
   2 -11 -13   22.82    1.40
  -2  10  13   83.19    2.74
   2 -10 -13   89.96    3.03
  -2   9  13   12.90    1.02
   2  -9 -13   12.58    0.92
  -2   8  13   23.48    1.82
   2  -8 -13   24.30    1.19
  -2   7  13    4.97    1.21
   2  -7 -13    4.25    0.69
  -2   6  13    3.11    0.56
   2  -6 -13    3.15    0.56
  -2   5  13  110.72    3.71
   2  -5 -13  116.10    3.20
  -2  -8  13   21.25    1.88
   2   8 -13   19.81    1.10
  -2  -9  13   12.56    0.96
  -2 -10  13   83.75    3.09
   2  10 -13   81.62    2.84
  -2 -11  13   20.47    1.27
   2  11 -13   22.42    1.12
  -2 -12  13    2.96    0.98
   2  12 -13    2.31    1.01
  -2 -13  13    0.09    0.99
   2  13 -13    0.54    1.09
  -2 -14  13    0.86    0.83
   2  14 -13    0.47    0.85
  -2 -15  13   17.81    1.51
   2  15 -13   13.81    1.41
  -2 -16  13    1.23    1.14
   2  16 -13    1.11    1.14
  -2 -17  13    7.99    1.53
   2  17 -13    8.52    1.46
  -2 -18  13   16.06    1.91
   2  18 -13   16.00    1.83
  -2 -19  13   -0.42    1.51
   2  19 -13    2.73    2.33
  -2 -20  13    0.63    2.03
   2  20 -13    2.62    2.06
  -2 -21  13    0.99    2.11
   2  21 -13    1.28    2.85
  -2 -22  13    5.24    1.61
   2  22 -13    1.83    1.55
  -2 -23  13    1.89    1.81
   2  23 -13    1.84    1.77
  -2 -24  13   17.38    2.45
   2  24 -13   12.88    2.10
  -2 -25  13    1.61    1.83
   2  25 -13   11.67    2.48
  -2  25  12    0.78    1.94
   2 -25 -12    0.75    0.95
  -2  24  12    7.72    1.71
   2 -24 -12    7.36    1.25
  -2  23  12   -0.58    1.83
   2 -23 -12    1.01    1.61
  -2  22  12    2.30    2.14
   2 -22 -12    0.85    1.84
  -2  21  12    4.25    1.73
   2 -21 -12    7.11    1.66
  -2  20  12    4.14    1.90
   2 -20 -12    3.38    2.36
  -2  19  12   27.71    2.08
   2 -19 -12   23.14    2.51
  -2  18  12    3.51    1.73
   2 -18 -12    5.09    2.49
  -2  17  12    2.01    1.32
   2 -17 -12    2.38    1.49
  -2  16  12    6.85    1.08
   2 -16 -12    7.69    1.14
  -2  15  12    1.45    0.97
   2 -15 -12    2.44    0.97
  -2  14  12    1.19    1.04
   2 -14 -12    1.24    0.90
  -2  13  12   26.19    1.59
   2 -13 -12   24.12    1.53
  -2  12  12   61.54    2.55
   2 -12 -12   69.42    2.46
  -2  11  12    0.60    0.90
   2 -11 -12    0.20    0.96
  -2  10  12    0.05    0.71
   2 -10 -12   -0.05    0.82
  -2   9  12    5.57    0.77
   2  -9 -12    5.65    0.72
  -2   8  12  202.25    7.33
   2  -8 -12  212.78    8.61
  -2   7  12    1.54    0.41
   2  -7 -12    0.87    0.50
  -2   6  12   54.90    1.86
   2  -6 -12   54.13    2.82
  -2   5  12   29.92    1.27
   2  -5 -12   29.29    1.20
  -2   4  12   70.52    2.33
   2  -4 -12   68.72    2.13
  -2  -6  12   46.73    2.65
   2   6 -12   48.31    1.60
  -2  -7  12    0.77    0.46
   2   7 -12    1.72    0.40
  -2  -8  12  192.83    7.73
   2   8 -12  202.06    8.72
  -2  -9  12    5.04    0.67
   2   9 -12    5.73    0.53
  -2 -10  12   -0.06    0.57
   2  10 -12   -0.03    0.67
  -2 -11  12   -0.16    0.61
   2  11 -12   -0.63    0.68
  -2 -12  12   63.07    2.38
   2  12 -12   61.53    2.13
  -2 -13  12   22.64    1.26
   2  13 -12   26.13    1.26
  -2 -14  12    2.95    0.95
   2  14 -12    0.55    0.88
  -2 -15  12    2.00    0.93
   2  15 -12    2.02    0.93
  -2 -16  12    7.18    1.72
   2  16 -12    5.81    1.27
  -2 -17  12    1.59    1.52
   2  17 -12    1.17    1.56
  -2 -18  12    5.46    1.78
   2  18 -12    4.94    1.47
  -2 -19  12   24.92    1.80
   2  19 -12   27.02    1.97
  -2 -20  12    5.91    1.66
   2  20 -12    6.36    1.75
  -2 -21  12    3.67    2.73
   2  21 -12    4.04    2.36
  -2 -22  12    2.07    2.19
   2  22 -12    0.85    1.03
  -2 -23  12   -0.76    1.91
   2  23 -12   -1.12    1.63
  -2 -24  12    1.22    1.89
   2  24 -12    2.74    1.42
  -2 -25  12    0.72    2.17
   2  25 -12    0.06    1.69
  -2 -26  12    0.15    1.56
   2  26 -12    0.70    1.33
  -2  25  11    1.08    1.60
   2 -25 -11   -0.13    1.45
  -2  24  11   -3.45    3.93
   2 -24 -11   -1.07    3.27
  -2  23  11    1.00    1.98
   2 -23 -11    2.79    1.86
  -2  22  11    0.30    1.58
   2 -22 -11    0.63    1.82
  -2  21  11   14.95    2.33
   2 -21 -11   13.05    1.84
  -2  20  11   10.89    1.50
   2 -20 -11   11.00    1.52
  -2  19  11   -1.59    1.12
   2 -19 -11    0.21    1.19
  -2  18  11    4.36    1.26
   2 -18 -11    4.70    1.34
  -2  17  11    1.09    1.00
   2 -17 -11    0.52    0.93
  -2  16  11    1.26    0.91
   2 -16 -11    0.66    0.92
  -2  15  11   13.04    1.25
   2 -15 -11   12.15    1.60
  -2  14  11   19.75    2.14
   2 -14 -11   22.31    1.60
  -2  13  11   85.03    2.95
   2 -13 -11   81.21    2.62
  -2  12  11   11.08    0.93
   2 -12 -11   10.57    0.88
  -2  11  11  130.07    3.86
   2 -11 -11  129.70    3.84
  -2  10  11   33.08    1.42
   2 -10 -11   32.03    1.29
  -2   9  11  252.80    6.48
   2  -9 -11  259.48    6.45
  -2   8  11  108.75    3.00
   2  -8 -11  108.62    3.19
  -2   7  11  527.05   12.54
   2  -7 -11  526.24   12.47
  -2   6  11   73.98    2.70
   2  -6 -11   78.28    2.59
  -2   5  11    0.15    0.35
   2  -5 -11   -0.05    0.46
  -2   4  11   11.62    0.62
   2  -4 -11   12.59    0.94
  -2   3  11   27.46    1.11
   2  -3 -11   24.77    1.34
  -2  -5  11    0.34    0.24
   2   5 -11    0.01    0.21
  -2  -6  11   76.23    2.26
   2   6 -11   73.73    2.11
  -2  -7  11  529.39   12.42
   2   7 -11  545.11   12.88
  -2  -8  11  107.24    2.91
   2   8 -11  111.19    2.98
  -2  -9  11  256.55    6.67
   2   9 -11  265.25    9.37
  -2 -10  11   32.95    1.47
   2  10 -11   33.97    1.49
  -2 -11  11  128.64    3.81
   2  11 -11  132.03    3.69
  -2 -12  11   12.16    1.03
   2  12 -11   11.36    0.90
  -2 -13  11   84.82    3.05
   2  13 -11   86.73    2.64
  -2 -14  11   21.69    2.12
   2  14 -11   26.02    1.45
  -2 -15  11   14.30    1.25
   2  15 -11   13.03    1.19
  -2 -16  11    0.27    0.92
   2  16 -11    0.93    0.86
  -2 -17  11    1.78    1.15
   2  17 -11    1.02    0.90
  -2 -18  11    7.03    2.28
   2  18 -11    3.95    1.56
  -2 -19  11    0.26    1.72
   2  19 -11    0.45    1.27
  -2 -20  11   11.85    1.76
   2  20 -11    9.38    1.66
  -2 -21  11   14.32    2.05
   2  21 -11   11.77    1.72
  -2 -22  11    1.59    2.53
   2  22 -11    2.14    2.62
  -2 -23  11    2.49    2.07
   2  23 -11    0.54    1.60
  -2 -24  11    2.05    2.12
   2  24 -11    0.16    1.75
  -2 -25  11    0.46    1.91
   2  25 -11    7.12    1.37
  -2 -26  11   -0.35    1.31
   2  26 -11   -0.30    0.89
  -2  25  10    4.07    2.01
   2 -25 -10    0.59    1.64
  -2  24  10    0.76    1.88
   2 -24 -10   -0.37    1.56
  -2  23  10    5.36    1.59
   2 -23 -10    4.12    1.52
  -2  22  10   22.00    1.78
   2 -22 -10   18.16    1.62
  -2  21  10   -0.44    1.60
   2 -21 -10    0.50    1.64
  -2  20  10   -1.04    1.11
   2 -20 -10   -0.49    1.13
  -2  19  10    6.77    1.22
   2 -19 -10    5.90    1.68
  -2  18  10    7.56    1.45
   2 -18 -10    8.16    1.49
  -2  17  10    0.86    1.00
   2 -17 -10    0.89    1.03
  -2  16  10   56.63    2.23
   2 -16 -10   60.05    3.11
  -2  15  10   34.97    1.77
   2 -15 -10   34.73    1.58
  -2  14  10   12.05    0.97
   2 -14 -10   11.69    0.93
  -2  13  10    5.83    0.73
   2 -13 -10    5.18    0.73
  -2  12  10  187.97    7.12
   2 -12 -10  190.56    5.06
  -2  11  10    0.20    0.57
   2 -11 -10    0.85    0.56
  -2  10  10   51.29    2.28
   2 -10 -10   52.79    1.75
  -2   9  10    5.96    0.63
   2  -9 -10    5.17    0.84
  -2   8  10   24.93    1.43
   2  -8 -10   23.04    1.02
  -2   7  10   82.60    2.35
   2  -7 -10   83.45    2.38
  -2   6  10    3.96    0.42
   2  -6 -10    4.87    0.45
  -2   5  10   83.24    2.47
   2  -5 -10   82.82    2.33
  -2   4  10    8.27    0.55
   2  -4 -10    8.00    0.81
  -2   3  10   69.40    2.27
   2  -3 -10   72.12    2.80
  -2   2  10   24.01    0.89
   2  -2 -10   24.72    0.88
   2   3 -10   67.50    2.57
  -2  -4  10    7.85    0.66
   2   4 -10    7.85    0.42
  -2  -5  10   80.32    3.33
   2   5 -10   82.59    2.64
  -2  -6  10    4.61    0.51
   2   6 -10    4.29    0.42
  -2  -7  10   81.08    2.73
   2   7 -10   82.05    2.33
  -2  -8  10   23.26    1.81
   2   8 -10   22.83    0.93
  -2  -9  10    4.70    0.61
   2   9 -10    5.11    0.56
  -2 -10  10   54.20    1.85
   2  10 -10   53.62    1.66
  -2 -11  10    0.49    0.51
   2  11 -10    0.32    0.47
  -2 -12  10  183.79    4.97
   2  12 -10  201.67    5.60
  -2 -13  10    5.56    0.81
   2  13 -10    4.95    0.80
  -2 -14  10   13.20    1.09
   2  14 -10   10.59    0.98
  -2 -15  10   35.82    1.65
   2  15 -10   32.26    1.51
  -2 -16  10   58.76    2.46
   2  16 -10   56.73    2.16
  -2 -17  10    0.51    0.88
   2  17 -10    0.97    0.85
  -2 -18  10    7.31    1.08
   2  18 -10    9.07    1.08
  -2 -19  10    5.39    1.33
   2  19 -10    5.90    1.35
  -2 -20  10    0.34    1.16
   2  20 -10    0.67    1.12
  -2 -21  10    1.62    1.48
   2  21 -10   -0.40    1.36
  -2 -22  10   17.25    2.16
   2  22 -10   17.74    1.95
  -2 -23  10    6.91    1.88
   2  23 -10    3.56    1.46
  -2 -24  10   -0.73    1.93
   2  24 -10   -0.23    2.32
  -2 -25  10    7.32    1.81
   2  25 -10    0.81    1.87
  -2 -26  10   -0.34    1.15
   2  26 -10    0.51    0.89
  -2  26   9    1.94    1.56
   2 -26  -9    0.21    1.73
  -2  25   9   -0.17    1.68
   2 -25  -9   -0.63    1.55
  -2  24   9   17.02    1.70
   2 -24  -9   17.01    1.70
  -2  23   9    6.75    1.77
   2 -23  -9    4.75    1.65
  -2  22   9    0.21    1.38
   2 -22  -9    1.24    1.47
  -2  21   9    2.74    1.32
   2 -21  -9    2.21    1.36
  -2  20   9   -0.35    1.26
   2 -20  -9   -1.37    1.40
  -2  19   9    4.32    0.97
   2 -19  -9    5.12    1.03
  -2  18   9   28.05    1.66
   2 -18  -9   25.84    1.59
  -2  17   9    2.63    0.85
   2 -17  -9    3.31    0.88
  -2  16   9   54.40    2.24
   2 -16  -9   58.74    2.01
  -2  15   9   15.28    1.17
   2 -15  -9   13.72    1.08
  -2  14   9   50.12    1.84
   2 -14  -9   51.34    1.92
  -2  13   9    0.34    0.87
   2 -13  -9    0.51    0.72
  -2  12   9  149.27    4.18
   2 -12  -9  146.06    3.98
  -2  11   9    7.83    0.68
   2 -11  -9    7.35    0.64
  -2  10   9  904.89   20.69
   2 -10  -9  961.56   32.79
  -2   9   9    5.91    0.52
   2  -9  -9    6.56    0.63
  -2   8   9  208.02    5.49
   2  -8  -9  205.53    5.26
  -2   7   9   23.88    0.88
   2  -7  -9   24.39    0.95
  -2   6   9   72.96    2.06
   2  -6  -9   74.38    2.19
  -2   5   9   44.71    1.51
   2  -5  -9   45.42    1.86
  -2   4   9  351.96   12.25
   2  -4  -9  363.95    8.75
  -2   3   9  124.96    3.62
   2  -3  -9  123.09    3.27
  -2   2   9   19.58    0.73
   2  -2  -9   20.54    0.96
  -2   1   9    0.59    0.41
   2  -1  -9    0.38    0.18
  -2   0   9    0.09    0.21
   2   0  -9    0.15    0.15
  -2  -1   9    0.36    0.21
   2   1  -9    0.31    0.12
  -2  -2   9   19.29    1.03
   2   2  -9   19.51    0.67
  -2  -3   9  124.74    4.97
  -2  -4   9  339.66   12.28
   2   4  -9  350.89    8.56
  -2  -5   9   43.86    1.31
   2   5  -9   44.22    1.40
  -2  -6   9   72.03    2.06
   2   6  -9   71.69    2.85
  -2  -7   9   25.55    1.42
   2   7  -9   24.89    0.86
  -2  -8   9  202.18    5.41
   2   8  -9  205.98    5.27
  -2  -9   9    6.37    0.98
   2   9  -9    6.53    0.59
  -2 -10   9  904.11   20.85
   2  10  -9  894.77   20.36
  -2 -11   9    9.27    0.70
   2  11  -9    7.96    0.73
  -2 -12   9  149.27    4.15
   2  12  -9  152.13    4.01
  -2 -13   9    0.44    0.59
   2  13  -9    0.58    0.57
  -2 -14   9   49.87    1.84
   2  14  -9   52.78    1.84
  -2 -15   9   15.20    1.12
   2  15  -9   14.61    1.04
  -2 -16   9   56.98    2.15
   2  16  -9   59.64    2.18
  -2 -17   9    2.28    0.89
   2  17  -9    1.96    0.92
  -2 -18   9   28.10    1.57
   2  18  -9   31.19    1.60
  -2 -19   9    5.07    1.21
   2  19  -9    4.69    1.37
  -2 -20   9    0.67    1.34
   2  20  -9    0.66    1.08
  -2 -21   9    2.73    1.28
   2  21  -9    4.06    1.28
  -2 -22   9    0.18    1.57
   2  22  -9    1.13    1.42
  -2 -23   9    6.49    1.77
   2  23  -9    7.21    1.58
  -2 -24   9   19.74    2.29
   2  24  -9   15.69    1.90
  -2 -25   9    3.24    1.99
   2  25  -9    0.77    1.73
  -2 -26   9   -0.06    1.06
   2  26  -9    1.35    1.94
   2  27  -9    0.80    2.25
  -2  26   8    2.58    1.61
   2 -26  -8    0.70    1.36
  -2  25   8    1.92    1.56
   2 -25  -8    1.64    1.58
  -2  24   8    0.48    1.48
   2 -24  -8   -0.57    1.32
  -2  23   8    1.29    1.40
   2 -23  -8    0.39    1.36
  -2  22   8   -0.03    1.20
   2 -22  -8    0.62    1.30
  -2  21   8   18.72    1.34
   2 -21  -8   17.32    1.35
  -2  20   8    2.47    1.10
   2 -20  -8    2.75    0.95
  -2  19   8   25.94    1.35
   2 -19  -8   27.81    1.44
  -2  18   8   56.32    2.10
   2 -18  -8   57.97    2.11
  -2  17   8    1.49    1.12
   2 -17  -8    1.05    0.90
  -2  16   8   23.31    1.24
   2 -16  -8   23.80    1.23
  -2  15   8  156.63    4.45
   2 -15  -8  152.60    4.32
  -2  14   8   12.48    0.87
   2 -14  -8   11.83    0.84
  -2  13   8  286.83    7.44
   2 -13  -8  265.49    6.42
  -2  12   8   49.65    2.32
   2 -12  -8   49.40    1.72
  -2  11   8    4.55    0.67
   2 -11  -8    4.86    0.67
  -2  10   8   23.85    1.01
   2 -10  -8   24.60    1.03
  -2   9   8   30.29    1.12
   2  -9  -8   31.97    1.18
  -2   8   8    0.32    0.46
   2  -8  -8   -0.05    0.43
  -2   7   8   38.54    1.40
   2  -7  -8   37.82    1.19
  -2   6   8  134.28    3.52
   2  -6  -8  133.78    3.45
  -2   5   8 1177.09   27.57
   2  -5  -8 1132.69   35.28
  -2   4   8    3.71    0.36
   2  -4  -8    4.21    0.36
  -2   3   8   10.68    0.64
   2  -3  -8   10.60    0.49
  -2   2   8   11.84    0.52
   2  -2  -8   12.48    0.52
  -2   1   8   31.11    0.96
   2  -1  -8   31.31    1.29
  -2   0   8    1.39    0.37
   2   0  -8    1.76    0.29
  -2  -1   8   32.60    1.41
   2   1  -8   31.53    0.93
  -2  -2   8   13.14    0.72
   2   2  -8   11.91    0.48
  -2  -3   8   10.92    0.70
   2   3  -8   10.45    0.44
  -2  -4   8    3.85    0.37
   2   4  -8    4.12    0.36
  -2  -5   8 1157.15   26.04
   2   5  -8 1132.83   25.01
  -2  -6   8  133.18    3.54
   2   6  -8  134.43    3.62
  -2  -7   8   37.52    1.27
   2   7  -8   36.54    1.30
  -2  -8   8   -0.05    0.37
   2   8  -8    0.12    0.32
  -2  -9   8   32.14    1.17
   2   9  -8   32.00    1.13
  -2 -10   8   24.88    1.00
   2  10  -8   24.66    0.97
  -2 -11   8    4.02    0.55
   2  11  -8    4.36    0.56
  -2 -12   8   50.48    2.38
   2  12  -8   52.68    1.86
  -2 -13   8  265.73    6.68
   2  13  -8  275.19    7.50
  -2 -14   8   12.72    1.27
   2  14  -8   12.38    0.93
  -2 -15   8  157.38    4.51
   2  15  -8  156.27    4.19
  -2 -16   8   24.58    1.36
   2  16  -8   23.03    1.22
  -2 -17   8    0.90    0.76
   2  17  -8    1.32    0.74
  -2 -18   8   56.06    2.20
   2  18  -8   56.41    2.08
  -2 -19   8   28.15    1.61
   2  19  -8   25.96    1.37
  -2 -20   8    1.45    0.96
   2  20  -8    3.52    1.01
  -2 -21   8   17.00    1.56
   2  21  -8   19.31    1.58
  -2 -22   8   -0.10    1.13
   2  22  -8   -0.76    1.07
  -2 -23   8   -0.46    1.22
   2  23  -8    1.06    1.41
  -2 -24   8    0.09    1.69
   2  24  -8   -0.55    1.50
  -2 -25   8    2.92    1.86
   2  25  -8    2.44    1.58
  -2 -26   8   -1.76    2.29
   2  26  -8    0.78    1.57
  -2 -27   8   -0.36    1.05
   2  27  -8    0.02    1.77
  -2  26   7   -0.96    1.58
   2 -26  -7   -0.64    1.38
  -2  25   7    2.46    1.47
   2 -25  -7    2.78    1.52
  -2  24   7    0.32    1.40
   2 -24  -7   -0.28    1.47
  -2  23   7   27.06    1.58
   2 -23  -7   25.62    1.61
  -2  22   7    6.13    1.10
   2 -22  -7    7.00    1.10
  -2  21   7   38.76    1.84
   2 -21  -7   38.35    1.81
  -2  20   7   -0.21    0.87
   2 -20  -7    0.61    0.87
  -2  19   7    0.50    0.94
   2 -19  -7    0.45    0.94
  -2  18   7  126.89    4.00
   2 -18  -7  124.21    3.75
  -2  17   7   -0.58    0.98
   2 -17  -7   -0.32    1.05
  -2  16   7    5.64    0.87
   2 -16  -7    4.40    0.90
  -2  15   7    7.37    1.01
   2 -15  -7    8.76    0.92
  -2  14   7   62.08    2.11
   2 -14  -7   63.54    1.95
  -2  13   7  219.59    5.67
   2 -13  -7  222.56    5.56
  -2  12   7   61.92    2.04
   2 -12  -7   63.76    2.04
  -2  11   7   35.12    1.32
   2 -11  -7   34.71    1.33
  -2  10   7   96.96    2.68
   2 -10  -7   99.66    2.83
  -2   9   7   35.41    1.26
   2  -9  -7   37.13    1.23
  -2   8   7    9.23    0.88
   2  -8  -7   10.20    0.63
  -2   7   7  548.22   13.07
   2  -7  -7  528.48   12.28
  -2   6   7  267.95    6.81
   2  -6  -7  262.61    6.37
  -2   5   7  110.67    2.91
   2  -5  -7  115.57    3.01
  -2   4   7  267.83    6.53
   2  -4  -7  261.94    6.03
  -2   3   7   97.72    3.61
   2  -3  -7   96.33    2.53
  -2   2   7  137.06    3.57
   2  -2  -7  138.80    3.39
  -2   1   7  199.02    4.76
   2  -1  -7  197.58    4.94
  -2   0   7    0.23    0.26
   2   0  -7    0.39    0.17
  -2  -1   7  195.42    4.74
   2   1  -7  194.77    4.67
  -2  -2   7  137.20    3.45
   2   2  -7  137.29    3.39
  -2  -3   7   98.53    2.61
   2   3  -7   96.10    2.43
  -2  -4   7  259.55    8.95
   2   4  -7  258.93    6.22
  -2  -5   7  109.78    3.99
   2   5  -7  112.35    3.05
  -2  -6   7  262.78    6.35
   2   6  -7  260.50    6.45
  -2  -7   7  535.42   12.14
   2   7  -7  529.53   12.31
  -2  -8   7    9.06    0.57
   2   8  -7    9.86    0.54
  -2  -9   7   35.57    1.26
   2   9  -7   36.83    1.23
  -2 -10   7   97.69    2.79
   2  10  -7   95.80    2.51
  -2 -11   7   34.25    1.36
   2  11  -7   35.96    1.81
  -2 -12   7   61.98    1.97
   2  12  -7   60.24    1.87
  -2 -13   7  219.83    5.56
   2  13  -7  216.65    5.65
  -2 -14   7   64.46    2.25
   2  14  -7   64.17    2.03
  -2 -15   7    7.97    0.91
   2  15  -7    7.76    0.84
  -2 -16   7    5.09    1.31
   2  16  -7    4.63    0.97
  -2 -17   7    0.07    0.85
   2  17  -7    0.68    0.79
  -2 -18   7  128.05    5.70
   2  18  -7  125.41    3.72
  -2 -19   7   -0.29    0.89
   2  19  -7    0.81    0.92
  -2 -20   7   -0.73    1.05
   2  20  -7   -1.36    0.99
  -2 -21   7   40.75    1.88
   2  21  -7   40.20    1.76
  -2 -22   7    6.58    1.27
   2  22  -7    7.90    1.15
  -2 -23   7   26.80    1.78
   2  23  -7   27.93    1.62
  -2 -24   7    0.74    1.28
   2  24  -7    0.50    1.19
  -2 -25   7    2.93    2.70
   2  25  -7    1.57    2.03
  -2 -26   7    0.98    1.84
   2  26  -7    0.07    2.16
  -2 -27   7    8.92    2.14
   2  27  -7    9.23    1.65
  -2  26   6    1.39    1.43
   2 -26  -6    0.55    1.38
  -2  25   6    0.62    1.48
   2 -25  -6    0.18    1.52
  -2  24   6    1.06    1.16
   2 -24  -6    1.32    1.35
  -2  23   6    5.90    1.13
   2 -23  -6    5.94    1.14
  -2  22   6   34.59    1.64
   2 -22  -6   36.88    1.74
  -2  21   6   37.34    1.77
   2 -21  -6   38.69    1.68
  -2  20   6   -0.01    1.13
   2 -20  -6    0.58    1.00
  -2  19   6   30.33    1.51
   2 -19  -6   31.85    1.49
  -2  18   6   47.80    2.00
   2 -18  -6   47.06    2.02
  -2  17   6   89.25    2.92
   2 -17  -6   91.22    2.90
  -2  16   6  110.77    4.32
   2 -16  -6  109.22    3.28
  -2  15   6   63.05    2.13
   2 -15  -6   65.62    2.04
  -2  14   6    1.72    0.60
   2 -14  -6    1.41    0.65
  -2  13   6    7.97    0.79
   2 -13  -6    7.03    0.96
  -2  12   6   86.02    2.45
   2 -12  -6   80.20    2.35
  -2  11   6    4.95    0.64
   2 -11  -6    6.07    0.64
  -2  10   6  133.50    3.50
   2 -10  -6  132.79    3.60
  -2   9   6   19.47    0.83
   2  -9  -6   21.18    0.82
  -2   8   6  293.88    7.12
   2  -8  -6  292.33    7.15
  -2   7   6    6.21    0.48
   2  -7  -6    6.64    0.49
  -2   6   6   23.59    0.77
   2  -6  -6   22.81    0.79
  -2   5   6    9.95    0.58
   2  -5  -6    9.42    0.56
  -2   4   6 1108.40   24.79
   2  -4  -6 1099.64   24.89
  -2   3   6  348.80    8.21
   2  -3  -6  349.94    8.39
  -2   2   6  886.30   20.77
   2  -2  -6  855.29   20.07
  -2   1   6  878.00   19.96
   2  -1  -6  867.80   20.03
  -2   0   6  211.34    5.04
   2   0  -6  209.38    6.86
  -2  -1   6  886.86   20.60
   2   1  -6  862.27   19.86
  -2  -2   6  860.98   27.40
   2   2  -6  849.24   19.13
  -2  -3   6  353.82    8.50
   2   3  -6  353.98    8.23
  -2  -4   6 1098.72   24.62
   2   4  -6 1098.14   24.24
  -2  -5   6    9.44    0.67
   2   5  -6    9.93    0.49
  -2  -6   6   23.89    0.78
   2   6  -6   23.14    0.81
  -2  -7   6    5.55    0.51
   2   7  -6    7.35    0.51
  -2  -8   6  283.86    6.79
   2   8  -6  283.20    6.85
  -2  -9   6   19.58    1.33
   2   9  -6   19.61    0.81
  -2 -10   6  137.14    3.76
   2  10  -6  133.04    3.55
  -2 -11   6    5.52    0.68
   2  11  -6    5.14    0.57
  -2 -12   6   82.78    2.47
   2  12  -6   83.00    2.36
  -2 -13   6    6.53    0.72
   2  13  -6    6.29    0.69
  -2 -14   6    1.41    0.88
   2  14  -6    0.57    0.63
  -2 -15   6   63.08    2.13
   2  15  -6   62.91    2.17
  -2 -16   6  114.69    3.70
   2  16  -6  114.24    3.26
  -2 -17   6   87.23    2.75
   2  17  -6   90.26    2.72
  -2 -18   6   49.45    1.90
   2  18  -6   45.93    1.77
  -2 -19   6   31.20    1.53
   2  19  -6   33.64    1.58
  -2 -20   6    0.89    1.03
   2  20  -6    0.25    0.81
  -2 -21   6   37.77    1.86
   2  21  -6   39.19    1.77
  -2 -22   6   38.03    2.04
   2  22  -6   36.89    1.99
  -2 -23   6    5.98    1.25
   2  23  -6    7.63    1.14
  -2 -24   6    0.97    1.40
   2  24  -6    0.60    1.43
  -2 -25   6    0.87    1.34
   2  25  -6   -0.23    1.39
  -2 -26   6    0.01    1.75
   2  26  -6    0.07    1.95
  -2 -27   6    1.30    1.82
   2  27  -6   -0.37    2.01
  -2  27   5   -0.17    1.79
   2 -27  -5    1.45    2.32
  -2  26   5   10.40    1.50
   2 -26  -5   11.21    1.61
  -2  25   5    4.71    1.47
   2 -25  -5    3.87    1.57
  -2  24   5   57.78    2.32
   2 -24  -5   58.88    2.31
  -2  23   5    2.65    1.05
   2 -23  -5    1.49    1.11
  -2  22   5   34.08    1.63
   2 -22  -5   33.40    1.55
  -2  21   5    7.14    0.97
   2 -21  -5    8.08    1.00
  -2  20   5   21.69    1.35
   2 -20  -5   18.18    1.27
  -2  19   5    1.43    0.93
   2 -19  -5    0.88    0.95
  -2  18   5   13.24    0.99
   2 -18  -5   12.61    1.02
  -2  17   5    3.14    0.72
   2 -17  -5    2.27    0.76
  -2  16   5   58.35    2.03
   2 -16  -5   54.61    1.81
  -2  15   5   17.54    0.99
   2 -15  -5   17.60    1.01
  -2  14   5    0.76    0.62
   2 -14  -5   -0.39    0.79
  -2  13   5   10.95    0.75
   2 -13  -5   10.60    0.82
  -2  12   5   31.26    1.21
   2 -12  -5   31.18    1.13
  -2  11   5    0.25    0.53
   2 -11  -5    0.28    0.55
  -2  10   5    5.22    0.50
   2 -10  -5    5.39    0.48
  -2   9   5   26.94    1.02
   2  -9  -5   27.65    0.97
  -2   8   5   33.45    1.09
   2  -8  -5   34.61    1.15
  -2   7   5  250.15    8.71
   2  -7  -5  250.88    5.87
  -2   6   5  304.97    7.95
   2  -6  -5  302.34    7.55
  -2   5   5  290.55    6.89
   2  -5  -5  294.02    6.92
  -2   4   5  636.44   14.84
   2  -4  -5  622.19   14.11
  -2   3   5  169.31    4.50
   2  -3  -5  165.69    4.03
  -2   2   5  173.71    4.64
   2  -2  -5  174.91    4.35
  -2   1   5  133.09    3.20
   2  -1  -5  136.84    3.73
  -2   0   5    0.08    0.29
   2   0  -5    0.12    0.27
  -2  -1   5  133.28    3.47
   2   1  -5  130.85    3.46
  -2  -2   5  173.66    4.27
   2   2  -5  175.31    4.34
  -2  -3   5  165.86    4.10
   2   3  -5  164.53    4.04
  -2  -4   5  653.13   15.46
   2   4  -5  634.94   14.49
  -2  -5   5  286.50    6.91
   2   5  -5  282.29    6.74
  -2  -6   5  294.05    7.27
   2   6  -5  287.44    6.71
  -2  -7   5  251.77    6.05
   2   7  -5  245.10    5.72
  -2  -8   5   35.93    1.22
   2   8  -5   33.52    1.06
  -2  -9   5   28.36    1.01
   2   9  -5   27.23    1.00
  -2 -10   5    5.42    0.57
   2  10  -5    4.90    0.62
  -2 -11   5    0.60    0.66
   2  11  -5    0.76    0.49
  -2 -12   5   31.81    1.21
   2  12  -5   32.21    1.22
  -2 -13   5   10.46    0.73
   2  13  -5   10.47    0.72
  -2 -14   5    0.73    0.65
   2  14  -5    0.82    0.64
  -2 -15   5   17.52    0.95
   2  15  -5   16.14    0.90
  -2 -16   5   56.74    2.00
   2  16  -5   56.34    1.91
  -2 -17   5    4.05    1.13
   2  17  -5    3.42    0.84
  -2 -18   5   11.90    0.97
   2  18  -5   12.50    0.93
  -2 -19   5    0.33    0.84
   2  19  -5    1.49    0.90
  -2 -20   5   19.78    1.28
   2  20  -5   20.35    1.21
  -2 -21   5    9.44    1.28
   2  21  -5    6.36    1.15
  -2 -22   5   34.83    2.31
   2  22  -5   32.04    1.73
  -2 -23   5    3.98    1.60
   2  23  -5    2.63    1.46
  -2 -24   5   56.38    2.40
   2  24  -5   57.79    2.26
  -2 -25   5    4.38    1.56
   2  25  -5    4.95    1.50
  -2 -26   5   11.20    1.54
   2  26  -5   12.65    1.54
  -2 -27   5    1.23    2.13
   2  27  -5   -1.35    1.98
  -2  27   4    1.87    1.43
   2 -27  -4    0.74    1.52
  -2  26   4   -0.22    1.63
   2 -26  -4    0.34    1.39
  -2  25   4    0.48    1.26
   2 -25  -4    1.64    1.41
  -2  24   4    6.94    1.65
   2 -24  -4    8.03    1.44
  -2  23   4    8.24    1.17
   2 -23  -4    7.35    1.14
  -2  22   4   10.42    1.29
   2 -22  -4    9.51    1.17
  -2  21   4   11.98    1.09
   2 -21  -4   13.92    1.19
  -2  20   4   90.66    4.08
   2 -20  -4   78.57    2.56
  -2  19   4   23.88    1.28
   2 -19  -4   22.91    1.33
  -2  18   4   52.12    2.11
   2 -18  -4   52.33    1.88
  -2  17   4    0.28    0.62
   2 -17  -4   -0.18    0.65
  -2  16   4   84.99    2.69
   2 -16  -4   82.89    2.64
  -2  15   4   20.97    1.04
   2 -15  -4   18.39    1.02
  -2  14   4   53.72    1.89
   2 -14  -4   52.39    1.68
  -2  13   4    9.34    0.78
   2 -13  -4    9.33    0.75
  -2  12   4    9.07    0.82
   2 -12  -4    7.43    0.73
  -2  11   4  246.23    6.17
   2 -11  -4  243.03    6.02
  -2  10   4    0.13    0.40
   2 -10  -4    0.39    0.42
  -2   9   4   76.27    2.15
   2  -9  -4   75.83    2.15
  -2   8   4   37.10    1.24
   2  -8  -4   38.98    1.25
  -2   7   4  254.75    6.31
   2  -7  -4  250.06    5.91
  -2   6   4  534.28   12.39
   2  -6  -4  547.21   12.80
  -2   5   4   61.34    1.93
   2  -5  -4   60.27    1.73
  -2   4   4  916.36   20.94
   2  -4  -4  959.37   22.12
  -2   3   4   17.48    0.65
   2  -3  -4   17.42    0.72
  -2   2   4 1739.79   38.28
   2  -2  -4 1714.65   38.22
  -2   1   4  530.16   12.02
   2  -1  -4  536.00   12.97
  -2  -1   4  523.30   11.90
   2   1  -4  527.46   12.11
  -2  -2   4 1746.32   39.18
   2   2  -4 1716.15   37.96
  -2  -3   4   17.46    0.64
   2   3  -4   17.64    0.91
  -2  -4   4  899.21   20.33
   2   4  -4  904.80   19.98
  -2  -5   4   61.52    1.99
   2   5  -4   62.09    1.86
  -2  -6   4  541.30   17.26
   2   6  -4  551.32   12.62
  -2  -7   4  256.60    6.25
   2   7  -4  259.29    6.19
  -2  -8   4   39.50    1.63
   2   8  -4   37.09    1.27
  -2  -9   4   80.42    2.45
   2   9  -4   76.66    2.14
  -2 -10   4    0.56    0.46
   2  10  -4    0.45    0.45
  -2 -11   4  264.48    6.88
   2  11  -4  246.94    8.25
  -2 -12   4    8.23    0.86
   2  12  -4    9.03    0.68
  -2 -13   4    8.77    0.65
   2  13  -4    8.93    0.63
  -2 -14   4   53.85    1.85
   2  14  -4   54.70    1.74
  -2 -15   4   22.52    1.09
   2  15  -4   19.72    1.10
  -2 -16   4   86.05    2.62
   2  16  -4   79.01    2.49
  -2 -17   4   -0.07    0.67
   2  17  -4    0.17    0.61
  -2 -18   4   54.37    2.79
   2  18  -4   55.04    2.04
  -2 -19   4   23.79    1.25
   2  19  -4   23.16    1.15
  -2 -20   4   81.52    2.73
   2  20  -4   84.00    2.79
  -2 -21   4   13.48    1.17
   2  21  -4   11.86    1.12
  -2 -22   4    9.96    1.27
   2  22  -4   10.67    1.28
  -2 -23   4    9.78    1.35
   2  23  -4    9.78    1.31
  -2 -24   4    7.81    1.46
   2  24  -4    7.19    1.40
  -2 -25   4    1.22    1.25
   2  25  -4   -0.76    1.15
  -2 -26   4   -0.47    1.66
   2  26  -4    0.09    1.52
  -2 -27   4    1.41    1.41
   2  27  -4    1.51    1.41
  -2  27   3   13.46    1.74
   2 -27  -3   15.38    1.91
  -2  26   3    7.94    1.33
   2 -26  -3    8.48    1.40
  -2  25   3   14.15    1.90
   2 -25  -3   16.78    2.01
  -2  24   3    2.23    1.09
   2 -24  -3    2.64    1.11
  -2  23   3   25.91    1.56
   2 -23  -3   23.63    1.60
  -2  22   3   15.35    1.09
   2 -22  -3   15.77    1.35
  -2  21   3   11.16    1.07
   2 -21  -3   10.82    1.16
  -2  20   3    4.67    0.96
   2 -20  -3    4.46    0.86
  -2  19   3   11.18    1.17
   2 -19  -3   10.74    1.24
  -2  18   3    0.36    0.72
   2 -18  -3    0.92    0.81
  -2  17   3   25.46    1.20
   2 -17  -3   25.66    1.26
  -2  16   3  345.34    8.86
   2 -16  -3  352.14    8.62
  -2  15   3   98.44    2.84
   2 -15  -3   94.83    2.78
  -2  14   3   11.32    0.74
   2 -14  -3   11.02    0.81
  -2  13   3   25.86    1.27
   2 -13  -3   24.14    1.19
  -2  12   3  110.91    3.20
   2 -12  -3  106.46    2.87
  -2  11   3   33.81    1.24
   2 -11  -3   33.24    1.12
  -2  10   3   39.08    1.33
   2 -10  -3   40.49    1.35
  -2   9   3  269.20    6.79
   2  -9  -3  280.06    6.82
  -2   8   3  183.40    4.85
   2  -8  -3  166.26    4.08
  -2   7   3  231.34    5.78
   2  -7  -3  229.95    5.53
  -2   6   3   68.59    2.01
   2  -6  -3   67.58    1.98
  -2   5   3  520.91   12.40
   2  -5  -3  520.35   12.18
  -2   4   3  897.16   20.66
   2  -4  -3  912.85   20.78
  -2   3   3 1099.68   24.93
   2  -3  -3 1084.53   23.97
  -2   2   3  520.39   11.88
   2  -2  -3  529.17   12.13
  -2   1   3  820.66   18.49
   2  -1  -3  826.98   18.32
  -2   0   3    0.37    0.28
   2   0  -3    0.20    0.25
  -2  -1   3  837.03   19.06
   2   1  -3  833.48   18.51
  -2  -2   3  513.81   11.80
   2   2  -3  517.27   11.57
  -2  -3   3 1104.82   24.62
   2   3  -3 1084.53   24.57
  -2  -4   3  896.15   20.47
   2   4  -3  892.12   20.31
  -2  -5   3  529.90   12.28
   2   5  -3  522.15   12.06
  -2  -6   3   68.26    2.02
   2   6  -3   67.94    1.87
  -2  -7   3  230.76    5.63
   2   7  -3  228.40    5.52
  -2  -8   3  167.31    4.38
   2   8  -3  163.34    3.99
  -2  -9   3  284.72    7.36
   2   9  -3  278.28    6.66
  -2 -10   3   40.04    1.29
   2  10  -3   39.83    1.30
  -2 -11   3   36.18    1.29
   2  11  -3   35.79    1.23
  -2 -12   3  110.06    2.87
   2  12  -3  111.45    3.07
  -2 -13   3   25.66    1.22
   2  13  -3   23.93    1.02
  -2 -14   3   10.63    0.76
   2  14  -3   11.26    0.70
  -2 -15   3   95.12    2.76
   2  15  -3   96.20    2.83
  -2 -16   3  358.26    9.00
   2  16  -3  354.25    8.89
  -2 -17   3   26.94    1.25
   2  17  -3   26.16    1.19
  -2 -18   3    1.24    0.71
   2  18  -3    1.00    0.69
  -2 -19   3   10.55    1.08
   2  19  -3   12.18    1.07
  -2 -20   3    3.54    0.88
   2  20  -3    4.11    0.86
  -2 -21   3   10.32    1.15
   2  21  -3    9.97    1.13
  -2 -22   3   16.05    1.25
   2  22  -3   15.96    1.18
  -2 -23   3   27.65    2.08
   2  23  -3   27.30    1.62
  -2 -24   3    1.35    1.30
   2  24  -3    1.81    1.16
  -2 -25   3   21.62    1.55
   2  25  -3   19.72    1.50
  -2 -26   3    8.01    1.37
   2  26  -3    6.90    1.30
  -2 -27   3   13.91    1.53
   2  27  -3   15.14    1.52
  -2  27   2    1.15    1.45
   2 -27  -2    0.66    1.53
  -2  26   2    1.28    1.23
   2 -26  -2    0.32    1.33
  -2  25   2    0.90    1.32
   2 -25  -2    0.04    1.38
  -2  24   2    3.27    1.28
   2 -24  -2    1.59    1.28
  -2  23   2   24.35    1.34
   2 -23  -2   25.49    1.50
  -2  22   2    3.84    0.93
   2 -22  -2    4.26    0.95
  -2  21   2    7.55    0.97
   2 -21  -2    9.49    1.01
  -2  20   2   -0.37    0.72
   2 -20  -2    0.91    0.78
  -2  19   2    2.09    0.81
   2 -19  -2    2.65    0.92
  -2  18   2   12.87    1.20
   2 -18  -2   11.48    1.15
  -2  17   2  155.61    4.20
   2 -17  -2  154.79    4.30
  -2  16   2    1.00    0.69
   2 -16  -2    0.51    0.68
  -2  15   2   57.67    1.94
   2 -15  -2   59.35    2.04
  -2  14   2   76.68    2.51
   2 -14  -2   76.72    2.33
  -2  13   2   51.79    1.63
   2 -13  -2   51.73    1.70
  -2  12   2  115.87    3.11
   2 -12  -2  116.68    3.10
  -2  11   2  341.89   12.75
   2 -11  -2  343.86    8.48
  -2  10   2   85.41    2.51
   2 -10  -2   84.56    2.40
  -2   9   2   84.58    2.24
   2  -9  -2   82.58    2.32
  -2   8   2   64.89    1.90
   2  -8  -2   64.44    1.84
  -2   7   2  241.60    6.09
   2  -7  -2  243.06    5.84
  -2   6   2  337.52    8.23
   2  -6  -2  340.64    7.99
  -2   5   2    2.71    0.33
   2  -5  -2    2.44    0.34
  -2   4   2  392.84    9.59
   2  -4  -2  393.97    9.32
  -2   3   2 1088.97   24.64
   2  -3  -2 1089.34   24.32
  -2   2   2   47.33    1.35
   2  -2  -2   46.11    1.31
  -2   1   2   80.95    2.12
   2  -1  -2   83.88    2.13
  -2   0   2  143.69    3.69
   2   0  -2  136.09    3.61
  -2  -1   2   82.39    2.12
   2   1  -2   83.86    2.07
  -2  -2   2   48.34    1.51
   2   2  -2   48.72    1.45
  -2  -3   2 1106.82   24.79
   2   3  -2 1134.53   25.20
  -2  -4   2  402.69    9.32
   2   4  -2  399.39    9.10
  -2  -5   2    2.01    0.35
   2   5  -2    2.34    0.32
  -2  -6   2  331.52    8.00
   2   6  -2  333.37    7.73
  -2  -7   2  240.79    5.98
   2   7  -2  235.59    5.72
  -2  -8   2   63.69    1.84
   2   8  -2   62.65    1.70
  -2  -9   2   85.08    2.41
   2   9  -2   83.66    2.38
  -2 -10   2   83.47    2.33
   2  10  -2   84.48    2.28
  -2 -11   2  359.49    9.27
   2  11  -2  356.76    8.46
  -2 -12   2  117.10    3.11
   2  12  -2  116.61    3.06
  -2 -13   2   53.89    1.85
   2  13  -2   52.57    1.65
  -2 -14   2   79.83    2.31
   2  14  -2   81.74    2.29
  -2 -15   2   61.61    2.00
   2  15  -2   57.56    1.88
  -2 -16   2    0.69    0.61
   2  16  -2    0.98    0.60
  -2 -17   2  156.12    4.54
   2  17  -2  159.00    4.29
  -2 -18   2   12.69    1.05
   2  18  -2   12.73    1.08
  -2 -19   2    1.60    0.77
   2  19  -2    2.13    0.75
  -2 -20   2    1.12    0.74
   2  20  -2    0.90    0.74
  -2 -21   2    7.68    0.96
   2  21  -2    8.77    0.95
  -2 -22   2    5.06    0.98
   2  22  -2    5.28    1.00
  -2 -23   2   29.29    1.77
   2  23  -2   29.17    1.59
  -2 -24   2    1.96    1.27
   2  24  -2    3.51    1.30
  -2 -25   2    1.30    1.21
   2  25  -2   -0.57    1.12
  -2 -26   2    0.45    1.29
   2  26  -2    0.85    1.24
  -2 -27   2    1.65    1.45
   2  27  -2    1.55    1.35
  -2  27   1    1.27    2.24
   2 -27  -1    2.47    2.29
  -2  24   1   -1.80    2.01
  -2  23   1    3.57    1.35
   2 -23  -1    3.82    1.50
  -2  22   1   11.51    1.25
   2 -22  -1    9.46    2.14
  -2  21   1    0.17    0.81
   2 -21  -1    0.57    0.79
  -2  20   1    4.58    0.82
   2 -20  -1    5.69    0.88
   2 -19  -1   10.13    0.98
   2 -18  -1    7.22    0.84
   2 -17  -1   24.74    1.30
   2 -16  -1   24.13    1.12
  -2  15   1    1.47    0.54
   2 -15  -1    1.27    0.55
  -2  14   1  104.29    3.09
   2 -14  -1  101.80    2.92
  -2  13   1    0.49    0.49
   2 -13  -1    0.51    0.49
  -2  12   1  338.77    8.63
   2 -12  -1  337.06    8.67
  -2  11   1  582.45   13.93
   2 -11  -1  594.74   14.19
  -2  10   1  486.75   11.96
   2 -10  -1  479.00   11.41
  -2   9   1 1149.60   26.96
   2  -9  -1 1162.49   26.18
  -2   8   1 1062.03   24.94
   2  -8  -1 1147.44   26.90
  -2   7   1    5.39    0.44
   2  -7  -1    5.69    0.44
  -2   6   1  518.38   12.16
   2  -6  -1  529.14   12.52
  -2   5   1    4.01    0.47
   2  -5  -1    3.80    0.48
  -2   4   1    9.16    0.49
   2  -4  -1    9.03    0.49
  -2   3   1   55.84    1.59
   2  -3  -1   56.58    1.52
  -2   2   1  568.04   12.89
   2  -2  -1  566.55   12.92
  -2   1   1 1778.25   39.53
   2  -1  -1 1684.58   37.18
  -2   0   1    0.11    0.34
   2   0  -1    0.38    0.32
  -2  -1   1 1765.73   39.35
   2   1  -1 1924.08   59.57
  -2  -2   1  564.93   13.21
   2   2  -1  571.88   13.17
  -2  -3   1   57.45    1.61
   2   3  -1   57.18    1.58
  -2  -4   1    9.22    0.49
   2   4  -1    9.70    0.49
  -2  -5   1    3.72    0.38
   2   5  -1    3.92    0.35
  -2  -6   1  523.65   11.94
   2   6  -1  529.41   12.27
  -2  -7   1    5.68    0.43
   2   7  -1    5.43    0.45
  -2  -8   1 1100.57   25.03
   2   8  -1 1089.40   24.47
  -2  -9   1 1170.62   26.65
   2   9  -1 1160.71   37.39
  -2 -10   1  495.75   11.95
   2  10  -1  487.65   11.61
  -2 -11   1  599.18   13.78
   2  11  -1  589.65   13.61
  -2 -12   1  331.33    8.21
   2  12  -1  337.86    7.91
  -2 -13   1    0.25    0.55
   2  13  -1    0.12    0.52
  -2 -14   1  103.55    2.82
   2  14  -1  104.97    2.88
  -2 -15   1    1.46    0.60
   2  15  -1    2.07    0.57
  -2 -16   1   25.53    1.19
   2  16  -1   25.12    1.15
  -2 -17   1   25.04    1.23
   2  17  -1   25.56    1.24
  -2 -18   1    8.41    0.89
   2  18  -1    7.65    0.82
  -2 -19   1   10.88    0.95
   2  19  -1   10.83    0.92
  -2 -20   1    5.43    0.89
   2  20  -1    6.40    0.87
  -2 -21   1    0.58    0.78
   2  21  -1   -0.40    0.79
  -2 -22   1   10.03    1.24
   2  22  -1   12.54    1.22
  -2 -23   1    4.54    1.15
   2  23  -1    3.93    1.11
  -2 -24   1    0.37    1.30
   2  24  -1   -1.18    1.22
  -2 -25   1    4.43    1.25
   2  25  -1    4.26    1.22
  -2 -26   1    7.34    1.51
   2  26  -1    7.92    1.57
  -2 -27   1    0.54    1.26
   2  27  -1    0.65    1.30
  -2  27   0   -1.50    1.78
   2 -27   0    1.03    1.82
  -2  26   0    3.10    1.39
   2 -26   0    3.02    1.43
  -2  25   0    0.02    1.07
   2 -25   0    0.22    1.07
  -2  24   0    0.00    0.99
   2 -24   0    0.39    1.01
  -2  23   0    0.89    1.15
   2 -23   0    0.21    1.14
  -2  22   0   -0.25    1.00
   2 -22   0    0.24    1.08
  -2  21   0    1.26    0.85
   2 -21   0    1.16    0.86
  -2  20   0   61.07    2.31
   2 -20   0   64.13    2.28
  -2  19   0    0.54    0.79
   2 -19   0    0.50    0.82
  -2  18   0    3.50    0.69
   2 -18   0    4.13    0.82
  -2  17   0    0.30    0.56
   2 -17   0    1.39    0.64
  -2  16   0   22.57    1.28
   2 -16   0   23.40    1.25
  -2  15   0    0.03    0.54
   2 -15   0   -0.02    0.57
  -2  14   0  583.14   14.47
   2 -14   0  540.19   13.91
  -2  13   0   22.27    1.03
  -2  12   0   60.43    2.04
  -2  11   0    0.81    0.52
   2 -11   0   -0.25    0.51
  -2  10   0   74.97    2.20
  -2   9   0   41.94    1.34
  -2   8   0  139.38    4.89
   2  -6   0    4.85    1.78
  -2   2   0   -1.08    0.50
  -2   0   0    3.79    0.50
  -2  -1   0   21.07    1.00
   2   1   0   24.42    0.81
   2   2   0  781.32   25.01
  -2  -3   0    4.43    0.39
   2   3   0    5.23    0.47
  -2  -4   0   39.12    1.23
   2   4   0   39.62    1.16
  -2  -5   0   24.90    0.90
   2   5   0   26.55    0.94
  -2  -6   0  422.48   10.01
   2   6   0  421.43    9.64
  -2  -7   0   20.23    0.91
   2   7   0   20.40    0.81
  -2  -8   0  136.03    3.48
   2   8   0  132.03    3.42
  -2  -9   0   41.16    1.34
   2   9   0   41.50    1.25
  -2 -10   0   73.41    2.16
   2  10   0   73.38    2.05
  -2 -11   0    1.78    0.51
   2  11   0    0.65    0.52
  -2 -12   0   62.98    1.99
   2  12   0   61.92    1.95
  -2 -13   0   22.23    1.08
   2  13   0   23.13    1.01
  -2 -14   0  601.30   13.97
   2  14   0  594.08   14.03
  -2 -15   0   -0.51    0.55
   2  15   0    0.26    0.55
  -2 -16   0   23.89    1.17
   2  16   0   23.87    1.16
  -2 -17   0   -0.19    0.69
   2  17   0    0.18    0.63
  -2 -18   0    5.02    0.75
   2  18   0    3.43    0.73
  -2 -19   0    1.38    0.82
   2  19   0   -0.53    0.78
  -2 -20   0   65.23    2.33
   2  20   0   63.20    2.08
  -2 -21   0    0.19    0.82
   2  21   0    1.00    0.77
  -2 -22   0    0.73    0.99
   2  22   0    0.50    0.96
  -2 -23   0    0.34    1.18
   2  23   0    1.25    1.05
  -2 -24   0   -1.14    1.06
   2  24   0    0.00    1.08
  -2 -25   0    0.62    1.21
   2  25   0   -0.14    1.07
  -2 -26   0    3.34    1.66
   2  26   0    3.08    1.59
  -2 -27   0    0.07    1.58
   2  27   0    1.63    1.46
  -2  27  -1    0.22    1.47
   2 -27   1    2.04    1.44
  -2  26  -1    7.95    1.58
   2 -26   1    9.68    1.51
  -2  25  -1    6.68    1.21
   2 -25   1    6.78    1.22
  -2  24  -1   -0.74    0.99
   2 -24   1    1.46    1.06
  -2  23  -1    3.32    0.96
   2 -23   1    3.57    1.07
  -2  22  -1   12.58    1.14
   2 -22   1   11.70    1.10
  -2  21  -1    1.90    1.19
   2 -21   1    4.90    1.23
  -2  20  -1   12.50    1.10
   2 -20   1   11.84    1.07
  -2  19  -1   26.03    1.35
   2 -19   1   25.84    1.28
  -2  18  -1   21.93    1.18
   2 -18   1   21.93    1.20
  -2  17  -1   27.55    1.27
   2 -17   1   29.30    1.32
  -2  16  -1    5.33    0.81
   2 -16   1    6.24    0.74
  -2  15  -1    3.09    0.56
   2 -15   1    2.56    0.61
  -2  14  -1   74.39    2.25
   2 -14   1   74.56    2.32
  -2  13  -1   22.41    1.04
   2 -13   1   21.68    1.05
  -2  12  -1  601.92   14.65
   2 -12   1  600.22   14.34
  -2  11  -1  782.48   18.22
   2 -11   1  800.58   19.34
  -2  10  -1  360.70    8.91
   2 -10   1  362.87    8.89
  -2   9  -1  942.16   21.91
   2  -9   1  949.13   21.81
  -2   8  -1  600.28   14.19
   2  -8   1  600.84   14.15
  -2   7  -1    0.86    0.34
   2  -7   1    1.07    0.36
  -2   6  -1  513.80   11.88
   2  -6   1  520.01   12.35
  -2   5  -1    4.35    0.45
   2  -5   1    3.73    0.44
  -2   4  -1   27.86    0.94
   2  -4   1   29.43    1.03
  -2   3  -1  285.12    6.58
   2  -3   1  280.40    6.75
  -2   2  -1  631.59   14.74
   2  -2   1  629.78   14.41
  -2   1  -1  626.84   14.08
   2  -1   1  625.06   14.25
  -2   0  -1   -0.08    0.31
   2   0   1    0.19    0.32
  -2  -1  -1  620.69   13.91
   2   1   1  621.85   14.52
  -2  -2  -1  604.64   14.19
   2   2   1  619.08   14.12
  -2  -3  -1  279.64    6.65
   2   3   1  282.01    6.74
  -2  -4  -1   28.17    0.93
   2   4   1   28.67    0.94
  -2  -5  -1    3.08    0.48
   2   5   1    4.66    0.49
  -2  -6  -1  479.57   11.55
   2   6   1  505.27   11.75
  -2  -7  -1    1.07    0.37
   2   7   1    0.95    0.35
  -2  -8  -1  597.71   14.02
   2   8   1  598.96   13.92
  -2  -9  -1  929.65   20.99
   2   9   1  933.26   29.79
  -2 -10  -1  352.99    8.74
  -2 -11  -1  798.59   18.38
   2  11   1  797.07   26.65
  -2 -12  -1  607.87   14.20
  -2 -13  -1   22.16    1.72
  -2 -14  -1   72.90    3.17
   2  14   1   72.58    2.53
   2  15   1    2.47    0.87
   2  16   1    6.59    1.04
  -2 -19  -1   28.43    2.16
  -2 -20  -1   13.94    1.48
   2  20   1   13.42    1.64
  -2 -21  -1    3.93    1.27
   2  21   1    5.09    1.78
  -2 -22  -1   11.31    1.23
   2  22   1   11.39    1.22
  -2 -23  -1    2.35    1.04
   2  23   1    3.32    1.00
  -2 -24  -1    1.77    1.15
   2  24   1   -0.38    1.05
  -2 -25  -1    6.13    1.36
   2  25   1    4.71    1.19
  -2 -26  -1    3.92    1.35
   2  26   1    7.75    1.37
  -2 -27  -1    0.69    1.53
   2  27   1    2.69    1.55
  -2  27  -2   -0.82    1.61
   2 -27   2    0.30    1.49
  -2  26  -2    6.98    1.26
   2 -26   2    5.68    1.34
  -2  25  -2    1.27    1.38
   2 -25   2    0.84    1.37
  -2  24  -2    1.59    1.01
   2 -24   2    1.39    1.05
  -2  23  -2   26.00    2.00
   2 -23   2   26.23    1.69
  -2  22  -2    0.47    0.83
   2 -22   2    1.02    0.93
  -2  21  -2   16.03    1.22
   2 -21   2   15.20    1.29
  -2  20  -2    2.55    0.84
   2 -20   2    2.84    0.82
  -2  19  -2   12.12    0.97
   2 -19   2   13.05    1.01
  -2  18  -2   14.78    1.34
   2 -18   2   15.04    1.11
  -2  17  -2  222.25    6.25
   2 -17   2  228.11    6.46
  -2  16  -2    0.60    0.59
   2 -16   2   -0.04    0.61
  -2  15  -2   21.62    1.05
   2 -15   2   20.08    1.10
  -2  14  -2   62.23    2.01
   2 -14   2   64.13    2.02
  -2  13  -2   23.23    0.96
   2 -13   2   24.45    1.05
  -2  12  -2   47.61    1.66
   2 -12   2   49.33    1.71
  -2  11  -2  504.66   12.78
   2 -11   2  509.46   12.10
  -2  10  -2   57.32    1.71
   2 -10   2   55.36    1.64
  -2   9  -2  141.13    3.61
   2  -9   2  140.77    3.60
  -2   8  -2  124.86    3.28
   2  -8   2  124.52    3.30
  -2   7  -2  106.05    2.70
   2  -7   2  109.04    2.96
  -2   6  -2  396.55    9.39
   2  -6   2  404.18    9.34
  -2   5  -2   30.73    1.02
   2  -5   2   32.49    1.06
  -2   4  -2  468.88   10.73
   2  -4   2  470.82   11.13
  -2   3  -2  660.87   15.58
   2  -3   2  660.73   15.44
  -2   2  -2  103.17    2.73
   2  -2   2  104.50    2.96
  -2   1  -2  514.90   11.95
   2  -1   2  517.88   11.89
  -2   0  -2    1.92    0.35
   2   0   2    2.08    0.37
  -2  -1  -2  513.26   11.50
   2   1   2  517.07   12.18
  -2  -2  -2  107.04    2.65
   2   2   2  108.40    2.86
  -2  -3  -2  657.37   14.86
   2   3   2  658.06   15.44
  -2  -4  -2  486.96   11.21
   2   4   2  469.17   10.90
  -2  -5  -2   31.91    1.04
   2   5   2   32.00    1.04
  -2  -6  -2  399.22    9.37
   2   6   2  450.41   11.10
  -2  -7  -2  104.88    2.68
   2   7   2  105.82    2.81
  -2  -8  -2  119.05    3.10
   2   8   2  119.61    3.16
  -2  -9  -2  138.19    3.57
   2   9   2  139.62    3.81
  -2 -10  -2   58.07    1.71
   2  10   2   55.12    1.62
  -2 -11  -2  500.49   12.09
   2  11   2  504.44   12.17
  -2 -12  -2   47.64    1.59
   2  12   2   48.39    1.68
  -2 -13  -2   22.94    1.01
   2  13   2   23.97    1.05
  -2 -14  -2   60.86    2.01
   2  14   2   60.80    1.99
  -2 -15  -2   18.80    1.21
   2  15   2   19.58    1.19
  -2 -16  -2    0.11    0.68
   2  16   2   -0.15    0.67
  -2 -17  -2  210.45    5.57
   2  17   2  214.58    5.91
  -2 -18  -2   15.96    1.24
   2  18   2   15.32    1.23
  -2 -19  -2   13.43    1.09
   2  19   2   13.54    1.03
  -2 -20  -2    2.24    0.90
   2  20   2    2.44    0.91
  -2 -21  -2   13.84    1.26
   2  21   2   14.23    1.18
  -2 -22  -2    0.16    0.89
   2  22   2    0.59    0.86
  -2 -23  -2   25.26    1.68
   2  23   2   22.15    1.57
  -2 -24  -2    0.47    1.15
   2  24   2    0.78    1.09
  -2 -25  -2    1.59    1.23
   2  25   2    0.79    1.15
  -2 -26  -2    4.08    1.57
   2  26   2    5.64    1.57
  -2 -27  -2   -0.46    1.26
   2  27   2    0.43    1.43
  -2  27  -3   11.12    1.51
   2 -27   3   10.70    1.50
  -2  26  -3    7.95    1.33
   2 -26   3    6.93    1.42
  -2  25  -3    6.98    1.29
   2 -25   3    7.65    1.29
  -2  24  -3    0.95    1.07
   2 -24   3    1.24    1.06
  -2  23  -3   36.50    2.81
   2 -23   3   36.76    2.05
  -2  22  -3   14.93    1.30
   2 -22   3   14.89    1.39
  -2  21  -3   13.16    1.27
   2 -21   3   11.53    1.20
  -2  20  -3    3.68    0.81
   2 -20   3    2.76    0.86
  -2  19  -3    5.80    0.87
   2 -19   3    5.39    0.84
  -2  18  -3    2.24    0.83
   2 -18   3    2.43    0.84
  -2  17  -3   18.48    1.07
   2 -17   3   16.96    1.06
  -2  16  -3  207.01    5.53
   2 -16   3  204.83    5.71
  -2  15  -3   89.98    2.91
   2 -15   3   86.19    2.65
  -2  14  -3    2.98    0.70
   2 -14   3    2.70    0.65
  -2  13  -3    1.16    0.53
   2 -13   3    1.41    0.54
  -2  12  -3   97.28    2.83
   2 -12   3  101.23    2.87
  -2  11  -3   12.23    0.71
   2 -11   3   11.25    0.72
  -2  10  -3   50.94    1.64
   2 -10   3   50.45    1.57
  -2   9  -3  240.28    6.07
   2  -9   3  235.73    5.91
  -2   8  -3  252.47    6.11
   2  -8   3  257.12    6.28
  -2   7  -3  129.16    3.27
   2  -7   3  132.02    3.39
  -2   6  -3   30.68    1.01
   2  -6   3   31.71    1.02
  -2   5  -3  584.70   13.45
   2  -5   3  598.54   14.21
  -2   4  -3  567.72   18.00
   2  -4   3  584.09   14.55
  -2   3  -3  543.04   12.49
   2  -3   3  548.79   12.93
  -2   2  -3  277.25    6.62
   2  -2   3  279.63    6.87
  -2   1  -3  521.15   12.09
   2  -1   3  506.90   11.61
  -2   0  -3    0.98    0.41
   2   0   3    0.52    0.37
  -2  -1  -3  498.39   11.72
   2   1   3  496.65   11.34
  -2  -2  -3  272.16    6.53
   2   2   3  269.70    6.44
  -2  -3  -3  536.71   12.10
   2   3   3  540.51   12.32
  -2  -4  -3  572.33   13.13
   2   4   3  577.54   13.08
  -2  -5  -3  594.58   13.42
   2   5   3  579.77   13.53
  -2  -6  -3   30.89    1.02
   2   6   3   32.23    1.09
  -2  -7  -3  128.82    3.33
   2   7   3  129.37    3.31
  -2  -8  -3  244.39    5.83
   2   8   3  251.96    6.20
  -2  -9  -3  228.08    5.49
   2   9   3  231.42    6.01
  -2 -10  -3   48.55    1.62
   2  10   3   53.09    1.78
  -2 -11  -3   11.59    0.70
   2  11   3   10.68    0.69
  -2 -12  -3   98.50    2.71
   2  12   3   97.96    2.74
  -2 -13  -3    0.93    0.57
   2  13   3    1.19    0.56
  -2 -14  -3    3.62    0.62
   2  14   3    2.57    0.62
  -2 -15  -3   84.11    2.57
   2  15   3   88.96    2.89
  -2 -16  -3  197.35    5.36
   2  16   3  202.16    5.52
  -2 -17  -3   17.77    1.08
   2  17   3   18.38    1.11
  -2 -18  -3    2.61    0.90
   2  18   3    2.88    0.87
  -2 -19  -3    5.61    0.90
   2  19   3    4.83    0.82
  -2 -20  -3    3.58    0.92
   2  20   3    2.84    0.83
  -2 -21  -3   12.91    1.25
   2  21   3   12.05    1.12
  -2 -22  -3   14.05    1.23
   2  22   3   12.58    1.16
  -2 -23  -3   36.52    1.91
   2  23   3   40.92    1.90
  -2 -24  -3    0.74    1.28
   2  24   3    1.07    1.23
  -2 -25  -3    6.31    1.84
   2  25   3    6.52    1.77
  -2 -26  -3    6.25    1.39
   2  26   3    5.89    1.45
  -2 -27  -3    6.45    1.67
   2  27   3    8.92    2.06
  -2  27  -4    0.22    1.49
   2 -27   4    0.16    1.60
  -2  26  -4    0.38    1.67
   2 -26   4   -1.34    1.68
  -2  25  -4   -0.44    1.21
   2 -25   4   -0.08    1.28
  -2  24  -4    8.86    1.29
   2 -24   4   11.40    1.35
  -2  23  -4    4.86    1.08
   2 -23   4    5.36    1.12
  -2  22  -4    8.48    1.13
   2 -22   4    8.03    1.15
  -2  21  -4    7.20    1.12
   2 -21   4    6.56    1.18
  -2  20  -4   66.30    2.38
   2 -20   4   64.13    2.45
  -2  19  -4   20.22    1.19
   2 -19   4   19.50    1.27
  -2  18  -4   84.60    3.74
   2 -18   4   77.34    2.60
  -2  17  -4    3.25    0.72
   2 -17   4    3.76    0.73
  -2  16  -4   47.05    1.78
   2 -16   4   45.57    1.74
  -2  15  -4   19.67    1.14
   2 -15   4   17.94    1.10
  -2  14  -4   73.47    2.37
   2 -14   4   75.61    2.23
  -2  13  -4    0.27    0.61
   2 -13   4    1.09    0.61
  -2  12  -4    4.73    0.60
   2 -12   4    6.76    0.72
  -2  11  -4  112.37    3.14
   2 -11   4  111.83    3.02
  -2  10  -4    9.86    0.64
   2 -10   4   10.47    0.64
  -2   9  -4  110.61    2.88
   2  -9   4  106.92    2.93
  -2   8  -4   42.31    1.32
   2  -8   4   45.05    1.50
  -2   7  -4   35.90    1.17
   2  -7   4   37.09    1.23
  -2   6  -4  497.56   11.59
   2  -6   4  490.97   11.29
  -2   5  -4   57.43    1.62
   2  -5   4   59.51    1.79
  -2   4  -4  344.16    8.18
   2  -4   4  343.23    8.25
  -2   3  -4   46.92    1.37
   2  -3   4   48.63    2.30
  -2   2  -4 1455.57   31.83
   2  -2   4 1472.29   33.43
  -2   1  -4  640.08   14.74
   2  -1   4  629.26   14.64
  -2   0  -4 4552.01  143.93
   2   0   4 5153.67  163.25
  -2  -1  -4  639.44   14.45
   2   1   4  657.30   15.85
  -2  -2  -4 1440.44   32.33
   2   2   4 1457.72   32.92
  -2  -3  -4   46.47    1.37
   2   3   4   46.64    1.46
  -2  -4  -4  348.39    8.16
   2   4   4  349.44    8.28
  -2  -5  -4   58.77    1.67
   2   5   4   58.57    1.72
  -2  -6  -4  493.21   11.29
   2   6   4  486.42   11.50
  -2  -7  -4   34.99    1.21
   2   7   4   35.00    1.19
  -2  -8  -4   41.96    1.34
   2   8   4   41.63    1.33
  -2  -9  -4  106.00    2.81
   2   9   4  106.59    3.05
  -2 -10  -4   10.15    0.65
   2  10   4    9.93    0.68
  -2 -11  -4  109.66    3.17
   2  11   4  111.13    3.14
  -2 -12  -4    4.99    0.64
   2  12   4    5.57    0.61
  -2 -13  -4    0.66    0.56
   2  13   4    1.04    0.56
  -2 -14  -4   76.03    2.45
   2  14   4   72.45    2.24
  -2 -15  -4   20.35    1.18
   2  15   4   19.06    1.18
  -2 -16  -4   43.94    1.60
   2  16   4   46.59    1.88
  -2 -17  -4    3.58    0.76
   2  17   4    3.91    0.79
  -2 -18  -4   78.33    2.47
   2  18   4   80.90    2.71
  -2 -19  -4   19.54    1.23
   2  19   4   19.85    1.21
  -2 -20  -4   63.90    2.26
   2  20   4   63.05    2.25
  -2 -21  -4    7.58    1.42
   2  21   4    7.11    1.14
  -2 -22  -4    8.13    1.16
   2  22   4    8.71    1.16
  -2 -23  -4    5.24    1.66
   2  23   4    6.72    1.61
  -2 -24  -4    9.29    1.48
   2  24   4   11.80    1.40
  -2 -25  -4    1.29    1.60
   2  25   4    0.98    1.56
  -2 -26  -4    1.07    1.37
   2  26   4    0.09    1.39
  -2  27  -5    3.19    2.40
   2 -27   5    1.03    2.44
  -2  26  -5    8.88    1.80
   2 -26   5    9.25    1.61
  -2  25  -5    4.28    1.24
   2 -25   5    4.22    1.42
  -2  24  -5   51.02    2.29
   2 -24   5   48.50    2.34
  -2  23  -5    7.08    1.36
   2 -23   5    7.00    1.39
  -2  22  -5   22.93    1.64
   2 -22   5   21.05    1.49
  -2  21  -5   10.95    1.25
   2 -21   5    9.66    1.33
  -2  20  -5   20.43    1.30
   2 -20   5   18.77    1.29
  -2  19  -5    8.05    1.11
   2 -19   5    8.22    1.02
  -2  18  -5    0.39    0.79
   2 -18   5    0.74    0.80
  -2  17  -5    0.19    0.86
   2 -17   5    0.35    0.73
  -2  16  -5   21.69    1.42
   2 -16   5   19.85    1.19
  -2  15  -5   71.43    3.15
   2 -15   5   65.97    2.35
  -2  14  -5    2.05    0.60
   2 -14   5    2.09    0.64
  -2  13  -5   14.61    0.90
   2 -13   5   16.13    0.90
  -2  12  -5    1.99    0.54
   2 -12   5    2.25    0.64
  -2  11  -5    0.62    0.50
   2 -11   5    0.10    0.48
  -2  10  -5    1.25    0.47
   2 -10   5    1.40    0.48
  -2   9  -5   41.47    1.38
   2  -9   5   44.39    1.43
  -2   8  -5   50.66    1.62
   2  -8   5   50.92    1.68
  -2   7  -5   69.23    1.86
   2  -7   5   71.84    2.03
  -2   6  -5  280.56    6.66
   2  -6   5  283.17    6.88
  -2   5  -5  395.49    9.14
   2  -5   5  394.15    9.48
  -2   4  -5  642.67   14.68
   2  -4   5  639.90   14.66
  -2   3  -5   85.36    2.36
   2  -3   5   85.56    2.31
  -2   2  -5  122.55    3.14
   2  -2   5  121.17    3.17
  -2   1  -5   89.73    3.32
   2  -1   5   98.21    2.71
  -2   0  -5    0.25    0.41
   2   0   5    0.29    0.42
  -2  -1  -5   99.53    2.65
   2   1   5   97.12    2.45
  -2  -2  -5  121.89    3.15
   2   2   5  124.27    3.45
  -2  -3  -5   90.28    2.76
   2   3   5   85.57    2.28
  -2  -4  -5  631.38   20.66
   2   4   5  634.99   14.28
  -2  -5  -5  387.68    8.97
   2   5   5  402.15   10.03
  -2  -6  -5  287.33    6.98
   2   6   5  286.36    6.88
  -2  -7  -5   66.16    1.97
   2   7   5   69.78    2.77
  -2  -8  -5   47.60    1.53
   2   8   5   51.45    1.51
  -2  -9  -5   43.78    1.48
   2   9   5   42.96    1.45
  -2 -10  -5    1.41    0.55
   2  10   5    1.04    0.46
  -2 -11  -5    0.51    0.60
   2  11   5   -0.10    0.47
  -2 -12  -5    2.34    0.56
   2  12   5    2.95    0.56
  -2 -13  -5   13.34    0.92
   2  13   5   15.52    0.94
  -2 -14  -5    1.97    0.67
   2  14   5    2.41    0.65
  -2 -15  -5   69.51    2.17
   2  15   5   67.71    2.24
  -2 -16  -5   20.38    1.22
   2  16   5   21.30    1.21
  -2 -17  -5    0.10    0.73
   2  17   5   -0.05    0.71
  -2 -18  -5    0.78    0.81
   2  18   5    1.83    0.80
  -2 -19  -5    8.56    1.04
   2  19   5    7.41    1.00
  -2 -20  -5   20.13    1.34
   2  20   5   18.17    1.28
  -2 -21  -5    9.00    1.33
   2  21   5    8.11    1.28
  -2 -22  -5   22.69    1.49
   2  22   5   23.43    1.48
  -2 -23  -5    8.91    1.49
   2  23   5    7.25    1.55
  -2 -24  -5   47.53    2.12
   2  24   5   51.68    2.19
  -2 -25  -5    4.94    1.32
   2  25   5    4.04    1.31
  -2 -26  -5    8.41    1.60
   2  26   5   10.41    1.86
  -2  26  -6    3.43    1.98
   2 -26   6    1.18    2.23
  -2  25  -6    0.45    1.32
   2 -25   6    1.18    1.50
  -2  24  -6   -0.11    1.42
   2 -24   6   -0.76    1.52
  -2  23  -6    6.14    1.23
   2 -23   6    7.75    1.33
  -2  22  -6   17.16    1.38
   2 -22   6   15.83    1.41
  -2  21  -6   33.37    1.69
   2 -21   6   31.17    1.70
  -2  20  -6    3.38    0.99
   2 -20   6    3.08    0.97
  -2  19  -6   10.98    1.24
   2 -19   6   12.97    1.28
  -2  18  -6   54.83    1.98
   2 -18   6   56.74    2.14
  -2  17  -6  121.43    3.81
   2 -17   6  125.68    3.88
  -2  16  -6   55.05    1.98
   2 -16   6   53.62    2.22
  -2  15  -6   22.55    1.19
   2 -15   6   19.80    1.24
  -2  14  -6    1.08    0.62
   2 -14   6    1.06    0.63
  -2  13  -6    0.48    0.57
   2 -13   6    0.11    0.58
  -2  12  -6   83.98    2.52
   2 -12   6   85.35    2.89
  -2  11  -6   34.73    1.29
   2 -11   6   32.50    1.20
  -2  10  -6   34.62    1.19
   2 -10   6   35.85    1.26
  -2   9  -6   24.94    0.99
   2  -9   6   24.77    1.05
  -2   8  -6  346.33    8.13
   2  -8   6  351.01    8.74
  -2   7  -6   16.10    0.74
   2  -7   6   15.68    0.70
   2  -6   6   12.59    0.71
  -2   5  -6   30.84    1.04
   2  -5   6   31.53    1.05
  -2   4  -6  571.90   18.18
   2  -4   6  567.49   13.07
  -2   3  -6  204.81    5.13
   2  -3   6  203.62    5.22
  -2   2  -6  634.67   20.99
   2  -2   6  632.75   15.22
  -2   1  -6  547.55   13.51
   2  -1   6  546.49   12.66
  -2   0  -6   49.80    1.58
   2   0   6   49.64    1.50
  -2  -1  -6  548.38   12.91
   2   1   6  550.76   12.72
  -2  -2  -6  631.04   14.73
   2   2   6  618.10   14.13
  -2  -3  -6  209.43    4.94
   2   3   6  204.23    4.96
  -2  -4  -6  565.38   12.97
   2   4   6  572.66   13.47
  -2  -5  -6   30.21    1.05
   2   5   6   31.54    1.06
  -2  -6  -6   13.15    0.71
   2   6   6   12.72    0.69
  -2  -7  -6   15.18    0.76
   2   7   6   15.71    0.75
  -2  -8  -6  345.17    8.40
   2   8   6  342.19    8.10
  -2  -9  -6   23.07    1.62
   2   9   6   24.65    0.98
  -2 -10  -6   37.41    1.34
   2  10   6   35.30    1.36
  -2 -11  -6   33.77    1.31
   2  11   6   35.60    1.30
  -2 -12  -6   84.05    2.59
   2  12   6   83.17    2.85
  -2 -13  -6    0.48    0.72
   2  13   6    0.05    0.57
  -2 -14  -6    0.71    0.66
   2  14   6    1.75    0.61
  -2 -15  -6   19.85    1.16
   2  15   6   19.81    1.18
  -2 -16  -6   52.65    2.06
   2  16   6   52.00    2.19
  -2 -17  -6  120.62    3.46
   2  17   6  123.60    3.56
  -2 -18  -6   54.26    1.93
   2  18   6   52.89    2.00
  -2 -19  -6   12.75    1.23
   2  19   6   10.81    1.20
  -2 -20  -6    3.24    1.01
   2  20   6    3.22    0.99
  -2 -21  -6   34.28    1.75
   2  21   6   31.97    1.75
  -2 -22  -6   13.95    1.32
   2  22   6   16.28    1.36
  -2 -23  -6    6.40    1.53
   2  23   6    5.35    1.48
  -2 -24  -6    1.08    1.40
   2  24   6    0.78    1.53
  -2 -25  -6    0.87    1.44
   2  25   6    0.50    1.49
  -2 -26  -6    0.98    1.63
   2  26   6    0.18    1.59
  -2  26  -7   -0.75    1.57
   2 -26   7    0.09    1.23
  -2  25  -7    0.48    1.50
   2 -25   7    2.00    1.57
  -2  24  -7    0.47    1.42
   2 -24   7   -1.05    1.46
  -2  23  -7   34.47    1.88
   2 -23   7   34.07    2.11
  -2  22  -7    3.21    1.68
   2 -22   7    4.06    1.85
  -2  21  -7   23.87    1.65
   2 -21   7   19.47    1.62
  -2  20  -7    1.47    1.34
   2 -20   7    1.64    2.07
  -2  19  -7    0.16    1.02
   2 -19   7    0.96    1.04
  -2  18  -7   66.25    2.25
   2 -18   7   62.75    2.36
  -2  17  -7    2.35    0.99
   2 -17   7    3.41    1.02
  -2  16  -7    3.00    0.80
   2 -16   7    2.18    0.86
  -2  15  -7   10.59    0.96
   2 -15   7   10.11    0.95
  -2  14  -7   37.90    1.58
   2 -14   7   39.79    1.63
  -2  13  -7  200.68    5.32
   2 -13   7  198.74    5.24
  -2  12  -7   93.56    4.03
   2 -12   7   90.59    3.04
  -2  11  -7   72.80    3.10
   2 -11   7   74.16    2.27
  -2  10  -7   48.39    1.60
   2 -10   7   48.77    1.57
  -2   9  -7   21.12    1.06
   2  -9   7   20.33    0.98
  -2   8  -7    0.01    0.44
   2  -8   7    0.45    0.44
  -2   7  -7  392.11    9.28
   2  -7   7  389.79    9.34
  -2   6  -7  313.07    7.59
   2  -6   7  324.61    7.72
  -2   5  -7  244.05    5.82
   2  -5   7  237.78    5.74
  -2   4  -7   84.32    2.32
   2  -4   7   83.94    2.24
  -2   3  -7   22.74    0.83
   2  -3   7   21.59    0.89
  -2   2  -7  326.67   11.07
   2  -2   7  323.64   12.12
  -2   1  -7  125.39    5.08
   2  -1   7  120.92    3.12
  -2   0  -7    0.16    0.37
   2   0   7    0.13    0.41
  -2  -1  -7  126.12    3.52
   2   1   7  126.02    3.54
  -2  -2  -7  316.75    7.67
   2   2   7  322.80    8.04
  -2  -3  -7   21.91    0.86
   2   3   7   21.51    0.83
  -2  -4  -7   86.30    2.24
   2   4   7   86.08    2.35
  -2  -5  -7  246.65    5.91
   2   5   7  238.72    5.93
  -2  -6  -7  326.17    7.73
   2   6   7  319.51    7.94
  -2  -7  -7  388.63    9.28
   2   7   7  394.51    9.38
  -2  -8  -7    0.68    0.46
   2   8   7    0.22    0.45
  -2  -9  -7   20.84    0.93
   2   9   7   19.68    0.86
  -2 -10  -7   46.72    1.62
   2  10   7   46.76    1.59
  -2 -11  -7   71.77    2.32
   2  11   7   74.57    2.25
  -2 -12  -7   91.06    2.54
   2  12   7   84.42    2.55
  -2 -13  -7  197.58    5.15
   2  13   7  196.70    5.07
  -2 -14  -7   38.96    1.63
   2  14   7   39.69    1.92
  -2 -15  -7   12.02    1.00
   2  15   7   11.22    0.95
  -2 -16  -7    2.57    0.81
   2  16   7    2.08    0.78
  -2 -17  -7    3.08    1.07
   2  17   7    1.82    0.99
  -2 -18  -7   59.70    2.20
   2  18   7   65.69    2.38
  -2 -19  -7    0.17    0.95
   2  19   7    0.56    0.91
  -2 -20  -7   -0.29    0.99
   2  20   7   -0.15    1.00
  -2 -21  -7   20.24    1.42
   2  21   7   19.98    1.53
  -2 -22  -7    4.04    1.53
   2  22   7    2.41    1.28
  -2 -23  -7   33.88    1.91
   2  23   7   33.15    1.90
  -2 -24  -7   -0.31    1.75
   2  24   7    0.50    1.72
  -2 -25  -7    0.77    1.46
   2  25   7   -0.03    1.48
  -2 -26  -7   -0.61    1.57
   2  26   7    1.74    2.38
  -2  26  -8   -0.45    1.42
   2 -26   8    1.25    1.78
  -2  25  -8    1.56    2.25
   2 -25   8    1.47    2.35
  -2  24  -8    0.29    1.61
   2 -24   8    0.84    1.89
  -2  23  -8    1.31    1.87
   2 -23   8   -0.65    1.61
  -2  22  -8   -0.05    1.23
   2 -22   8    0.40    1.29
  -2  21  -8    4.23    1.19
   2 -21   8    3.59    1.31
  -2  20  -8    0.05    1.28
   2 -20   8    0.46    1.09
  -2  19  -8    8.85    1.29
   2 -19   8    9.90    1.33
  -2  18  -8   54.00    2.34
   2 -18   8   55.99    2.59
  -2  17  -8    2.28    0.87
   2 -17   8    1.57    0.88
  -2  16  -8   18.69    1.16
   2 -16   8   19.07    1.19
  -2  15  -8  117.63    3.52
   2 -15   8  115.77    3.42
  -2  14  -8   19.20    1.45
   2 -14   8   19.19    1.32
  -2  13  -8  156.49    4.23
   2 -13   8  159.96    4.68
  -2  12  -8   74.83    2.31
   2 -12   8   73.48    2.40
  -2  11  -8    0.26    0.64
   2 -11   8   -0.30    0.68
  -2  10  -8    0.29    0.54
   2 -10   8    0.25    0.54
  -2   9  -8    9.05    0.69
   2  -9   8   10.43    0.70
  -2   8  -8   17.58    0.86
   2  -8   8   14.65    1.08
  -2   7  -8   61.02    1.85
   2  -7   8   58.91    1.85
  -2   6  -8   37.99    1.33
   2  -6   8   38.09    1.33
  -2   5  -8  687.93   15.74
   2  -5   8  682.55   15.53
  -2   4  -8    0.48    0.41
   2  -4   8    1.26    0.49
  -2   3  -8   26.16    0.93
   2  -3   8   26.62    1.16
  -2   2  -8    2.84    0.60
   2  -2   8    2.64    0.47
  -2   1  -8   38.84    1.80
   2  -1   8   37.76    1.35
  -2   0  -8   28.36    1.06
   2   0   8   25.87    1.01
  -2  -1  -8   38.63    1.40
   2   1   8   38.69    1.44
  -2  -2  -8    2.87    0.46
   2   2   8    3.16    0.49
  -2  -3  -8   24.31    0.94
   2   3   8   25.99    0.98
  -2  -4  -8    0.89    0.43
   2   4   8    0.99    0.45
  -2  -5  -8  666.24   21.34
   2   5   8  679.68   15.44
  -2  -6  -8   39.97    1.34
   2   6   8   38.60    1.33
  -2  -7  -8   62.03    1.90
   2   7   8   56.97    2.44
  -2  -8  -8   15.99    0.90
   2   8   8   16.15    0.89
  -2  -9  -8   10.04    1.17
   2   9   8   10.13    0.84
  -2 -10  -8   -0.24    0.75
   2  10   8   -0.24    1.00
  -2 -11  -8    0.48    0.73
   2  11   8    0.02    0.89
  -2 -12  -8   77.35    2.35
   2  12   8   75.03    2.29
  -2 -13  -8  157.79    4.24
   2  13   8  158.85    4.48
  -2 -14  -8   18.46    1.12
   2  14   8   19.60    1.11
  -2 -15  -8  117.44    3.61
   2  15   8  116.04    3.46
  -2 -16  -8   18.76    1.21
   2  16   8   18.55    1.20
  -2 -17  -8    1.87    0.88
   2  17   8    1.53    0.94
  -2 -18  -8   48.81    2.24
   2  18   8   50.63    2.25
  -2 -19  -8   10.62    1.29
   2  19   8    9.37    1.30
  -2 -20  -8    1.49    1.54
   2  20   8    0.66    1.88
  -2 -21  -8    2.92    1.36
   2  21   8    2.55    1.66
  -2 -22  -8    1.97    3.00
   2  22   8    2.01    1.82
  -2 -23  -8    0.40    1.62
   2  23   8    0.77    1.56
  -2 -24  -8    0.16    1.55
   2  24   8   -0.57    1.68
  -2 -25  -8    3.20    1.68
   2  25   8    0.62    1.69
  -2  26  -9   -2.22    2.37
   2 -26   9    0.30    0.68
  -2  25  -9    1.23    1.48
   2 -25   9    0.91    1.89
  -2  24  -9   16.12    1.83
   2 -24   9   16.96    2.00
  -2  23  -9    7.19    1.67
   2 -23   9    4.92    1.75
  -2  22  -9    1.32    1.53
   2 -22   9    0.33    1.63
  -2  21  -9    0.90    1.26
   2 -21   9    3.38    1.65
  -2  20  -9   -0.74    1.16
   2 -20   9    0.46    1.23
  -2  19  -9    0.94    1.25
   2 -19   9    0.66    1.32
  -2  18  -9   15.44    1.46
   2 -18   9   18.33    1.44
  -2  17  -9    1.22    0.96
   2 -17   9    2.27    1.14
  -2  16  -9   37.33    1.79
   2 -16   9   37.74    1.89
  -2  15  -9   16.99    1.15
   2 -15   9   15.99    1.20
  -2  14  -9   10.90    0.99
   2 -14   9   12.20    1.07
  -2  13  -9    4.95    0.91
   2 -13   9    5.53    1.38
  -2  12  -9  174.32    4.71
   2 -12   9  181.00    5.39
  -2  11  -9   10.76    1.21
   2 -11   9    8.44    1.01
  -2  10  -9  608.79   21.61
   2 -10   9  610.10   14.81
  -2   9  -9    0.51    0.99
   2  -9   9    0.25    0.76
  -2   8  -9  115.77    3.16
   2  -8   9  112.52    4.56
  -2   7  -9   18.93    0.89
   2  -7   9   19.56    1.11
  -2   6  -9  207.18    5.11
   2  -6   9  213.67    5.50
  -2   5  -9   23.20    0.95
   2  -5   9   24.25    0.93
  -2   4  -9  124.83    3.29
   2  -4   9  125.69    3.41
  -2   3  -9   67.08    2.85
   2  -3   9   61.14    1.85
  -2   2  -9   47.10    1.73
   2  -2   9   46.68    1.56
  -2   1  -9   11.42    0.69
   2  -1   9   10.90    0.74
  -2   0  -9   -0.66    0.46
   2   0   9    0.35    0.41
  -2  -1  -9   11.82    0.77
   2   1   9   10.74    0.64
  -2  -2  -9   48.95    1.68
   2   2   9   45.20    1.52
  -2  -3  -9   62.82    1.97
   2   3   9   65.62    3.34
  -2  -4  -9  125.58    3.34
   2   4   9  121.70    3.20
  -2  -5  -9   23.95    1.03
   2   5   9   23.60    1.31
  -2  -6  -9  211.68    5.30
   2   6   9  208.40    5.22
  -2  -7  -9   19.37    0.98
   2   7   9   17.50    0.91
  -2  -8  -9  110.18    3.20
   2   8   9  108.45    3.10
  -2  -9  -9    0.09    0.58
   2   9   9    0.12    0.57
  -2 -10  -9  593.58   14.02
   2  10   9  592.54   20.26
  -2 -11  -9    8.99    0.85
   2  11   9   10.07    0.92
  -2 -12  -9  172.75    4.85
   2  12   9  167.67    4.53
  -2 -13  -9    3.99    1.09
   2  13   9    3.91    1.10
  -2 -14  -9   11.98    1.01
   2  14   9   10.65    1.01
  -2 -15  -9   15.97    1.13
   2  15   9   14.72    1.13
  -2 -16  -9   39.33    1.93
   2  16   9   44.59    2.19
  -2 -17  -9    1.40    1.06
   2  17   9    1.96    0.94
  -2 -18  -9   17.25    1.37
   2  18   9   16.28    1.31
  -2 -19  -9    1.09    1.09
   2  19   9    1.13    1.08
  -2 -20  -9    0.77    1.15
   2  20   9   -0.02    1.17
  -2 -21  -9    1.72    1.54
   2  21   9   -0.20    1.33
  -2 -22  -9    0.59    1.46
   2  22   9   -0.84    1.56
  -2 -23  -9    3.72    1.94
   2  23   9    8.85    1.98
  -2 -24  -9   13.61    1.73
   2  24   9   15.88    1.78
  -2 -25  -9   -0.35    2.13
   2  25   9   -1.21    1.91
  -2  25 -10    1.58    1.02
   2 -25  10    0.53    1.56
  -2  24 -10   -0.78    1.36
   2 -24  10    1.23    1.82
  -2  23 -10    1.75    1.71
   2 -23  10    2.50    1.94
  -2  22 -10   12.77    1.79
   2 -22  10   13.45    2.34
  -2  21 -10    0.48    1.50
   2 -21  10    1.83    1.67
  -2  20 -10    1.89    1.51
   2 -20  10   -0.51    1.72
  -2  19 -10   -0.01    1.12
   2 -19  10    0.39    1.24
  -2  18 -10   15.56    1.78
   2 -18  10   16.47    3.05
  -2  17 -10   11.86    1.22
   2 -17  10   10.59    1.35
  -2  16 -10   57.27    2.15
   2 -16  10   55.54    2.28
  -2  15 -10   41.90    1.94
   2 -15  10   43.69    2.13
  -2  14 -10    0.86    0.85
   2 -14  10    0.07    0.87
  -2  13 -10    6.99    0.96
   2 -13  10    7.61    0.97
  -2  12 -10  117.88    3.55
   2 -12  10  117.65    3.60
  -2  11 -10    1.17    0.76
   2 -11  10    1.91    0.70
  -2  10 -10   56.15    1.87
   2 -10  10   52.34    1.82
  -2   9 -10    0.29    0.70
   2  -9  10   -0.21    1.03
  -2   8 -10    8.61    0.88
   2  -8  10    9.62    0.81
  -2   7 -10  108.49    3.11
   2  -7  10  107.58    3.20
  -2   6 -10    1.00    0.56
   2  -6  10    0.27    0.54
  -2   5 -10   63.73    2.05
   2  -5  10   64.15    2.08
  -2   4 -10    9.14    0.60
   2  -4  10    8.56    0.56
  -2   3 -10   21.52    0.97
   2  -3  10   21.46    1.19
  -2   2 -10    9.91    0.63
   2  -2  10    9.21    0.77
  -2   1 -10   37.58    1.36
   2  -1  10   37.65    1.26
  -2   0 -10   23.15    0.99
   2   0  10   24.01    1.05
  -2  -1 -10   38.02    1.34
   2   1  10   36.49    1.30
  -2  -2 -10   10.29    0.66
   2   2  10   10.64    0.80
  -2  -3 -10   21.92    0.87
   2   3  10   20.37    0.98
  -2  -4 -10    7.95    0.65
   2   4  10    8.02    0.61
  -2  -5 -10   62.28    2.73
   2   5  10   63.30    1.91
  -2  -6 -10    0.66    0.55
   2   6  10    0.18    0.48
  -2  -7 -10  108.72    3.04
   2   7  10  108.83    3.03
  -2  -8 -10    9.23    0.79
   2   8  10   10.20    0.82
  -2  -9 -10    0.20    0.65
   2   9  10   -0.33    0.74
  -2 -10 -10   53.20    1.90
   2  10  10   53.90    1.99
  -2 -11 -10    3.56    1.31
   2  11  10    3.40    1.03
  -2 -12 -10  121.70    3.51
   2  12  10  117.02    3.63
  -2 -13 -10    7.31    1.06
   2  13  10    7.04    1.04
  -2 -14 -10   -0.30    0.81
   2  14  10   -0.06    0.84
  -2 -15 -10   44.40    2.03
   2  15  10   44.13    2.96
  -2 -16 -10   48.80    2.16
   2  16  10   51.70    2.19
  -2 -17 -10    9.04    1.39
   2  17  10   11.04    1.39
  -2 -18 -10   13.84    1.41
   2  18  10   13.29    1.33
  -2 -19 -10    0.54    1.24
   2  19  10   -0.36    1.24
  -2 -20 -10    0.28    1.29
   2  20  10   -0.20    1.41
  -2 -21 -10    0.27    1.47
   2  21  10    1.01    1.52
  -2 -22 -10   14.92    1.91
   2  22  10   13.53    1.83
  -2 -23 -10    1.84    1.68
   2  23  10    1.35    1.58
  -2 -24 -10   -0.30    1.70
   2  24  10   -0.67    1.63
  -2 -25 -10    0.34    2.33
  -2  25 -11    0.43    0.87
   2 -25  11   -0.38    1.02
  -2  24 -11    0.38    1.19
   2 -24  11    2.99    1.51
  -2  23 -11    1.80    1.60
   2 -23  11    3.19    1.79
  -2  22 -11   -1.12    1.66
   2 -22  11   -0.13    2.02
  -2  21 -11    8.86    2.36
   2 -21  11    6.49    2.34
  -2  20 -11    9.02    1.54
   2 -20  11   11.22    1.81
  -2  19 -11    0.67    1.48
   2 -19  11    1.11    1.71
  -2  18 -11   -0.14    1.33
   2 -18  11    0.16    1.33
  -2  17 -11    1.60    1.35
   2 -17  11    1.96    2.02
  -2  16 -11    1.28    1.02
   2 -16  11    0.50    1.03
  -2  15 -11    8.88    1.12
   2 -15  11   11.46    1.29
  -2  14 -11   24.19    1.44
   2 -14  11   23.14    1.55
  -2  13 -11   55.18    2.18
   2 -13  11   51.42    2.36
  -2  12 -11    4.02    1.03
   2 -12  11    5.18    0.98
  -2  11 -11  100.88    3.20
   2 -11  11  102.83    3.37
  -2  10 -11   10.24    1.11
   2 -10  11    9.79    0.92
  -2   9 -11  112.38    3.31
   2  -9  11  113.77    3.41
  -2   8 -11   50.05    1.73
   2  -8  11   48.30    1.78
  -2   7 -11  306.63    7.35
   2  -7  11  308.36    7.90
  -2   6 -11   49.43    1.71
   2  -6  11   48.72    2.06
  -2   5 -11    0.38    0.44
   2  -5  11    0.36    0.49
  -2   4 -11   32.15    1.21
   2  -4  11   31.30    1.83
  -2   3 -11    6.79    0.70
   2  -3  11    7.89    1.24
  -2   2 -11    0.03    0.50
   2  -2  11    0.35    0.44
  -2   1 -11   32.41    1.36
   2  -1  11   30.73    1.35
  -2   0 -11    0.53    0.58
   2   0  11   -0.09    0.48
  -2  -1 -11   30.74    1.16
   2   1  11   31.26    1.78
  -2  -2 -11   -0.12    0.50
   2   2  11    0.54    0.55
  -2  -3 -11    6.66    0.60
   2   3  11    6.43    0.62
  -2  -4 -11   34.36    1.46
   2   4  11   30.57    1.32
  -2  -5 -11    0.28    0.49
   2   5  11   -0.16    0.54
  -2  -6 -11   46.04    1.80
   2   6  11   49.80    1.70
  -2  -7 -11  304.93    7.65
   2   7  11  300.99    7.72
  -2  -8 -11   50.11    1.66
   2   8  11   48.29    1.70
  -2  -9 -11  110.38    3.38
   2   9  11  109.56    3.51
  -2 -10 -11    9.69    1.60
   2  10  11    9.32    1.14
  -2 -11 -11  104.73    3.29
   2  11  11  101.84    3.39
  -2 -12 -11    4.93    0.89
   2  12  11    5.89    0.89
  -2 -13 -11   56.27    2.26
   2  13  11   53.53    2.31
  -2 -14 -11   23.76    1.57
   2  14  11   20.88    2.16
  -2 -15 -11   10.86    1.17
   2  15  11   12.07    1.38
  -2 -16 -11    0.90    1.51
   2  16  11    0.93    1.27
  -2 -17 -11    2.41    1.20
   2  17  11    1.96    1.09
  -2 -18 -11    0.21    2.08
   2  18  11    0.40    1.43
  -2 -19 -11    0.51    1.40
   2  19  11    0.88    1.62
  -2 -20 -11   11.09    1.78
   2  20  11   10.14    1.96
  -2 -21 -11    7.79    1.97
   2  21  11    9.45    1.96
  -2 -22 -11   -0.39    1.85
   2  22  11    0.53    1.90
  -2 -23 -11    5.96    1.76
   2  23  11    5.94    2.05
  -2 -24 -11    1.79    1.75
   2  24  11    1.93    2.16
   2 -25  12    0.52    1.44
  -2  24 -12    0.35    1.04
   2 -24  12    3.68    1.17
  -2  23 -12    0.38    1.15
   2 -23  12   -0.20    1.76
  -2  22 -12    0.68    1.70
   2 -22  12    2.29    1.85
  -2  21 -12    4.98    2.01
   2 -21  12    5.01    2.13
  -2  20 -12    1.92    1.54
   2 -20  12    2.95    2.01
  -2  19 -12   24.09    1.95
   2 -19  12   23.85    2.25
  -2  18 -12    4.59    1.45
   2 -18  12    5.29    2.08
  -2  17 -12    1.62    1.27
   2 -17  12    3.10    1.31
  -2  16 -12    4.70    1.65
   2 -16  12    3.47    1.64
  -2  15 -12    1.98    1.00
   2 -15  12    0.71    0.99
  -2  14 -12    1.61    1.94
   2 -14  12    1.68    1.04
  -2  13 -12   19.32    1.70
   2 -13  12   19.44    1.97
  -2  12 -12   58.39    2.36
   2 -12  12   54.55    2.44
  -2  11 -12    0.21    0.84
   2 -11  12    0.52    0.78
  -2  10 -12   -0.02    1.04
   2 -10  12    0.08    0.82
  -2   9 -12    7.62    1.36
   2  -9  12    6.62    0.99
  -2   8 -12  111.64    3.47
   2  -8  12  110.24    3.36
  -2   7 -12    0.97    0.68
   2  -7  12    0.99    0.62
  -2   6 -12   71.78    2.21
   2  -6  12   69.83    2.30
  -2   5 -12   26.71    1.16
   2  -5  12   26.86    1.21
  -2   4 -12   82.54    3.58
   2  -4  12   79.87    3.19
  -2   3 -12   16.08    0.80
   2  -3  12   16.11    0.98
  -2   2 -12   33.22    1.80
   2  -2  12   32.86    1.32
  -2   1 -12  176.82    4.97
   2  -1  12  165.61    6.55
  -2   0 -12    4.44    0.56
   2   0  12    5.55    0.63
  -2  -1 -12  170.89    4.63
   2   1  12  164.72    6.18
  -2  -2 -12   33.05    1.71
   2   2  12   33.58    1.33
  -2  -3 -12   18.25    1.79
   2   3  12   15.42    1.05
  -2  -4 -12   79.41    2.44
   2   4  12   81.34    2.57
  -2  -5 -12   25.53    1.22
   2   5  12   26.41    1.25
  -2  -6 -12   69.95    2.39
   2   6  12   67.62    2.17
  -2  -7 -12    0.44    0.94
   2   7  12    1.08    0.75
  -2  -8 -12  112.10    3.45
   2   8  12  106.15    3.38
  -2  -9 -12    6.00    0.90
   2   9  12    7.45    0.91
  -2 -10 -12   -0.40    0.98
   2  10  12    0.77    0.96
  -2 -11 -12    0.92    1.00
   2  11  12   -0.51    0.86
  -2 -12 -12   55.12    2.21
   2  12  12   57.03    2.13
  -2 -13 -12   16.77    1.55
   2  13  12   18.41    1.65
  -2 -14 -12    1.50    1.04
   2  14  12    1.06    1.05
  -2 -15 -12    3.24    2.02
   2  15  12    0.89    1.54
  -2 -16 -12    6.23    1.47
   2  16  12    6.65    1.24
  -2 -17 -12    3.08    1.37
   2  17  12    3.19    1.31
  -2 -18 -12    7.37    1.52
   2  18  12    6.10    1.52
  -2 -19 -12   24.17    2.18
   2  19  12   20.77    2.15
  -2 -20 -12    3.27    2.08
   2  20  12    4.32    2.25
  -2 -21 -12    4.61    2.07
   2  21  12    5.79    1.91
  -2 -22 -12    0.79    1.82
   2  22  12    1.27    1.82
  -2 -23 -12    0.08    1.43
   2  23  12    1.81    2.37
  -2 -24 -12    0.57    1.10
  -2  24 -13    8.55    1.71
   2 -24  13    2.83    1.54
  -2  23 -13    0.70    2.31
   2 -23  13    6.60    1.90
  -2  22 -13    2.71    1.61
   2 -22  13   -0.41    2.53
  -2  21 -13   -0.75    1.78
   2 -21  13    3.10    1.96
  -2  20 -13    0.74    2.61
   2 -20  13    3.18    2.76
  -2  19 -13    0.47    1.69
   2 -19  13   -0.31    2.05
  -2  18 -13    6.39    2.04
   2 -18  13    7.26    2.29
  -2  17 -13    8.56    1.97
   2 -17  13    7.86    1.88
  -2  16 -13    1.41    1.53
   2 -16  13   -0.12    1.65
  -2  15 -13    0.96    1.23
   2 -15  13    3.65    1.33
  -2  14 -13   -0.53    1.43
   2 -14  13    0.56    1.06
  -2  13 -13   -0.20    1.72
   2 -13  13    0.37    1.16
  -2  12 -13   -0.41    0.95
   2 -12  13    0.87    0.92
  -2  11 -13    9.30    1.21
   2 -11  13    6.53    1.06
  -2  10 -13   55.19    2.36
   2 -10  13   59.27    3.37
   2  -9  13    2.04    1.09
  -2   8 -13    6.28    1.63
   2  -8  13    5.60    0.96
  -2   7 -13    6.13    1.55
   2  -7  13    4.67    1.03
  -2   6 -13   12.88    0.98
   2  -6  13   15.76    0.96
  -2   5 -13   76.73    2.52
   2  -5  13   75.77    2.37
  -2   4 -13   46.10    2.24
   2  -4  13   44.84    1.82
  -2   3 -13   34.53    1.92
   2  -3  13   31.38    1.72
  -2   2 -13    1.56    0.74
   2  -2  13    1.89    0.62
  -2   1 -13   -0.69    0.79
   2  -1  13    0.16    0.59
  -2   0 -13   -0.58    1.02
   2   0  13    0.45    0.62
  -2  -1 -13    0.05    0.59
   2   1  13    0.19    0.58
  -2  -2 -13    2.33    0.78
   2   2  13    1.77    0.57
  -2  -3 -13   35.28    1.60
   2   3  13   32.76    1.90
  -2  -4 -13   43.17    2.37
   2   4  13   45.98    1.77
  -2  -5 -13   71.04    3.48
   2   5  13   71.23    2.46
  -2  -6 -13   14.87    1.60
   2   6  13   14.42    1.08
  -2  -7 -13    5.14    1.04
   2   7  13    4.52    0.94
  -2  -8 -13    4.72    0.94
   2   8  13    5.09    0.98
  -2  -9 -13    1.42    0.91
   2   9  13    0.30    0.86
  -2 -10 -13   59.62    2.48
   2  10  13   59.32    2.64
  -2 -11 -13    9.73    1.27
   2  11  13    7.72    1.23
  -2 -12 -13    0.17    1.17
   2  12  13    0.25    1.06
  -2 -13 -13    0.82    1.30
   2  13  13   -0.77    1.65
  -2 -14 -13   -0.55    1.23
   2  14  13   -0.33    1.13
  -2 -15 -13    2.13    1.61
   2  15  13    2.55    1.52
  -2 -16 -13   -0.10    1.48
   2  16  13    1.10    1.50
  -2 -17 -13    8.74    2.03
   2  17  13    5.73    1.98
  -2 -18 -13    8.30    1.84
   2  18  13    7.35    1.82
  -2 -19 -13   -1.50    2.47
   2  19  13    4.26    4.14
  -2 -20 -13    0.08    2.11
   2  20  13   -0.57    1.95
  -2 -21 -13    4.04    2.72
   2  21  13    2.52    2.04
  -2 -22 -13    0.92    1.77
   2  22  13    2.25    1.85
  -2 -23 -13   -0.26    1.05
   2  23  13    1.00    2.16
  -2  22 -14    2.44    3.06
   2 -22  14    9.31    2.71
  -2  21 -14    5.70    2.35
   2 -21  14    7.09    1.98
  -2  20 -14   14.26    1.81
   2 -20  14    6.16    1.82
  -2  19 -14    1.23    1.43
   2 -19  14   -0.01    1.58
  -2  18 -14   13.57    2.79
   2 -18  14   12.31    2.57
  -2  17 -14    2.98    1.91
   2 -17  14    3.49    1.99
  -2  16 -14   16.87    2.46
   2 -16  14   11.06    2.42
  -2  15 -14    1.87    1.71
   2 -15  14    3.14    1.38
  -2  14 -14    1.16    1.67
   2 -14  14   -1.66    1.56
  -2  13 -14    1.06    1.06
   2 -13  14    1.73    1.31
  -2  12 -14    0.17    1.21
   2 -12  14    0.82    0.88
  -2  11 -14   -0.60    1.66
   2 -11  14    1.08    1.18
  -2  10 -14    4.55    1.10
   2 -10  14    3.61    0.96
  -2   9 -14   19.16    1.46
   2  -9  14   18.96    2.12
  -2   8 -14    1.44    0.83
   2  -8  14    3.77    1.08
  -2   7 -14   -0.17    1.17
   2  -7  14    1.34    0.94
  -2   6 -14    7.80    0.89
   2  -6  14    6.95    0.90
  -2   5 -14   24.39    1.32
   2  -5  14   24.29    1.24
  -2   4 -14   43.88    2.32
   2  -4  14   46.49    1.89
  -2   3 -14    1.18    0.57
   2  -3  14    1.31    0.77
  -2   2 -14  167.91    4.63
   2  -2  14  157.68    4.64
  -2   1 -14    8.27    0.67
   2  -1  14   10.35    0.89
  -2   0 -14  233.59    5.99
   2   0  14  224.36    6.27
  -2  -1 -14    6.83    1.02
   2   1  14    8.79    0.67
  -2  -2 -14  161.00    4.67
   2   2  14  158.39    4.41
  -2  -3 -14    1.91    0.77
   2   3  14    1.73    0.78
  -2  -4 -14   42.60    1.84
   2   4  14   44.90    1.73
  -2  -5 -14   24.87    1.32
   2   5  14   24.52    1.42
  -2  -6 -14    8.02    1.04
   2   6  14    7.05    1.00
  -2  -7 -14    0.03    0.80
   2   7  14   -0.01    0.81
  -2  -8 -14    2.75    1.28
   2   8  14    3.45    1.19
  -2  -9 -14   20.20    1.52
   2   9  14   18.59    1.35
  -2 -10 -14    3.47    1.06
   2  10  14    4.49    1.35
  -2 -11 -14    0.49    1.31
   2  11  14    0.09    1.02
  -2 -12 -14    1.16    1.20
   2  12  14    1.65    1.07
  -2 -13 -14    1.22    1.66
   2  13  14    3.73    1.32
  -2 -14 -14   -1.05    1.55
   2  14  14   -0.11    1.49
  -2 -15 -14    6.80    2.07
   2  15  14    3.61    1.54
  -2 -16 -14   10.94    2.04
   2  16  14   14.18    2.02
  -2 -17 -14    2.25    1.92
   2  17  14    2.70    1.90
  -2 -18 -14   11.65    2.11
   2  18  14   10.44    2.36
  -2 -19 -14    0.53    2.41
   2  19  14   -0.58    2.51
  -2 -20 -14   13.27    3.17
   2  20  14   10.99    4.62
  -2 -21 -14    2.42    1.59
   2  21  14    9.31    1.71
  -2 -22 -14    4.14    1.83
   2  22  14    9.87    1.94
  -2 -23 -14   -0.31    1.22
   2  23  14    0.86    2.67
  -2  20 -15    1.18    2.73
   2 -20  15    4.14    3.59
  -2  19 -15   -1.10    2.64
   2 -19  15    0.41    2.12
  -2  18 -15   -0.77    2.41
   2 -18  15    1.17    1.92
  -2  17 -15    2.35    2.13
   2 -17  15    0.54    2.08
  -2  16 -15    0.57    4.72
   2 -16  15   -1.02    1.95
  -2  15 -15    0.97    2.03
   2 -15  15    0.51    1.74
  -2  14 -15    3.84    2.65
   2 -14  15    7.62    1.99
  -2  13 -15    3.88    1.70
   2 -13  15    6.01    2.37
  -2  12 -15    0.68    1.43
   2 -12  15    1.44    1.40
  -2  11 -15    8.57    1.59
   2 -11  15    6.70    2.88
  -2  10 -15   -0.44    2.22
   2 -10  15   -0.07    1.08
  -2   9 -15   -0.62    1.13
   2  -9  15    1.42    2.36
  -2   8 -15    2.47    1.06
   2  -8  15    4.19    1.04
   2  -7  15   26.19    1.36
  -2   6 -15    1.31    0.72
   2  -6  15    1.52    1.24
  -2   5 -15   14.34    1.51
   2  -5  15   15.47    1.23
  -2   4 -15    1.75    0.88
   2  -4  15    1.27    0.69
  -2   3 -15    7.17    0.68
   2  -3  15    8.43    0.76
  -2   2 -15   36.89    2.41
   2  -2  15   36.26    2.61
  -2   1 -15    9.41    0.80
   2  -1  15   10.13    0.77
   2   0  15    0.46    0.47
  -2  -1 -15    9.51    1.03
   2   1  15   11.14    1.18
  -2  -2 -15   41.41    1.75
   2   2  15   40.11    2.42
  -2  -3 -15    8.54    0.89
   2   3  15    9.04    1.37
  -2  -4 -15    1.30    1.51
   2   4  15    2.32    0.83
  -2  -5 -15   14.73    1.38
   2   5  15   15.09    1.18
  -2  -6 -15    1.69    0.95
   2   6  15    2.43    0.83
  -2  -7 -15   26.38    2.43
   2   7  15   28.88    1.79
  -2  -8 -15    4.12    1.51
   2   8  15    3.52    1.22
  -2  -9 -15    0.72    1.29
   2   9  15    0.40    1.30
  -2 -10 -15    2.06    1.37
   2  10  15    0.66    1.32
  -2 -11 -15    7.56    2.08
   2  11  15    9.12    1.91
  -2 -12 -15    0.67    1.48
   2  12  15    1.37    1.50
  -2 -13 -15    5.09    1.83
   2  13  15    5.74    2.08
  -2 -14 -15    7.27    1.74
   2  14  15    6.52    1.57
  -2 -15 -15   -1.34    2.79
   2  15  15   -2.95    2.30
  -2 -16 -15   -0.61    2.01
   2  16  15   -0.32    2.01
  -2 -17 -15    3.32    2.26
   2  17  15    0.06    2.07
  -2 -18 -15    1.21    2.73
   2  18  15    1.39    2.58
  -2 -19 -15   -0.52    2.12
   2  19  15    0.01    2.31
  -2 -20 -15    1.28    2.77
   2  20  15    3.52    2.49
  -2 -21 -15    5.19    1.84
   2  21  15    1.64    2.05
  -2 -22 -15    0.10    1.25
   2  22  15    8.41    1.24
  -2  18 -16   -0.14    2.18
   2 -18  16   -0.74    1.70
  -2  17 -16   18.36    2.85
   2 -17  16   21.84    2.85
  -2  16 -16    0.07    3.32
   2 -16  16   -1.12    2.51
  -2  15 -16   -0.70    3.09
   2 -15  16    2.96    1.72
  -2  14 -16    1.17    1.81
   2 -14  16   -0.57    1.63
  -2  13 -16    5.26    2.04
   2 -13  16    5.77    1.75
  -2  12 -16    1.21    3.07
   2 -12  16   -1.48    1.81
  -2  11 -16    2.89    1.66
   2 -11  16    3.31    1.93
  -2  10 -16    2.37    1.42
   2 -10  16    1.56    1.13
  -2   9 -16    0.29    1.84
   2  -9  16    0.11    1.54
  -2   8 -16    3.57    1.11
   2  -8  16    3.88    1.07
  -2   7 -16    0.06    0.71
   2  -7  16    0.12    0.85
  -2   6 -16   28.58    1.20
   2  -6  16   34.86    1.04
  -2  -2 -16    1.78    0.56
   2   2  16    2.87    0.88
   2   3  16   21.13    1.83
   2   4  16    2.76    0.90
  -2  -5 -16    1.94    1.43
   2   5  16    1.84    1.83
  -2  -6 -16   40.70    2.56
   2   6  16   43.41    2.34
  -2  -7 -16    0.45    2.45
   2   7  16    0.94    1.36
  -2  -8 -16    4.93    1.72
   2   8  16    5.66    1.04
  -2  -9 -16   -0.38    1.74
   2   9  16    1.27    3.29
  -2 -10 -16    4.46    2.15
   2  10  16    1.52    1.82
  -2 -11 -16    5.54    1.81
   2  11  16    4.16    1.40
  -2 -12 -16   -1.48    2.43
   2  12  16    0.66    1.81
  -2 -13 -16    5.28    5.18
   2  13  16    7.62    2.30
  -2 -14 -16    3.44    2.26
   2  14  16    3.44    2.06
  -2 -15 -16    0.74    2.59
   2  15  16    2.01    4.72
  -2 -16 -16   -0.44    2.16
   2  16  16   -1.64    2.45
  -2 -17 -16   21.36    2.63
   2  17  16   23.64    2.28
  -2 -18 -16    0.07    2.92
   2  18  16    0.59    2.27
  -2 -19 -16   14.75    3.47
   2  19  16   15.45    1.74
   2  20  16    5.34    1.84
  -2  14 -17   10.05    2.25
   2 -14  17    8.69    2.00
  -2  13 -17    0.58    1.62
   2 -13  17    0.80    2.79
  -2  12 -17   -0.27    1.52
   2 -12  17    1.24    1.57
  -2  11 -17   11.44    1.84
   2 -11  17   10.69    1.50
  -2  10 -17    3.88    1.66
   2 -10  17    8.44    1.22
  -2   9 -17   10.35    1.22
   2   5  17    3.22    1.46
  -2  -6 -17    3.72    1.55
   2   6  17    5.28    1.11
  -2  -7 -17    0.96    1.35
   2   7  17    2.94    1.74
  -2  -8 -17   12.15    1.71
   2   8  17    9.71    2.69
  -2  -9 -17   12.42    2.09
   2   9  17   12.03    1.96
  -2 -10 -17    5.57    2.26
   2  10  17    9.49    2.24
  -2 -11 -17   11.14    2.37
   2  11  17   14.47    3.17
  -2 -12 -17    0.09    1.97
   2  12  17    1.09    1.95
  -2 -13 -17    0.81    2.47
   2  13  17   -0.58    1.72
  -2 -14 -17    9.93    2.82
   2  14  17    9.06    2.34
  -2 -15 -17   17.68    6.11
   2  15  17   -1.72    2.65
  -2 -16 -17    1.09    1.85
   2  16  17    1.14    1.64
  -2 -17 -17   -1.96    4.35
   2  17  17   -0.65    3.64
  -2  -7 -18    0.23    1.05
   2   7  18   -0.02    1.53
  -2  -8 -18   -0.61    1.32
   2   8  18    0.31    1.30
  -2  -9 -18   -1.82    1.48
   2   9  18   -0.38    0.83
  -2 -10 -18   -1.60    2.62
   2  10  18    3.10    1.23
   2  11  18   -0.06    1.07
  -2 -12 -18    9.00    4.08
   2  12  18   -0.34    1.16
   2  13  18    1.64    3.36
   3 -14 -18   11.49    3.29
  -3  13  18    6.73    4.11
   3 -13 -18    0.30    2.23
  -3  12  18    9.43    3.46
   3 -12 -18   10.75    1.87
  -3  11  18    0.22    2.00
   3 -11 -18   -1.15    1.45
  -3  17  17   -0.32    3.24
   3 -17 -17   -0.32    0.86
  -3  16  17    1.89    4.86
   3 -16 -17    0.07    1.27
   3 -15 -17    1.32    2.87
  -3  14  17    3.62    2.52
   3 -14 -17    3.75    2.71
  -3  13  17   24.19    2.81
   3 -13 -17   23.74    2.26
  -3  12  17   22.68    2.36
   3 -12 -17   21.47    2.85
  -3  11  17   15.18    1.92
   3 -11 -17   14.66    1.93
  -3  10  17    5.89    1.83
   3 -10 -17    5.98    2.26
  -3 -15  17    0.34    1.48
   3  15 -17   -0.16    1.10
  -3  20  16    0.09    1.45
  -3  19  16    2.50    4.10
   3 -19 -16    5.85    2.99
  -3  18  16    0.16    2.49
   3 -18 -16    1.60    3.45
  -3  17  16    8.11    2.46
   3 -17 -16    4.10    2.21
  -3  16  16    6.64    2.37
   3 -16 -16    2.94    2.35
  -3  15  16   25.35    2.20
   3 -15 -16   22.00    2.15
  -3  14  16    1.94    1.76
   3 -14 -16    3.04    2.94
  -3  13  16   10.84    2.92
   3 -13 -16   14.11    2.43
  -3  12  16   22.28    2.40
   3 -12 -16   19.50    2.36
  -3  11  16    2.78    1.34
   3 -11 -16    1.52    1.52
  -3  10  16    2.66    1.53
   3 -10 -16    1.18    2.36
  -3   9  16    4.81    1.23
  -3   8  16   36.11    1.93
   3  -8 -16   34.38    1.86
  -3 -12  16   11.06    1.14
   3  12 -16   14.00    2.21
  -3 -13  16   11.45    2.56
   3  13 -16    9.73    1.55
  -3 -14  16   -0.92    1.82
   3  14 -16    1.05    1.65
  -3 -15  16   22.88    2.35
   3  15 -16   19.99    2.05
  -3 -16  16    1.05    2.35
   3  16 -16    4.66    1.84
  -3 -17  16    0.95    1.62
   3  17 -16   -0.59    5.08
  -3 -18  16    0.51    1.84
   3 -23 -15   11.55    2.41
  -3  22  15    2.19    2.58
   3 -22 -15   -0.54    1.21
  -3  21  15    0.57    1.99
   3 -21 -15    1.42    3.74
  -3  20  15    1.25    2.17
   3 -20 -15    0.50    2.25
  -3  19  15    1.65    2.31
   3 -19 -15    0.70    2.27
  -3  18  15    3.87    3.00
   3 -18 -15    2.27    2.81
  -3  17  15   -1.03    2.35
   3 -17 -15    0.21    2.11
  -3  16  15    2.10    2.19
   3 -16 -15    3.28    2.70
  -3  15  15   31.35    3.31
   3 -15 -15   24.51    2.33
  -3  14  15    1.83    1.73
   3 -14 -15    0.50    2.06
  -3  13  15   16.92    1.64
   3 -13 -15   13.17    1.78
  -3  12  15   -1.92    2.15
   3 -12 -15    0.47    1.43
  -3  11  15    5.69    1.33
   3 -11 -15    5.25    1.32
  -3  10  15   45.64    2.37
   3 -10 -15   50.26    3.45
  -3   9  15    8.41    1.63
   3  -9 -15   10.06    1.26
  -3   8  15    0.67    0.90
   3  -8 -15    2.36    1.56
  -3   7  15    9.92    1.95
   3  -7 -15    8.19    0.83
  -3   6  15   -0.96    0.78
   3  -6 -15    0.60    0.58
  -3 -10  15   32.85    2.71
   3  10 -15   33.73    1.65
  -3 -11  15    4.55    1.13
   3  11 -15    4.41    1.12
  -3 -12  15    1.55    1.69
   3  12 -15    0.13    2.13
  -3 -13  15   14.34    2.97
   3  13 -15   15.96    1.72
  -3 -14  15    0.10    1.67
   3  14 -15    0.51    1.52
  -3 -15  15   29.00    2.26
   3  15 -15   26.28    2.06
  -3 -16  15    2.00    1.91
   3  16 -15    1.04    4.25
  -3 -17  15    1.41    2.54
   3  17 -15    4.85    4.44
  -3 -18  15    0.06    1.38
   3  18 -15    2.62    2.02
  -3 -19  15    0.21    2.03
   3  19 -15    0.22    2.39
  -3 -20  15    0.50    1.20
   3  20 -15    0.95    1.57
   3 -24 -14   -0.47    1.89
  -3  23  14   -0.33    1.34
   3 -23 -14    0.63    1.30
  -3  22  14   -0.49    2.25
   3 -22 -14    1.06    2.90
  -3  21  14    4.42    2.67
   3 -21 -14   -1.32    2.43
  -3  20  14   17.90    2.66
   3 -20 -14   21.56    2.55
  -3  19  14    1.97    2.81
   3 -19 -14    0.49    2.25
  -3  18  14   48.36    2.84
   3 -18 -14   44.77    2.88
  -3  17  14    6.98    1.86
   3 -17 -14    4.09    1.70
  -3  16  14   25.87    1.96
   3 -16 -14   22.92    2.08
  -3  15  14    9.07    2.01
   3 -15 -14    5.09    1.46
  -3  14  14   12.63    1.67
   3 -14 -14   10.68    1.87
  -3  13  14    9.31    1.52
   3 -13 -14    8.71    1.50
  -3  12  14    8.32    2.50
   3 -12 -14    4.62    1.51
  -3  11  14   13.80    1.34
   3 -11 -14   13.08    1.59
   3 -10 -14    2.08    1.13
  -3   9  14    1.15    1.39
   3  -9 -14    1.56    1.06
  -3   8  14    0.56    0.85
   3  -8 -14   -0.36    0.76
  -3   7  14   11.95    1.02
   3  -7 -14    9.24    0.86
  -3   6  14    0.90    0.74
   3  -6 -14    0.23    0.60
  -3   5  14   29.79    2.28
   3  -5 -14   33.63    2.01
  -3  -8  14   -0.51    0.65
   3   8 -14    0.58    0.45
  -3  -9  14    0.81    0.65
   3   9 -14    1.10    0.88
  -3 -10  14    1.18    1.55
   3  10 -14    2.00    0.89
  -3 -11  14   13.35    1.41
   3  11 -14   11.15    1.44
  -3 -12  14    5.83    1.55
   3  12 -14    6.28    1.47
  -3 -13  14   10.45    1.39
   3  13 -14   11.84    1.74
  -3 -14  14   11.40    1.54
   3  14 -14   13.65    1.56
  -3 -15  14    6.39    1.67
   3  15 -14    6.26    1.85
  -3 -16  14   24.28    2.47
   3  16 -14   24.59    2.35
  -3 -17  14    6.81    2.13
   3  17 -14    5.69    1.75
  -3 -18  14   46.28    2.76
   3  18 -14   47.20    2.67
  -3 -19  14    0.36    1.99
   3  19 -14   -0.57    2.10
  -3 -20  14   20.70    2.67
   3  20 -14   18.80    2.33
  -3 -21  14   -1.13    2.87
   3  21 -14    1.34    3.72
  -3 -22  14    0.17    1.81
   3  22 -14    0.54    1.81
  -3  24  13    0.32    1.35
   3 -24 -13    0.84    2.23
  -3  23  13    2.79    2.05
   3 -23 -13    1.15    2.03
  -3  22  13    8.11    3.12
   3 -22 -13    7.45    2.47
  -3  21  13   10.13    2.59
   3 -21 -13    4.23    2.04
  -3  20  13    9.82    2.10
   3 -20 -13    8.31    1.99
  -3  19  13    0.59    2.12
   3 -19 -13    0.64    1.88
  -3  18  13    1.11    1.67
   3 -18 -13    2.28    1.59
  -3  17  13   -0.65    1.47
   3 -17 -13    0.45    1.48
  -3  16  13   -0.79    1.82
   3 -16 -13    3.31    1.94
  -3  15  13    0.72    1.16
   3 -15 -13   -1.91    1.40
  -3  14  13    4.19    1.08
   3 -14 -13    3.04    1.25
  -3  13  13    2.92    1.20
   3 -13 -13    1.36    0.99
  -3  12  13    9.91    1.38
   3 -12 -13   10.80    1.46
  -3  11  13    1.95    1.31
   3 -11 -13    3.22    1.20
  -3  10  13    2.25    0.74
   3 -10 -13    1.44    0.92
  -3   9  13    0.85    1.23
   3  -9 -13    0.41    0.79
  -3   8  13   37.52    1.56
   3  -8 -13   36.21    1.50
  -3   7  13   28.19    1.36
   3  -7 -13   28.02    1.71
  -3   6  13   27.96    1.69
   3  -6 -13   27.10    1.83
  -3   5  13   -0.18    0.95
   3  -5 -13   -0.43    0.55
  -3   4  13   -0.01    0.42
   3  -4 -13    0.55    0.40
   3  -3 -13   12.86    0.70
  -3  -6  13   23.22    1.55
   3   6 -13   23.01    0.99
  -3  -7  13   23.73    1.24
   3   7 -13   28.27    1.16
  -3  -8  13   37.31    1.53
  -3  -9  13    0.03    1.00
   3   9 -13   -0.08    0.75
  -3 -10  13    1.02    1.17
   3  10 -13    1.14    0.89
  -3 -11  13    3.40    1.02
   3  11 -13    2.41    1.90
  -3 -12  13   12.43    1.76
   3  12 -13   11.75    1.03
  -3 -13  13    2.33    1.16
   3  13 -13    2.28    1.02
  -3 -14  13    3.20    1.14
   3  14 -13    4.27    1.41
  -3 -15  13   -1.19    1.59
   3  15 -13    0.52    1.37
  -3 -16  13    0.22    1.54
   3  16 -13   -0.24    1.39
  -3 -17  13   -1.10    1.61
   3  17 -13   -0.11    1.47
  -3 -18  13    1.21    3.59
   3  18 -13    0.46    2.21
  -3 -19  13    0.41    2.12
   3  19 -13    3.63    3.02
  -3 -20  13    7.30    1.93
   3  20 -13    8.17    2.03
  -3 -21  13    7.93    2.52
   3  21 -13    5.63    2.44
  -3 -22  13   10.80    3.32
   3  22 -13    8.05    4.37
  -3 -23  13    4.33    2.64
   3  23 -13    1.91    2.38
  -3 -24  13   12.11    4.66
   3  24 -13    0.40    2.55
  -3  24  12    0.62    1.80
   3 -24 -12   -0.07    2.00
  -3  23  12    4.82    2.06
   3 -23 -12    6.35    1.94
  -3  22  12   -1.53    2.23
   3 -22 -12    2.73    2.17
  -3  21  12   27.54    2.38
   3 -21 -12   24.78    2.06
  -3  20  12   15.01    1.93
   3 -20 -12   14.82    1.86
  -3  19  12   39.98    2.43
   3 -19 -12   42.53    2.63
  -3  18  12    3.53    1.39
   3 -18 -12    3.67    1.60
  -3  17  12   72.50    3.09
   3 -17 -12   69.52    2.82
  -3  16  12    3.53    1.89
   3 -16 -12    1.68    1.34
  -3  15  12   11.36    1.26
   3 -15 -12   12.35    1.19
  -3  14  12   31.11    2.01
   3 -14 -12   29.67    1.89
  -3  13  12   -0.57    0.83
   3 -13 -12   -0.26    0.90
  -3  12  12    1.35    0.89
   3 -12 -12    1.82    0.95
  -3  11  12    7.59    1.00
   3 -11 -12    6.44    1.15
  -3  10  12    9.94    0.87
   3 -10 -12    9.00    0.86
  -3   9  12    0.64    0.76
   3  -9 -12    0.58    0.70
  -3   8  12    1.77    1.08
   3  -8 -12    0.65    0.81
  -3   7  12    2.00    0.53
   3  -7 -12    3.70    0.64
  -3   6  12  132.53    3.96
   3  -6 -12  138.07    5.36
  -3   5  12    0.90    0.60
   3  -5 -12    0.70    0.79
  -3   4  12    5.63    0.66
   3  -4 -12    7.02    0.83
  -3   3  12  185.08    5.00
   3  -3 -12  192.03    5.15
  -3   2  12    3.21    0.44
   3  -2 -12    3.85    0.38
   3  -1 -12  332.72    8.38
   3   0 -12  159.96    5.98
   3   3 -12  168.77    6.56
   3   4 -12    5.82    0.59
  -3  -5  12    0.86    0.78
   3   5 -12    0.84    0.47
  -3  -6  12  126.92    4.02
   3   6 -12  125.97    3.69
  -3  -7  12    2.37    0.70
   3   7 -12    2.15    0.46
  -3  -8  12    0.72    1.20
   3   8 -12   -0.15    0.57
  -3  -9  12    1.06    0.78
   3   9 -12    0.13    0.63
  -3 -10  12    9.69    0.85
   3  10 -12   10.45    0.87
  -3 -11  12    6.30    1.97
   3  11 -12    6.50    0.93
  -3 -12  12    0.87    1.01
   3  12 -12    1.46    1.30
  -3 -13  12    0.44    0.86
   3  13 -12    0.62    0.79
  -3 -14  12   29.31    1.74
   3  14 -12   29.17    1.69
  -3 -15  12   12.74    1.65
   3  15 -12   10.92    1.26
  -3 -16  12    1.14    1.13
   3  16 -12    1.38    1.16
  -3 -17  12   72.45    3.35
   3  17 -12   63.12    2.56
  -3 -18  12    1.50    1.67
   3  18 -12    3.01    1.49
  -3 -19  12   42.18    2.14
   3  19 -12   39.58    2.39
  -3 -20  12   17.32    2.32
   3  20 -12   12.99    1.84
  -3 -21  12   26.08    2.25
   3  21 -12   27.05    2.19
  -3 -22  12   -0.37    2.43
   3  22 -12   -0.21    2.27
  -3 -23  12    0.98    2.23
   3  23 -12    3.08    1.87
  -3 -24  12    4.17    1.78
   3  24 -12   -0.49    1.39
  -3 -25  12   -0.38    1.50
   3  25 -12    4.90    1.10
   3  26 -12   -1.13    1.60
   3 -25 -11    8.80    1.64
  -3  24  11   -0.75    2.41
   3 -24 -11    4.52    2.39
  -3  23  11    7.02    2.00
   3 -23 -11    8.18    2.06
  -3  22  11    1.55    2.12
   3 -22 -11    0.85    1.78
  -3  21  11    2.61    1.88
   3 -21 -11    1.39    1.69
  -3  20  11    7.57    1.77
   3 -20 -11    7.51    1.60
  -3  19  11   26.47    1.96
   3 -19 -11   26.40    1.98
  -3  18  11    1.23    1.22
   3 -18 -11    1.29    1.22
  -3  17  11    1.33    1.27
   3 -17 -11    1.66    1.14
  -3  16  11   43.32    2.02
   3 -16 -11   43.46    1.98
  -3  15  11   13.90    1.36
   3 -15 -11   14.41    1.30
  -3  14  11   12.10    1.11
   3 -14 -11   12.26    1.19
  -3  13  11   13.46    1.04
   3 -13 -11   14.47    1.08
  -3  12  11   17.89    1.31
   3 -12 -11   17.46    1.24
  -3  11  11   52.27    2.73
   3 -11 -11   48.55    1.94
  -3  10  11   11.75    1.00
   3 -10 -11   13.04    1.00
  -3   9  11  197.51    5.42
   3  -9 -11  201.06    5.51
  -3   8  11   -0.18    1.28
   3  -8 -11   -0.37    0.80
  -3   7  11    0.10    0.57
   3  -7 -11    1.04    0.54
  -3   6  11   36.48    1.49
   3  -6 -11   36.82    1.82
  -3   5  11   42.59    1.72
   3  -5 -11   41.44    1.56
  -3   4  11  113.58    3.43
   3  -4 -11  116.92    3.32
  -3   3  11   33.72    1.36
   3  -3 -11   34.20    1.56
  -3   2  11  143.40    5.64
   3  -2 -11  144.88    3.99
  -3   1  11   34.81    1.33
   3  -1 -11   32.68    1.15
  -3   0  11   -0.10    0.28
   3   0 -11    0.11    0.38
  -3  -1  11   33.28    1.27
   3   1 -11   34.03    1.74
  -3  -2  11  134.50    5.72
   3   2 -11  141.35    3.97
  -3  -3  11   32.94    1.25
   3   3 -11   31.96    1.55
  -3  -4  11  112.73    3.27
   3   4 -11  113.91    3.29
  -3  -5  11   44.24    1.66
   3   5 -11   42.91    1.39
  -3  -6  11   36.28    1.39
   3   6 -11   38.42    1.61
  -3  -7  11    1.19    0.60
   3   7 -11    0.77    0.77
  -3  -8  11    1.07    0.73
   3   8 -11   -0.34    0.76
  -3  -9  11  204.42    5.47
   3   9 -11  203.39    5.41
  -3 -10  11   11.78    1.09
   3  10 -11   13.26    0.97
  -3 -11  11   50.36    2.98
   3  11 -11   52.93    2.09
  -3 -12  11   19.42    1.24
   3  12 -11   17.34    1.13
  -3 -13  11   10.37    2.06
   3  13 -11   13.09    1.54
  -3 -14  11   11.33    1.07
   3  14 -11   12.10    1.00
  -3 -15  11   17.81    2.48
   3  15 -11   14.77    1.44
  -3 -16  11   42.88    2.11
   3  16 -11   46.01    2.08
  -3 -17  11    2.52    1.14
   3  17 -11    1.68    1.10
  -3 -18  11    2.72    1.76
   3  18 -11    1.95    1.33
  -3 -19  11   24.79    2.01
   3  19 -11   24.19    1.98
  -3 -20  11    7.23    1.99
   3  20 -11    5.37    1.93
  -3 -21  11    2.45    1.74
   3  21 -11    0.96    1.62
  -3 -22  11    0.51    2.05
   3  22 -11    0.78    2.08
  -3 -23  11    9.45    2.12
   3  23 -11   10.16    2.04
  -3 -24  11    3.91    2.17
   3  24 -11    0.42    1.93
  -3 -25  11    3.42    1.44
   3  25 -11    8.70    2.16
  -3 -26  11    1.06    3.24
   3  26 -11    0.15    1.51
  -3  25  10    3.20    1.61
   3 -25 -10    5.02    1.66
  -3  24  10    0.74    2.09
   3 -24 -10   -1.40    2.12
  -3  23  10    8.14    2.55
   3 -23 -10    7.95    2.63
  -3  22  10    1.78    1.60
   3 -22 -10    2.44    1.53
  -3  21  10    0.33    1.65
   3 -21 -10    2.75    1.74
  -3  20  10   33.79    1.87
   3 -20 -10   34.87    1.82
  -3  19  10    3.01    1.36
   3 -19 -10    2.28    1.37
  -3  18  10    7.60    1.18
   3 -18 -10    6.81    1.27
  -3  17  10   15.54    1.56
   3 -17 -10   16.57    1.41
  -3  16  10    1.58    1.01
   3 -16 -10    1.37    1.26
  -3  15  10   11.14    1.21
   3 -15 -10    9.27    1.03
  -3  14  10   63.75    2.47
   3 -14 -10   62.83    2.21
  -3  13  10   72.50    2.61
   3 -13 -10   71.57    3.89
  -3  12  10    1.26    0.72
   3 -12 -10    0.98    0.72
  -3  11  10   90.39    2.83
   3 -11 -10   91.55    2.80
  -3  10  10    0.26    0.72
   3 -10 -10    0.95    0.69
  -3   9  10   58.00    2.07
   3  -9 -10   58.15    2.01
  -3   8  10   70.87    2.50
   3  -8 -10   69.52    2.35
  -3   7  10  133.78    3.87
   3  -7 -10  130.05    3.56
  -3   6  10   41.80    1.62
   3  -6 -10   42.86    1.38
  -3   5  10   13.04    0.83
   3  -5 -10   12.93    0.69
  -3   4  10   43.17    1.47
   3  -4 -10   42.97    1.38
  -3   3  10  261.69   10.82
   3  -3 -10  265.88    6.60
  -3   2  10    0.77    0.39
   3  -2 -10    0.27    0.33
  -3   1  10    1.43    0.39
   3  -1 -10    1.65    0.39
  -3   0  10  199.81    7.22
   3   0 -10  209.69    5.41
  -3  -1  10    1.76    0.38
   3   1 -10    1.49    0.31
  -3  -2  10    0.83    0.37
   3   2 -10    0.12    0.32
  -3  -3  10  263.80    6.81
   3   3 -10  259.20    6.27
  -3  -4  10   44.55    1.60
   3   4 -10   42.79    1.51
  -3  -5  10   12.34    0.74
   3   5 -10   12.85    0.70
  -3  -6  10   42.79    1.48
   3   6 -10   42.45    1.38
  -3  -7  10  130.04    3.99
   3   7 -10  129.53    3.61
  -3  -8  10   72.32    2.26
   3   8 -10   71.10    2.12
  -3  -9  10   59.87    1.91
   3   9 -10   60.02    1.99
  -3 -10  10    0.71    0.61
   3  10 -10    1.06    0.60
  -3 -11  10   91.87    2.96
   3  11 -10   88.78    2.70
  -3 -12  10    2.67    0.92
   3  12 -10    1.29    0.73
  -3 -13  10   68.61    2.50
   3  13 -10   68.59    2.24
  -3 -14  10   63.61    2.50
   3  14 -10   71.97    2.66
  -3 -15  10    8.51    1.14
   3  15 -10    9.15    0.97
  -3 -16  10    1.28    1.08
   3  16 -10    0.62    1.22
  -3 -17  10   18.06    1.46
   3  17 -10   16.43    1.30
  -3 -18  10    9.43    1.49
   3  18 -10   10.76    1.38
  -3 -19  10    4.07    1.47
   3  19 -10    3.40    1.21
  -3 -20  10   40.82    2.51
   3  20 -10   31.36    2.80
  -3 -21  10    1.37    1.71
   3  21 -10    0.76    1.56
  -3 -22  10    2.20    2.39
   3  22 -10    3.01    2.22
  -3 -23  10    8.26    2.25
   3  23 -10    7.54    2.05
  -3 -24  10   -0.25    4.29
   3  24 -10    0.84    2.20
  -3 -25  10    3.14    1.90
   3  25 -10    4.57    1.86
  -3 -26  10    0.20    1.53
   3  26 -10   -0.17    1.57
  -3  25   9    0.49    1.88
   3 -25  -9    0.75    1.63
  -3  24   9    0.67    1.48
   3 -24  -9   -0.10    1.55
  -3  23   9    3.32    1.62
   3 -23  -9    3.95    1.54
  -3  22   9   19.96    1.80
   3 -22  -9   21.04    1.74
  -3  21   9    3.38    1.35
   3 -21  -9    2.96    1.31
  -3  20   9    5.40    1.28
   3 -20  -9    6.31    1.30
  -3  19   9    1.13    1.04
   3 -19  -9    1.62    1.08
  -3  18   9    4.20    1.05
   3 -18  -9    5.79    1.03
  -3  17   9   -0.03    0.89
   3 -17  -9    0.38    0.89
  -3  16   9   13.88    1.12
   3 -16  -9   13.64    1.12
  -3  15   9   58.84    2.31
   3 -15  -9   61.30    2.47
  -3  14   9   35.30    1.72
   3 -14  -9   34.87    1.48
  -3  13   9    2.86    0.89
   3 -13  -9    3.14    0.86
  -3  12   9  211.88    5.75
   3 -12  -9  212.09    5.55
  -3  11   9   31.44    1.29
   3 -11  -9   30.48    1.26
  -3  10   9  102.89    3.09
   3 -10  -9  101.55    2.91
  -3   9   9   23.37    1.16
   3  -9  -9   24.49    1.47
  -3   8   9  650.53   15.63
   3  -8  -9  638.60   20.05
  -3   7   9   31.48    1.19
   3  -7  -9   31.00    1.09
  -3   6   9  333.21   11.43
   3  -6  -9  326.24    7.73
  -3   5   9   28.83    1.41
   3  -5  -9   29.88    1.05
  -3   4   9   35.70    1.91
   3  -4  -9   35.19    1.24
  -3   3   9    4.37    0.47
   3  -3  -9    4.31    0.65
  -3   2   9  115.52    3.06
   3  -2  -9  113.26    4.16
  -3   1   9    0.81    0.44
   3  -1  -9    1.25    0.46
  -3   0   9   -0.10    0.43
  -3  -1   9    1.19    0.36
   3   1  -9    1.21    0.39
  -3  -2   9  113.33    4.32
   3   2  -9  121.69    4.47
  -3  -3   9    4.51    0.66
   3   3  -9    4.94    0.42
  -3  -4   9   34.77    1.54
   3   4  -9   34.93    1.21
  -3  -5   9   30.76    1.15
   3   5  -9   29.34    1.06
  -3  -6   9  326.50   10.93
   3   6  -9  328.04    8.28
  -3  -7   9   31.32    1.11
   3   7  -9   32.06    1.11
  -3  -8   9  645.88   22.33
   3   8  -9  639.56   14.63
  -3  -9   9   23.78    1.66
   3   9  -9   24.28    1.07
  -3 -10   9   97.01    2.95
   3  10  -9   99.15    2.95
  -3 -11   9   29.39    1.28
   3  11  -9   32.05    1.24
  -3 -12   9  204.27    5.55
   3  12  -9  207.30    5.32
  -3 -13   9    2.66    0.85
   3  13  -9    2.85    0.86
  -3 -14   9   38.83    1.71
   3  14  -9   33.82    1.52
  -3 -15   9   62.82    2.40
   3  15  -9   62.59    2.15
  -3 -16   9   13.15    1.47
   3  16  -9   14.17    1.23
  -3 -17   9    0.25    1.07
   3  17  -9    0.49    0.95
  -3 -18   9    4.64    1.21
   3  18  -9    4.61    1.16
  -3 -19   9    0.74    1.06
   3  19  -9    0.89    1.06
  -3 -20   9    6.46    1.56
   3  20  -9    6.38    1.48
  -3 -21   9    3.48    1.35
   3  21  -9    2.96    1.35
  -3 -22   9   18.07    2.01
   3  22  -9   19.43    1.71
  -3 -23   9    3.80    1.75
   3  23  -9    5.01    1.69
  -3 -24   9    1.06    2.22
   3  24  -9    1.86    2.07
  -3 -25   9    1.72    2.04
   3  25  -9    0.29    1.76
  -3 -26   9   14.85    1.94
   3  26  -9   14.38    2.14
  -3  25   8    5.07    1.59
   3 -25  -8    6.78    1.70
  -3  24   8    0.52    1.85
   3 -24  -8    1.64    1.74
  -3  23   8    7.65    1.52
   3 -23  -8    5.50    1.56
  -3  22   8    2.04    1.54
   3 -22  -8    0.64    1.51
  -3  21   8    5.21    1.34
   3 -21  -8    6.28    1.24
  -3  20   8    5.88    1.57
   3 -20  -8    5.49    2.27
  -3  19   8    9.13    1.22
   3 -19  -8    9.29    1.55
  -3  18   8    5.42    1.37
   3 -18  -8    5.57    1.13
  -3  17   8   29.74    1.56
   3 -17  -8   30.99    1.45
  -3  16   8    6.41    0.92
   3 -16  -8    5.69    0.99
  -3  15   8   11.69    0.98
   3 -15  -8   14.04    1.07
  -3  14   8   88.40    2.71
   3 -14  -8   90.45    2.75
  -3  13   8   63.05    2.28
   3 -13  -8   64.95    2.13
  -3  12   8   22.29    1.11
   3 -12  -8   22.84    1.15
  -3  11   8   80.15    2.53
   3 -11  -8   74.48    3.04
  -3  10   8   39.32    1.43
   3 -10  -8   41.17    1.49
  -3   9   8  100.92    3.83
   3  -9  -8   98.00    2.75
  -3   8   8    0.14    0.57
   3  -8  -8    0.54    0.60
  -3   7   8   12.75    1.19
   3  -7  -8   11.81    0.80
  -3   6   8  219.65    5.31
   3  -6  -8  215.87    7.28
  -3   5   8    0.41    0.45
   3  -5  -8    0.21    0.41
  -3   4   8   30.00    1.01
   3  -4  -8   30.73    1.09
  -3   3   8  478.52   11.45
   3  -3  -8  509.81   12.59
  -3   2   8    0.50    0.85
   3  -2  -8    1.48    0.50
  -3   1   8   67.26    1.96
   3  -1  -8   70.19    2.77
  -3   0   8   22.93    0.84
   3   0  -8   22.77    0.86
  -3  -1   8   68.21    1.96
   3   1  -8   68.70    1.99
  -3  -2   8    0.62    0.36
   3   2  -8    0.31    0.31
  -3  -3   8  480.81   11.22
   3   3  -8  476.34   11.20
  -3  -4   8   29.64    1.03
   3   4  -8   32.80    1.18
  -3  -5   8    0.18    0.38
   3   5  -8    0.22    0.36
  -3  -6   8  216.55    5.37
   3   6  -8  218.31    5.25
  -3  -7   8   10.84    0.69
   3   7  -8   11.69    0.72
  -3  -8   8   -0.49    0.68
   3   8  -8    0.24    0.45
  -3  -9   8   92.61    2.56
   3   9  -8   97.04    2.66
  -3 -10   8   39.84    1.49
   3  10  -8   40.87    1.48
  -3 -11   8   77.64    2.47
   3  11  -8   84.82    2.81
  -3 -12   8   22.19    1.21
   3  12  -8   24.31    1.50
  -3 -13   8   62.77    2.15
   3  13  -8   59.93    2.09
  -3 -14   8   92.90    2.82
   3  14  -8   87.45    2.56
  -3 -15   8   13.19    1.17
   3  15  -8   13.60    1.05
  -3 -16   8    7.14    1.07
   3  16  -8    6.65    1.03
  -3 -17   8   30.66    1.64
   3  17  -8   30.23    1.42
  -3 -18   8    4.75    1.18
   3  18  -8    5.10    0.92
  -3 -19   8    8.46    1.14
   3  19  -8   10.23    1.10
  -3 -20   8    6.49    1.37
   3  20  -8    7.46    1.45
  -3 -21   8    5.61    1.42
   3  21  -8    5.62    1.56
  -3 -22   8    0.22    1.56
   3  22  -8    0.95    1.30
  -3 -23   8    4.36    1.55
   3  23  -8    6.03    1.74
  -3 -24   8    0.16    1.71
   3  24  -8    1.81    1.65
  -3 -25   8    4.89    3.08
   3  25  -8    3.93    2.17
  -3 -26   8    0.42    1.92
   3  26  -8    0.18    1.71
  -3  26   7    0.04    1.06
   3 -26  -7    1.51    1.56
  -3  25   7   31.21    2.08
   3 -25  -7   30.13    2.26
  -3  24   7    1.19    1.55
   3 -24  -7    0.25    1.55
  -3  23   7    8.17    1.94
   3 -23  -7   10.06    1.90
  -3  22   7    0.08    1.36
   3 -22  -7   -0.40    1.32
  -3  21   7    2.37    1.55
   3 -21  -7    2.62    1.54
  -3  20   7    0.89    1.13
   3 -20  -7    1.53    1.19
  -3  19   7    7.53    1.19
   3 -19  -7    6.54    1.19
  -3  18   7    0.97    0.97
   3 -18  -7    0.38    1.00
  -3  17   7    1.33    0.88
   3 -17  -7   -0.13    0.92
  -3  16   7   37.83    1.80
   3 -16  -7   37.75    1.71
  -3  15   7   49.05    1.82
   3 -15  -7   52.21    1.89
  -3  14   7   31.49    1.33
   3 -14  -7   31.59    1.27
  -3  13   7   12.31    1.00
   3 -13  -7   11.05    1.07
  -3  12   7    7.96    0.75
   3 -12  -7    8.64    0.74
  -3  11   7  380.70    9.64
   3 -11  -7  383.84    9.33
  -3  10   7   12.11    0.79
   3 -10  -7   12.75    0.75
  -3   9   7  842.59   19.36
   3  -9  -7  838.10   19.00
  -3   8   7    4.80    0.59
   3  -8  -7    4.11    0.56
  -3   7   7   68.77    1.98
   3  -7  -7   68.33    1.85
  -3   6   7    6.09    0.60
   3  -6  -7    6.37    0.51
  -3   5   7  531.79   12.21
   3  -5  -7  523.47   12.14
  -3   4   7  513.39   12.19
   3  -4  -7  518.41   12.20
  -3   3   7   73.26    2.07
   3  -3  -7   71.86    1.97
  -3   2   7   31.89    1.77
   3  -2  -7   31.31    1.14
  -3   1   7   69.17    1.98
   3  -1  -7   68.38    2.07
  -3   0   7   -0.64    0.41
   3   0  -7    0.18    0.39
  -3  -1   7   68.63    2.00
   3   1  -7   67.92    1.93
  -3  -2   7   30.33    1.03
   3   2  -7   31.49    1.17
  -3  -3   7   72.81    1.98
   3   3  -7   71.47    2.10
  -3  -4   7  511.36   12.14
   3   4  -7  527.87   12.27
  -3  -5   7  544.70   13.28
   3   5  -7  514.73   16.36
  -3  -6   7    6.86    1.11
   3   6  -7    7.40    0.56
  -3  -7   7   67.70    1.94
   3   7  -7   69.05    1.90
  -3  -8   7    3.76    1.01
   3   8  -7    4.53    0.58
  -3  -9   7  863.92   20.97
   3   9  -7  830.48   18.86
  -3 -10   7   13.49    0.93
   3  10  -7   12.63    0.77
  -3 -11   7  392.97    9.97
   3  11  -7  389.24    9.59
  -3 -12   7    8.62    0.92
   3  12  -7    8.16    0.83
  -3 -13   7   11.44    1.64
   3  13  -7   11.93    1.01
  -3 -14   7   31.00    1.41
   3  14  -7   31.15    1.25
  -3 -15   7   50.68    1.95
   3  15  -7   51.31    1.77
  -3 -16   7   40.13    1.89
   3  16  -7   36.89    1.65
  -3 -17   7    0.03    0.94
   3  17  -7    0.60    0.89
  -3 -18   7    0.48    0.93
   3  18  -7    0.08    0.95
  -3 -19   7    6.84    1.26
   3  19  -7    5.96    1.20
  -3 -20   7    0.82    1.02
   3  20  -7    0.89    0.91
  -3 -21   7    1.35    1.36
   3  21  -7    2.45    1.03
  -3 -22   7   -0.58    1.31
   3  22  -7    0.57    1.16
  -3 -23   7    7.85    1.45
   3  23  -7    8.60    1.49
  -3 -24   7    1.24    1.76
   3  24  -7    1.09    1.61
  -3 -25   7   27.27    2.29
   3  25  -7   31.32    2.57
  -3 -26   7    0.11    1.85
   3  26  -7    0.33    1.57
  -3  26   6    7.83    1.93
   3 -26  -6    7.91    2.04
  -3  25   6   -1.05    1.55
   3 -25  -6    1.25    1.49
  -3  24   6   -0.55    1.89
   3 -24  -6    1.72    1.94
  -3  23   6    0.71    1.41
   3 -23  -6   -0.07    1.36
  -3  22   6    1.21    1.24
   3 -22  -6    0.78    1.62
  -3  21   6    0.78    0.93
   3 -21  -6    0.77    0.96
  -3  20   6   33.61    1.67
   3 -20  -6   34.94    1.74
  -3  19   6    7.85    1.00
   3 -19  -6    8.44    1.06
  -3  18   6    1.10    0.85
   3 -18  -6    1.97    0.88
  -3  17   6    4.33    1.02
   3 -17  -6    4.21    1.14
  -3  16   6   10.59    1.03
   3 -16  -6   11.22    1.08
  -3  15   6   70.52    2.41
   3 -15  -6   67.56    2.24
  -3  14   6  315.95    8.12
   3 -14  -6  331.90    8.67
  -3  13   6   11.93    0.81
   3 -13  -6   11.34    0.84
  -3  12   6    7.26    0.80
   3 -12  -6    7.27    0.81
  -3  11   6    2.74    0.60
   3 -11  -6    3.14    0.58
  -3  10   6    0.72    0.56
   3 -10  -6   -0.03    0.52
  -3   9   6    5.45    0.64
   3  -9  -6    5.25    0.64
  -3   8   6   86.13    2.51
   3  -8  -6   88.95    2.43
  -3   7   6    4.49    0.60
   3  -7  -6    4.40    0.55
  -3   6   6  877.78   19.78
   3  -6  -6  870.25   19.76
  -3   5   6    0.18    0.37
   3  -5  -6    0.54    0.47
  -3   4   6  325.55    7.71
   3  -4  -6  316.69    7.50
  -3   3   6  144.78    3.75
   3  -3  -6  143.17    3.57
  -3   2   6    5.99    0.65
   3  -2  -6    7.17    0.54
  -3   1   6   56.32    1.77
   3  -1  -6   56.48    1.65
   3   0  -6  271.50    9.37
  -3  -1   6   56.78    1.82
   3   1  -6   58.37    1.77
  -3  -2   6    6.66    0.49
   3   2  -6    6.65    0.50
  -3  -3   6  139.03    3.59
   3   3  -6  144.50    3.92
  -3  -4   6  316.99    7.68
   3   4  -6  317.51    7.49
  -3  -5   6    0.50    0.45
   3   5  -6    0.75    0.44
  -3  -6   6  888.00   19.90
   3   6  -6  876.37   19.66
  -3  -7   6    4.42    0.52
   3   7  -6    3.57    0.50
  -3  -8   6   89.31    2.40
   3   8  -6   88.17    2.37
  -3  -9   6    5.63    0.70
   3   9  -6    4.62    0.61
  -3 -10   6   -0.24    0.61
   3  10  -6   -0.06    0.45
  -3 -11   6    3.08    0.58
   3  11  -6    2.63    0.55
  -3 -12   6    7.00    0.80
   3  12  -6    7.94    0.68
  -3 -13   6   12.58    0.98
   3  13  -6   10.65    0.88
  -3 -14   6  311.57    8.04
   3  14  -6  310.18    7.83
  -3 -15   6   69.94    2.33
   3  15  -6   69.67    2.39
  -3 -16   6    9.40    0.95
   3  16  -6    9.84    0.98
  -3 -17   6    4.28    1.01
   3  17  -6    3.15    0.99
  -3 -18   6    0.65    0.87
   3  18  -6    2.73    0.85
  -3 -19   6    9.63    1.09
   3  19  -6    8.66    0.98
  -3 -20   6   32.72    1.86
   3  20  -6   33.89    1.75
  -3 -21   6    0.13    1.00
   3  21  -6    1.62    1.01
  -3 -22   6    1.89    1.33
   3  22  -6    2.46    1.24
  -3 -23   6   -0.95    1.32
   3  23  -6   -0.37    1.19
  -3 -24   6    0.61    1.38
   3  24  -6    1.44    1.32
  -3 -25   6    1.41    1.62
   3  25  -6   -0.79    1.56
  -3 -26   6    8.39    2.06
   3  26  -6    8.50    1.97
  -3  26   5   17.39    1.81
   3 -26  -5   20.75    1.76
  -3  25   5    0.64    1.74
   3 -25  -5   -0.57    1.60
  -3  24   5    7.21    1.52
   3 -24  -5   10.72    1.60
  -3  23   5    0.45    1.56
   3 -23  -5   -0.71    1.56
  -3  22   5   15.12    1.34
   3 -22  -5   12.39    1.17
  -3  21   5   40.68    1.90
   3 -21  -5   40.89    2.02
  -3  20   5    7.71    1.00
   3 -20  -5    8.72    1.05
  -3  19   5   24.90    1.37
   3 -19  -5   23.63    1.33
  -3  18   5    0.59    0.91
   3 -18  -5    0.43    0.91
  -3  17   5   23.14    1.25
   3 -17  -5   24.02    1.34
  -3  16   5    0.23    0.68
   3 -16  -5    0.03    0.82
  -3  15   5    2.99    1.00
   3 -15  -5    3.21    1.00
  -3  14   5   46.78    1.73
   3 -14  -5   46.30    1.65
  -3  13   5  240.88    6.07
   3 -13  -5  236.49    6.21
  -3  12   5   21.90    1.04
   3 -12  -5   23.25    1.13
  -3  11   5   -0.37    0.52
   3 -11  -5   -0.09    0.50
  -3  10   5    0.30    0.55
   3 -10  -5    0.14    0.57
  -3   9   5    2.27    0.52
   3  -9  -5    2.08    0.49
  -3   8   5  426.47   10.23
   3  -8  -5  414.94   10.13
  -3   7   5  456.93   10.90
   3  -7  -5  464.64   10.83
  -3   6   5  172.79    4.24
   3  -6  -5  169.94    4.34
  -3   5   5   17.41    0.81
   3  -5  -5   15.63    0.79
  -3   4   5   16.78    0.75
   3  -4  -5   16.56    0.98
  -3   3   5  102.76    2.76
   3  -3  -5   97.75    2.55
  -3   2   5  320.01    7.90
   3  -2  -5  324.88    7.65
  -3   1   5   96.35    2.51
   3  -1  -5   97.82    2.72
  -3   0   5    0.01    0.43
   3   0  -5    0.13    0.44
  -3  -1   5  100.61    3.76
   3   1  -5   99.46    2.66
  -3  -2   5  324.98    7.65
   3   2  -5  330.90    7.94
  -3  -3   5   98.44    2.65
   3   3  -5  100.08    2.64
  -3  -4   5   15.87    0.71
   3   4  -5   15.81    0.70
  -3  -5   5   17.73    0.78
   3   5  -5   16.33    0.73
  -3  -6   5  168.97    4.20
   3   6  -5  174.30    4.20
  -3  -7   5  472.50   11.06
   3   7  -5  457.96   10.65
  -3  -8   5  410.20    9.81
   3   8  -5  411.58    9.82
  -3  -9   5    1.74    0.63
   3   9  -5    1.87    0.60
  -3 -10   5   -0.45    0.59
   3  10  -5    0.57    0.44
  -3 -11   5    0.59    0.52
   3  11  -5    0.38    0.48
  -3 -12   5   21.95    1.12
   3  12  -5   21.33    1.05
  -3 -13   5  235.13    5.90
   3  13  -5  240.22    6.33
  -3 -14   5   47.68    1.87
   3  14  -5   44.04    1.75
  -3 -15   5    2.80    0.85
   3  15  -5    2.08    0.78
  -3 -16   5    0.54    0.76
   3  16  -5    0.08    0.67
  -3 -17   5   23.54    1.36
   3  17  -5   24.68    1.24
  -3 -18   5    0.24    1.00
   3  18  -5   -0.20    0.94
  -3 -19   5   25.73    1.41
   3  19  -5   24.63    1.30
  -3 -20   5    6.92    1.07
   3  20  -5    7.89    1.01
  -3 -21   5   42.07    2.12
   3  21  -5   47.44    2.00
  -3 -22   5   13.49    1.33
   3  22  -5   13.62    1.22
  -3 -23   5    0.64    1.36
   3  23  -5    0.11    1.05
  -3 -24   5    8.45    1.49
   3  24  -5    8.02    1.33
  -3 -25   5    0.97    1.48
   3  25  -5   -1.05    1.27
  -3 -26   5   19.52    1.73
   3  26  -5   17.26    1.85
  -3  26   4    4.70    1.59
   3 -26  -4    4.64    1.47
  -3  25   4    1.81    1.48
   3 -25  -4    0.66    1.33
  -3  24   4    0.52    1.34
   3 -24  -4    0.46    1.40
  -3  23   4   22.52    1.46
   3 -23  -4   23.50    1.67
  -3  22   4   15.20    1.50
   3 -22  -4   18.48    1.47
  -3  21   4    5.71    1.00
   3 -21  -4    6.38    1.06
  -3  20   4   23.23    1.30
   3 -20  -4   24.82    1.43
  -3  19   4    1.04    0.80
   3 -19  -4   -0.71    0.83
  -3  18   4  103.19    3.11
   3 -18  -4  100.99    3.02
  -3  17   4   89.56    4.12
   3 -17  -4   87.71    2.82
  -3  16   4  183.66    5.22
   3 -16  -4  185.89    5.00
  -3  15   4    1.09    0.74
   3 -15  -4    0.56    0.79
  -3  14   4   34.31    1.37
   3 -14  -4   32.66    1.29
  -3  13   4   68.67    2.09
   3 -13  -4   68.22    2.17
  -3  12   4    0.80    0.73
   3 -12  -4    1.50    0.72
  -3  11   4  331.60    8.24
   3 -11  -4  343.35    8.40
  -3  10   4   -0.18    0.66
   3 -10  -4    0.46    0.70
  -3   9   4  169.36    4.24
   3  -9  -4  166.20    4.39
  -3   8   4   17.75    0.82
   3  -8  -4   18.26    0.82
  -3   7   4  124.04    3.12
   3  -7  -4  124.82    3.19
  -3   6   4   80.01    2.24
   3  -6  -4   79.63    2.08
  -3   5   4   14.38    0.73
   3  -5  -4   14.08    0.70
  -3   4   4  300.51    7.74
   3  -4  -4  290.93    6.99
  -3   3   4  708.24   25.44
   3  -3  -4  673.40   15.25
  -3   2   4 1465.60   32.88
   3  -2  -4 1462.02   32.07
  -3   1   4   64.81    2.10
   3  -1  -4   63.39    2.70
  -3   0   4  490.52   12.27
   3   0  -4  489.34   11.37
  -3  -1   4   62.54    1.85
   3   1  -4   61.57    1.69
  -3  -2   4 1492.09   46.97
   3   2  -4 1478.88   33.11
  -3  -3   4  657.69   15.62
   3   3  -4  650.04   14.85
  -3  -4   4  286.88    6.82
   3   4  -4  289.67    6.86
  -3  -5   4   13.24    0.65
   3   5  -4   13.46    0.73
  -3  -6   4   82.39    2.31
   3   6  -4   81.56    2.19
  -3  -7   4  125.02    3.18
   3   7  -4  128.38    3.19
  -3  -8   4   17.36    0.85
   3   8  -4   18.50    0.95
  -3  -9   4  168.63    4.34
   3   9  -4  164.37    4.20
  -3 -10   4    0.60    0.48
   3  10  -4    0.38    0.51
  -3 -11   4  325.78    7.96
   3  11  -4  327.17    8.05
  -3 -12   4    2.23    0.58
   3  12  -4    1.34    0.54
  -3 -13   4   69.05    2.22
   3  13  -4   68.95    2.10
  -3 -14   4   31.15    1.33
   3  14  -4   33.81    1.39
  -3 -15   4    0.27    0.71
   3  15  -4    0.88    0.65
  -3 -16   4  191.03    5.11
   3  16  -4  190.84    4.91
  -3 -17   4   92.07    2.74
   3  17  -4   94.15    2.84
  -3 -18   4  104.14    3.20
   3  18  -4  103.93    3.10
  -3 -19   4    1.03    0.86
   3  19  -4    0.55    0.84
  -3 -20   4   25.50    2.14
   3  20  -4   23.51    1.44
  -3 -21   4    6.89    1.16
   3  21  -4    7.08    1.10
  -3 -22   4   16.35    1.61
   3  22  -4   17.61    1.51
  -3 -23   4   24.86    1.64
   3  23  -4   21.03    1.46
  -3 -24   4   -0.38    1.29
   3  24  -4    0.86    1.13
  -3 -25   4    0.76    1.38
   3  25  -4    1.17    1.20
  -3 -26   4    2.79    1.61
   3  26  -4    4.33    1.47
  -3  26   3   -0.79    1.76
   3 -26  -3   -1.83    1.51
  -3  25   3    9.46    1.45
   3 -25  -3    9.92    1.38
  -3  24   3   14.91    1.54
   3 -24  -3   16.00    1.62
  -3  23   3   20.69    1.55
   3 -23  -3   20.63    1.62
  -3  22   3    0.99    0.95
   3 -22  -3    0.28    0.98
  -3  21   3   35.56    1.72
   3 -21  -3   36.64    1.79
  -3  20   3    3.44    0.90
   3 -20  -3    3.30    0.93
  -3  19   3   14.38    1.08
   3 -19  -3   17.09    1.08
  -3  18   3   18.86    1.14
   3 -18  -3   18.02    1.15
  -3  17   3    0.72    0.74
   3 -17  -3    0.66    0.74
  -3  16   3   12.74    1.03
   3 -16  -3   14.50    1.08
  -3  15   3   46.16    1.90
   3 -15  -3   46.36    1.72
  -3  14   3    0.36    0.57
   3 -14  -3    0.72    0.62
  -3  13   3    3.37    0.64
   3 -13  -3    3.22    0.63
  -3  12   3    0.51    0.61
   3 -12  -3    0.07    0.58
  -3  11   3    3.19    0.56
   3 -11  -3    1.92    0.59
  -3  10   3  167.72    4.53
   3 -10  -3  169.30    4.86
  -3   9   3    0.67    0.55
   3  -9  -3   -0.16    0.46
  -3   8   3   42.25    1.43
   3  -8  -3   40.55    1.31
  -3   7   3   18.50    0.78
   3  -7  -3   19.18    0.79
  -3   6   3   20.23    0.82
   3  -6  -3   20.50    0.80
  -3   5   3  155.86    4.06
   3  -5  -3  150.69    3.85
  -3   4   3  585.98   13.78
   3  -4  -3  627.96   21.97
  -3   3   3  585.18   13.75
   3  -3  -3  594.72   13.71
  -3   2   3  305.02    7.43
   3  -2  -3  305.04    7.25
  -3   1   3   30.80    1.08
   3  -1  -3   31.17    1.10
  -3   0   3    0.33    0.47
   3   0  -3   -0.17    0.38
  -3  -1   3   30.49    1.10
   3   1  -3   30.04    1.00
  -3  -2   3  316.72    7.56
   3   2  -3  302.51    7.15
  -3  -3   3  586.99   13.41
   3   3  -3  578.45   13.51
  -3  -4   3  581.30   13.81
   3   4  -3  590.82   13.81
  -3  -5   3  153.16    3.94
   3   5  -3  151.54    3.82
  -3  -6   3   20.06    0.91
   3   6  -3   19.69    0.91
  -3  -7   3   19.39    0.82
   3   7  -3   19.47    0.85
  -3  -8   3   39.85    1.28
   3   8  -3   42.24    1.30
  -3  -9   3   -0.04    0.46
   3   9  -3    0.10    0.43
  -3 -10   3  168.23    4.49
   3  10  -3  169.39    4.45
  -3 -11   3    2.79    0.74
   3  11  -3    2.23    0.54
  -3 -12   3   -0.52    0.51
   3  12  -3    0.04    0.49
  -3 -13   3    3.30    0.84
   3  13  -3    3.98    0.62
  -3 -14   3    1.19    0.70
   3  14  -3    0.46    0.69
  -3 -15   3   45.27    1.82
   3  15  -3   46.19    1.58
  -3 -16   3   16.17    1.02
   3  16  -3   13.83    0.97
  -3 -17   3    0.80    0.75
   3  17  -3    1.13    0.69
  -3 -18   3   19.46    1.49
   3  18  -3   20.47    1.17
  -3 -19   3   15.35    1.34
   3  19  -3   14.39    1.22
  -3 -20   3    3.40    1.07
   3  20  -3    3.63    1.00
  -3 -21   3   40.04    2.08
   3  21  -3   40.85    2.75
  -3 -22   3    0.28    1.07
   3  22  -3    0.54    0.97
  -3 -23   3   21.27    1.54
   3  23  -3   22.03    1.46
  -3 -24   3   13.68    2.19
   3  24  -3   16.01    1.51
  -3 -25   3   10.84    1.58
   3  25  -3   10.20    1.37
  -3 -26   3   -1.19    1.75
   3  26  -3    0.12    1.62
   3  27  -3    3.48    2.06
  -3  26   2    2.93    1.51
   3 -26  -2   -0.08    1.40
  -3  25   2    0.10    1.90
   3 -25  -2    0.85    1.30
  -3  24   2    3.81    1.38
   3 -24  -2    2.29    1.25
  -3  23   2   -1.54    1.45
   3 -23  -2    0.16    1.50
  -3  22   2    4.43    1.26
   3 -22  -2    7.07    1.32
  -3  21   2   80.15    2.78
   3 -21  -2   80.25    2.54
  -3  20   2   17.05    1.24
   3 -20  -2   16.75    1.40
  -3  19   2  208.68    5.90
   3 -19  -2  200.50    5.76
  -3  18   2    8.71    0.93
   3 -18  -2    8.80    0.91
  -3  17   2   47.63    1.99
   3 -17  -2   44.89    1.89
  -3  16   2    0.55    0.75
   3 -16  -2    0.62    0.81
  -3  15   2  226.41    6.19
   3 -15  -2  224.34    6.06
  -3  14   2   14.47    0.95
   3 -14  -2   12.23    0.92
  -3  13   2   81.47    2.44
   3 -13  -2   80.71    2.63
  -3  12   2   18.03    0.99
   3 -12  -2   17.91    0.92
  -3  11   2   43.47    1.47
   3 -11  -2   43.81    1.49
  -3  10   2    1.12    0.52
   3 -10  -2    0.62    0.49
  -3   9   2   94.98    2.74
   3  -9  -2   89.93    2.50
  -3   8   2   55.63    1.76
   3  -8  -2   51.04    1.60
  -3   7   2    1.59    0.44
   3  -7  -2    1.17    0.45
  -3   6   2    8.56    0.73
   3  -6  -2    8.11    0.59
  -3   5   2  633.92   14.53
   3  -5  -2  630.27   14.64
  -3   4   2   27.80    1.05
   3  -4  -2   24.62    0.92
  -3   3   2  217.61    5.43
   3  -3  -2  209.85    5.21
  -3   2   2  102.12    3.74
   3  -2  -2   98.77    2.60
  -3   1   2 1311.23   29.83
   3  -1  -2 1300.43   29.68
  -3   0   2  682.74   15.83
   3   0  -2  696.11   17.16
  -3  -1   2 1322.40   29.86
   3   1  -2 1315.24   29.58
  -3  -2   2  106.34    3.21
   3   2  -2  100.81    2.70
  -3  -3   2  216.55    7.54
   3   3  -2  215.01    5.20
  -3  -4   2   26.84    0.97
   3   4  -2   27.51    0.99
  -3  -5   2  646.92   15.00
   3   5  -2  641.33   14.60
  -3  -6   2    8.22    0.57
   3   6  -2    8.88    0.57
  -3  -7   2    1.63    0.47
   3   7  -2    1.48    0.43
  -3  -8   2   56.52    1.79
   3   8  -2   53.14    1.63
  -3  -9   2   93.66    2.77
   3   9  -2   93.61    2.52
  -3 -10   2    0.54    0.51
   3  10  -2    0.63    0.48
  -3 -11   2   47.54    1.85
   3  11  -2   43.68    1.54
  -3 -12   2   18.65    0.90
   3  12  -2   18.09    0.91
  -3 -13   2   84.61    2.53
   3  13  -2   80.27    2.46
  -3 -14   2   13.97    0.88
   3  14  -2   13.70    0.88
  -3 -15   2  224.64    5.97
   3  15  -2  226.14    6.14
  -3 -16   2    1.21    0.73
   3  16  -2   -0.24    0.66
  -3 -17   2   52.70    2.12
   3  17  -2   50.94    1.89
  -3 -18   2    8.10    1.01
   3  18  -2    8.53    0.91
  -3 -19   2  208.13    5.60
   3  19  -2  203.95    5.60
  -3 -20   2   16.74    1.51
   3  20  -2   18.04    1.30
  -3 -21   2   83.31    2.74
   3  21  -2   82.24    3.84
  -3 -22   2    5.48    1.08
   3  22  -2    6.81    1.14
  -3 -23   2   -0.01    1.28
   3  23  -2    0.51    1.20
  -3 -24   2    1.52    1.21
   3  24  -2    2.33    1.14
  -3 -25   2    1.12    1.39
   3  25  -2    2.11    1.29
  -3 -26   2    1.80    1.56
   3  26  -2    3.29    1.43
  -3  26   1    2.20    2.17
   3 -26  -1    2.79    2.27
  -3  25   1    0.42    1.80
   3 -25  -1    1.76    2.94
  -3  24   1   18.04    1.60
   3 -24  -1   17.67    2.26
  -3  23   1   -0.12    1.16
   3 -23  -1   -1.27    1.10
  -3  22   1   14.89    1.68
   3 -22  -1   13.17    1.75
  -3  21   1   23.09    1.59
   3 -21  -1   27.00    1.60
   3 -20  -1   12.79    1.29
  -3  19   1    0.60    0.89
   3 -19  -1    1.32    0.93
  -3  18   1    2.65    0.94
   3 -18  -1    3.51    0.97
  -3  17   1   10.89    1.05
   3 -17  -1   13.04    1.12
  -3  16   1   70.68    2.50
   3 -16  -1   75.15    2.57
  -3  15   1   72.48    2.40
   3 -15  -1   73.63    2.26
  -3  14   1   83.50    2.55
   3 -14  -1   83.85    2.60
  -3  13   1   90.80    2.80
   3 -13  -1   90.29    2.68
  -3  12   1   76.39    2.34
   3 -12  -1   76.03    2.30
  -3  11   1    0.33    0.51
   3 -11  -1    0.87    0.50
  -3  10   1  229.06    5.99
   3 -10  -1  225.36    5.93
  -3   9   1    3.37    0.65
   3  -9  -1    2.84    0.59
  -3   8   1   29.68    1.09
   3  -8  -1   29.40    1.15
  -3   7   1  357.90    8.73
   3  -7  -1  349.90    8.51
  -3   6   1  168.98    4.43
   3  -6  -1  162.99    4.33
  -3   5   1   51.24    1.57
   3  -5  -1   52.39    1.63
  -3   4   1  527.93   12.05
   3  -4  -1  515.34   11.94
  -3   3   1  192.42    4.95
   3  -3  -1  188.62    4.57
  -3   2   1  130.77    3.40
   3  -2  -1  135.14    3.39
  -3   1   1  277.09    6.70
   3  -1  -1  277.99    6.94
  -3   0   1    0.83    0.51
   3   0  -1    0.94    0.51
  -3  -1   1  276.64    6.73
   3   1  -1  271.27    6.54
  -3  -2   1  139.75    3.53
   3   2  -1  136.15    3.55
  -3  -3   1  196.83    4.86
   3   3  -1  193.38    4.65
  -3  -4   1  526.72   12.71
   3   4  -1  525.16   11.99
  -3  -5   1   53.05    1.67
   3   5  -1   50.18    1.45
  -3  -6   1  165.70    4.20
   3   6  -1  167.92    4.18
  -3  -7   1  354.38    8.54
   3   7  -1  357.01    8.56
  -3  -8   1   31.00    1.12
   3   8  -1   30.89    1.15
  -3  -9   1    3.81    0.54
   3   9  -1    3.93    0.48
  -3 -10   1  235.54    6.11
   3  10  -1  233.76    5.80
  -3 -11   1    0.37    0.61
   3  11  -1    0.19    0.54
  -3 -12   1   79.92    2.37
   3  12  -1   76.64    2.29
  -3 -13   1   90.94    2.64
   3  13  -1   92.42    2.71
  -3 -14   1   84.25    2.53
   3  14  -1   84.26    2.70
  -3 -15   1   76.54    2.36
   3  15  -1   74.24    2.36
  -3 -16   1   69.30    2.20
   3  16  -1   73.92    2.26
  -3 -17   1   11.34    0.97
   3  17  -1   13.92    1.02
  -3 -18   1    6.00    0.88
   3  18  -1    4.61    0.86
  -3 -19   1    1.51    0.88
   3  19  -1    1.02    0.84
  -3 -20   1   14.01    1.14
   3  20  -1   15.46    1.22
  -3 -21   1   28.32    1.51
   3  21  -1   30.11    1.46
  -3 -22   1   15.94    1.49
   3  22  -1   16.95    1.24
  -3 -23   1    1.11    1.07
   3  23  -1    0.19    1.03
  -3 -24   1   18.54    1.57
   3  24  -1   18.74    1.35
  -3 -25   1    0.24    1.56
   3  25  -1   -0.57    1.47
  -3 -26   1    2.46    1.47
   3  26  -1    3.97    1.48
  -3  26   0    2.77    1.59
   3 -26   0    2.78    1.49
  -3  25   0    7.26    1.32
   3 -25   0    5.87    1.37
  -3  24   0    1.69    1.18
   3 -24   0    1.24    1.27
  -3  23   0   18.80    1.43
   3 -23   0   22.46    1.48
  -3  22   0   27.99    1.68
   3 -22   0   27.48    1.71
  -3  21   0   -0.91    0.90
   3 -21   0   -0.47    0.90
  -3  20   0    1.95    0.86
   3 -20   0    1.87    0.93
  -3  19   0    2.34    0.95
   3 -19   0    2.61    0.95
  -3  18   0  120.25    4.04
   3 -18   0  119.53    3.79
  -3  17   0    0.28    0.70
   3 -17   0    0.47    0.72
  -3  16   0  111.77    3.83
  -3  15   0    4.18    0.79
   3 -15   0    0.77    0.75
  -3  14   0    5.27    0.88
   3 -14   0    0.47    0.87
  -3  13   0   45.37    1.65
  -3  12   0  363.54    9.64
  -3  11   0   27.92    1.18
  -3  10   0   29.64    1.70
   3  -8   0  153.55    7.99
  -3   4   0    3.10    0.93
  -3   3   0    0.26    0.47
  -3   1   0    1.27    0.49
   3  -1   0    4.71    0.54
   3   0   0  264.50    6.60
  -3  -1   0    1.18    0.51
   3   1   0    4.96    0.61
   3   2   0  624.97   14.53
  -3  -3   0    0.99    0.41
   3   3   0    0.98    0.43
  -3  -4   0   53.75    1.66
   3   4   0   54.96    1.61
  -3  -5   0  391.83    9.23
   3   5   0  381.99    9.09
  -3  -6   0   35.51    1.26
   3   6   0   38.53    1.30
  -3  -7   0   71.90    2.08
   3   7   0   71.54    2.08
  -3  -8   0  209.41    5.36
   3   8   0  201.82    5.11
  -3  -9   0   17.06    0.87
   3   9   0   16.36    0.82
  -3 -10   0   30.70    1.86
   3  10   0   29.12    1.12
  -3 -11   0   26.39    1.17
   3  11   0   26.10    1.14
  -3 -12   0  359.73    9.00
   3  12   0  352.72    8.63
  -3 -13   0   44.15    1.62
   3  13   0   44.16    1.52
  -3 -14   0    4.09    0.93
   3  14   0    2.87    0.82
  -3 -15   0    4.99    1.10
   3  15   0    3.83    0.78
  -3 -16   0  117.76    3.36
   3  16   0  110.07    3.21
  -3 -17   0    0.61    0.76
   3  17   0   -0.24    0.71
  -3 -18   0  122.00    3.59
   3  18   0  121.34    3.50
  -3 -19   0    2.04    1.05
   3  19   0    1.86    0.99
  -3 -20   0    2.94    0.97
   3  20   0    2.92    0.88
  -3 -21   0    0.51    1.03
   3  21   0    0.15    0.96
  -3 -22   0   25.21    1.68
   3  22   0   27.44    1.65
  -3 -23   0   20.44    1.47
   3  23   0   20.80    1.43
  -3 -24   0    1.72    1.20
   3  24   0    2.15    1.19
  -3 -25   0    6.36    1.41
   3  25   0    8.09    1.34
  -3 -26   0    2.07    1.46
   3  26   0    2.41    1.40
  -3  26  -1    2.51    1.56
   3 -26   1    3.70    1.57
  -3  25  -1    1.23    1.33
   3 -25   1    0.44    1.31
  -3  24  -1   12.52    1.48
   3 -24   1   10.82    1.63
  -3  23  -1    6.38    1.22
   3 -23   1    9.05    1.29
  -3  22  -1    0.46    0.90
   3 -22   1    1.18    1.03
  -3  21  -1   18.67    1.25
   3 -21   1   18.02    1.26
  -3  20  -1    0.57    0.87
   3 -20   1    0.82    0.92
  -3  19  -1    2.28    0.79
   3 -19   1    1.33    0.89
  -3  18  -1   16.96    1.23
   3 -18   1   16.88    1.19
  -3  17  -1    4.34    0.80
   3 -17   1    3.24    0.76
  -3  16  -1    4.30    0.76
   3 -16   1    4.36    0.79
  -3  15  -1    2.42    0.73
   3 -15   1    1.36    0.76
  -3  14  -1    2.25    0.66
   3 -14   1    1.83    0.62
  -3  13  -1  296.43    7.76
   3 -13   1  296.00    7.87
  -3  12  -1   14.58    0.99
   3 -12   1   13.20    0.96
  -3  11  -1  126.90    3.39
   3 -11   1  129.98    3.68
  -3  10  -1 1002.67   23.40
   3 -10   1 1013.36   22.93
  -3   9  -1  271.45    6.86
   3  -9   1  261.83    6.29
  -3   8  -1  275.56    6.84
   3  -8   1  280.14    7.07
  -3   7  -1  861.13   19.77
   3  -7   1  856.12   20.08
  -3   6  -1   65.60    2.04
   3  -6   1   66.42    2.01
  -3   5  -1   63.64    1.95
   3  -5   1   65.17    2.08
  -3   4  -1   96.62    2.57
   3  -4   1   93.76    2.62
  -3   3  -1    1.64    0.61
   3  -3   1    1.73    0.67
  -3   2  -1   58.17    1.84
   3  -2   1   66.68    2.13
  -3   1  -1  142.33    3.59
   3  -1   1  141.57    3.66
  -3   0  -1    0.34    0.42
   3   0   1   -0.36    0.41
  -3  -1  -1  140.04    3.51
   3   1   1  138.40    3.64
  -3  -2  -1   58.89    1.84
   3   2   1   57.22    1.80
  -3  -3  -1    1.09    0.45
   3   3   1    1.42    0.45
  -3  -4  -1   95.73    2.69
   3   4   1   95.04    2.66
  -3  -5  -1   61.62    1.81
   3   5   1   62.84    1.89
  -3  -6  -1   62.86    1.85
   3   6   1   63.46    2.02
  -3  -7  -1  858.46   19.17
  -3  -8  -1  275.20    6.51
  -3  -9  -1  259.29    6.27
  -3 -10  -1 1010.07   23.15
  -3 -11  -1  127.48    4.80
  -3 -12  -1   13.36    1.63
   3  12   1   12.09    1.04
   3  13   1  304.47   12.01
  -3 -17  -1    2.57    1.18
  -3 -18  -1   16.34    1.84
  -3 -19  -1    2.65    0.94
   3  19   1    3.10    1.38
  -3 -20  -1    0.76    0.94
   3  20   1    0.88    0.84
  -3 -21  -1   19.23    1.38
   3  21   1   17.91    1.26
  -3 -22  -1    1.20    1.09
   3  22   1    0.42    1.05
  -3 -23  -1    5.27    1.19
   3  23   1    7.55    1.19
  -3 -24  -1    5.37    1.68
   3  24   1   10.05    1.57
  -3 -25  -1   -0.09    1.26
   3  25   1    1.37    1.26
  -3 -26  -1    1.67    1.81
   3  26   1    2.19    1.46
  -3  26  -2    2.60    1.49
   3 -26   2    3.21    1.45
  -3  25  -2    6.69    1.45
   3 -25   2    6.80    1.42
  -3  24  -2   -0.57    1.83
   3 -24   2   -1.09    1.81
  -3  23  -2   -0.01    1.30
   3 -23   2    1.42    1.33
  -3  22  -2   -0.48    1.19
   3 -22   2   -0.23    1.26
  -3  21  -2    1.76    1.08
   3 -21   2    0.70    1.16
  -3  20  -2    1.71    0.95
   3 -20   2    1.13    0.92
  -3  19  -2   22.32    1.34
   3 -19   2   20.87    1.40
  -3  18  -2    0.41    1.12
   3 -18   2   -0.67    1.11
  -3  17  -2    3.32    0.92
   3 -17   2    4.20    0.92
  -3  16  -2   -0.02    0.70
   3 -16   2    0.37    0.71
  -3  15  -2   32.47    1.47
   3 -15   2   34.07    1.47
  -3  14  -2   13.64    0.95
   3 -14   2   13.35    0.95
  -3  13  -2  113.81    3.28
   3 -13   2  114.42    3.21
  -3  12  -2    2.22    0.63
   3 -12   2    1.97    0.64
  -3  11  -2    0.29    0.60
   3 -11   2    0.35    0.58
  -3  10  -2   42.81    1.43
   3 -10   2   44.56    1.49
  -3   9  -2  213.09    5.28
   3  -9   2  216.26    5.31
  -3   8  -2    0.36    0.58
   3  -8   2    0.28    0.48
  -3   7  -2  112.67    3.01
   3  -7   2  111.17    3.05
  -3   6  -2   47.13    1.47
   3  -6   2   47.84    1.53
  -3   5  -2  478.47   11.14
   3  -5   2  483.45   11.48
  -3   4  -2    0.31    0.50
   3  -4   2    0.11    0.55
  -3   3  -2  162.78    4.46
   3  -3   2  166.73    4.47
  -3   2  -2   31.08    1.06
   3  -2   2   32.50    1.18
  -3   1  -2  657.51   14.90
   3  -1   2  666.97   15.32
  -3   0  -2   29.06    1.14
   3   0   2   31.53    1.22
  -3  -1  -2  657.39   15.09
   3   1   2  677.06   15.66
  -3  -2  -2   31.98    1.14
   3   2   2   31.48    1.17
  -3  -3  -2  160.14    4.52
   3   3   2  164.64    4.29
  -3  -4  -2   -0.27    0.46
   3   4   2   -0.12    0.44
  -3  -5  -2  469.66   10.79
   3   5   2  469.80   11.05
  -3  -6  -2   46.93    1.53
   3   6   2   48.10    1.50
  -3  -7  -2  109.22    2.78
   3   7   2  110.80    3.08
  -3  -8  -2   -0.68    0.50
   3   8   2    0.80    0.56
  -3  -9  -2  210.40    5.36
   3   9   2  215.07    5.70
  -3 -10  -2   42.73    1.44
   3  10   2   42.19    1.45
  -3 -11  -2    1.04    0.51
   3  11   2   -0.09    0.54
  -3 -12  -2    2.53    0.73
   3  12   2    2.12    0.73
  -3 -13  -2  108.75    3.21
   3  13   2  110.72    3.44
  -3 -14  -2   13.88    0.92
   3  14   2   14.78    0.89
  -3 -15  -2   31.55    1.48
   3  15   2   35.36    1.44
  -3 -16  -2    0.48    0.80
   3  16   2   -0.23    0.75
  -3 -17  -2    4.43    0.92
   3  17   2    4.45    0.83
  -3 -18  -2    0.03    0.93
   3  18   2    1.14    0.94
  -3 -19  -2   20.82    1.25
   3  19   2   20.35    1.31
  -3 -20  -2    2.59    0.94
   3  20   2    2.34    0.91
  -3 -21  -2    1.29    1.19
   3  21   2    0.10    1.06
  -3 -22  -2   -0.35    1.06
   3  22   2   -0.38    0.99
  -3 -23  -2    0.43    1.16
   3  23   2    1.02    1.15
  -3 -24  -2   -0.81    1.85
   3  24   2    1.66    1.76
  -3 -25  -2    3.74    1.52
   3  25   2    7.21    1.56
  -3 -26  -2    1.63    1.82
   3  26   2    2.53    1.94
  -3  26  -3    0.55    1.35
   3 -26   3    2.80    1.52
  -3  25  -3   14.90    1.54
   3 -25   3   13.14    1.53
  -3  24  -3   19.61    1.67
   3 -24   3   20.74    1.86
  -3  23  -3    9.80    1.31
   3 -23   3    8.97    1.35
  -3  22  -3    9.22    1.31
   3 -22   3    5.49    1.24
  -3  21  -3    2.80    1.14
   3 -21   3    2.54    1.25
  -3  20  -3    0.13    0.92
   3 -20   3   -0.30    0.94
  -3  19  -3    0.69    0.88
   3 -19   3    0.09    0.88
  -3  18  -3   68.64    2.38
   3 -18   3   71.90    2.61
  -3  17  -3    7.75    0.91
   3 -17   3    7.30    0.93
  -3  16  -3    7.05    0.85
   3 -16   3    7.19    0.88
  -3  15  -3    0.23    0.75
   3 -15   3    0.23    0.82
  -3  14  -3    5.97    0.74
   3 -14   3    7.32    0.79
  -3  13  -3   92.24    2.75
   3 -13   3   91.71    2.69
  -3  12  -3    1.01    0.57
   3 -12   3   -0.21    0.65
  -3  11  -3  394.52    9.96
   3 -11   3  403.52    9.70
  -3  10  -3  517.20   12.24
   3 -10   3  524.35   12.30
  -3   9  -3  279.60    6.98
   3  -9   3  282.09    6.98
  -3   8  -3    9.39    0.73
   3  -8   3    8.85    0.76
  -3   7  -3  820.69   18.66
   3  -7   3  842.88   19.30
  -3   6  -3   26.08    1.08
   3  -6   3   25.12    1.02
  -3   5  -3  179.98    4.65
   3  -5   3  183.86    4.77
  -3   4  -3   66.17    1.95
   3  -4   3   65.78    1.98
  -3   3  -3   22.97    1.04
   3  -3   3   21.66    1.01
  -3   2  -3   81.75    2.35
   3  -2   3   81.67    2.33
  -3   1  -3   18.58    0.86
   3  -1   3   19.10    0.85
  -3   0  -3   -0.23    0.45
   3   0   3    0.04    0.50
  -3  -1  -3   19.91    0.85
   3   1   3   20.00    0.93
  -3  -2  -3   83.59    2.27
   3   2   3   83.83    2.60
  -3  -3  -3   22.75    0.94
   3   3   3   23.09    0.93
  -3  -4  -3   64.80    1.91
   3   4   3   68.54    1.91
  -3  -5  -3  180.95    4.51
   3   5   3  191.32    5.24
  -3  -6  -3   23.99    0.94
   3   6   3   23.35    0.95
  -3  -7  -3  819.66   18.71
   3   7   3  828.06   18.93
  -3  -8  -3    9.72    0.61
   3   8   3   10.42    0.72
  -3  -9  -3  279.95    6.67
   3   9   3  273.86    6.78
  -3 -10  -3  504.49   11.76
   3  10   3  513.17   12.45
  -3 -11  -3  391.89    9.56
   3  11   3  397.60    9.47
  -3 -12  -3    0.00    0.68
   3  12   3    0.64    0.74
  -3 -13  -3   95.18    2.93
   3  13   3   91.00    2.82
  -3 -14  -3    6.50    0.88
   3  14   3    6.60    0.75
  -3 -15  -3    0.16    0.69
   3  15   3    0.16    0.69
  -3 -16  -3    6.90    0.85
   3  16   3    7.43    0.86
  -3 -17  -3    6.32    0.90
   3  17   3    6.11    0.90
  -3 -18  -3   68.03    2.61
   3  18   3   67.20    2.54
  -3 -19  -3    0.52    1.05
   3  19   3    1.68    0.98
  -3 -20  -3    0.77    1.08
   3  20   3    0.13    1.02
  -3 -21  -3    1.83    1.47
   3  21   3    2.22    1.46
  -3 -22  -3    6.44    1.34
   3  22   3    7.37    1.35
  -3 -23  -3    6.64    1.53
   3  23   3    6.88    1.45
  -3 -24  -3   17.60    1.83
   3  24   3   17.71    1.81
  -3 -25  -3   13.85    1.57
   3  25   3   15.25    1.58
  -3 -26  -3    2.18    1.84
   3  26   3    0.48    1.84
  -3  26  -4    0.30    1.68
   3 -26   4    0.31    1.83
  -3  25  -4    2.71    1.61
   3 -25   4    2.42    1.67
  -3  24  -4    1.34    1.46
   3 -24   4    4.04    1.64
  -3  23  -4    0.43    1.11
   3 -23   4    1.96    1.23
  -3  22  -4   49.40    2.05
   3 -22   4   46.54    2.07
  -3  21  -4   10.15    1.38
   3 -21   4    9.70    1.41
  -3  20  -4    0.21    0.93
   3 -20   4    0.53    0.97
  -3  19  -4    0.66    0.94
   3 -19   4    0.70    0.92
  -3  18  -4   26.33    1.65
   3 -18   4   28.38    1.76
  -3  17  -4   23.73    1.37
   3 -17   4   23.44    1.41
  -3  16  -4   59.47    2.08
   3 -16   4   58.63    2.27
  -3  15  -4    6.99    0.84
   3 -15   4    7.83    0.81
  -3  14  -4    1.66    0.75
   3 -14   4    2.34    0.70
  -3  13  -4    0.60    0.62
   3 -13   4   -0.56    0.63
  -3  12  -4  290.67    7.39
   3 -12   4  287.56    7.64
  -3  11  -4   25.39    1.10
   3 -11   4   26.03    1.14
  -3  10  -4   33.35    1.32
   3 -10   4   33.15    1.37
  -3   9  -4   92.46    2.72
   3  -9   4   96.58    3.46
  -3   8  -4  134.47    3.44
   3  -8   4  135.83    3.63
  -3   7  -4    1.04    0.64
   3  -7   4    0.67    0.56
  -3   6  -4   52.91    1.64
   3  -6   4   52.81    1.71
  -3   5  -4  161.66    3.95
   3  -5   4  171.04    4.41
  -3   4  -4  434.15   10.50
   3  -4   4  444.24   10.67
  -3   3  -4   14.46    0.83
   3  -3   4   14.74    0.81
  -3   2  -4  146.47    3.82
   3  -2   4  139.72    3.61
  -3   1  -4    2.95    0.71
   3  -1   4    2.44    0.66
  -3   0  -4  159.37    4.19
   3   0   4  156.00    4.22
  -3  -1  -4    2.76    0.52
   3   1   4    3.40    0.54
  -3  -2  -4  138.37    3.74
   3   2   4  145.56    3.92
  -3  -3  -4   15.14    0.79
   3   3   4   14.73    0.84
  -3  -4  -4  433.61   10.31
   3   4   4  437.80   10.67
  -3  -5  -4  167.20    4.11
   3   5   4  167.08    4.28
  -3  -6  -4   53.07    1.57
   3   6   4   50.89    1.58
  -3  -7  -4    0.70    0.73
   3   7   4    0.85    0.66
  -3  -8  -4  131.77    3.45
   3   8   4  136.05    3.68
  -3  -9  -4   88.77    2.49
   3   9   4   91.13    2.65
  -3 -10  -4   32.15    1.35
   3  10   4   33.19    1.25
  -3 -11  -4   22.99    1.13
   3  11   4   26.55    1.24
  -3 -12  -4  291.04    7.20
   3  12   4  291.84    7.31
  -3 -13  -4   -0.36    0.79
   3  13   4    0.53    0.75
  -3 -14  -4    3.25    0.86
   3  14   4    2.16    0.69
  -3 -15  -4    6.55    0.92
   3  15   4    8.00    0.96
  -3 -16  -4   57.11    1.90
   3  16   4   57.66    2.27
  -3 -17  -4   21.55    1.28
   3  17   4   22.50    1.27
  -3 -18  -4   23.81    1.44
   3  18   4   25.35    1.45
  -3 -19  -4    0.48    0.93
   3  19   4    0.41    0.88
  -3 -20  -4    0.51    1.00
   3  20   4   -0.62    0.92
  -3 -21  -4    9.94    1.49
   3  21   4    8.66    1.37
  -3 -22  -4   47.16    2.08
   3  22   4   46.79    2.10
  -3 -23  -4    0.21    1.21
   3  23   4    0.34    1.20
  -3 -24  -4    2.03    1.59
   3  24   4    0.69    1.65
  -3 -25  -4    2.75    1.41
   3  25   4    3.10    1.45
  -3 -26  -4    0.16    1.81
   3  26   4   -2.05    1.97
  -3  26  -5    3.36    1.60
   3 -26   5    1.24    1.78
  -3  25  -5    0.31    1.46
   3 -25   5    1.47    1.49
  -3  24  -5   16.17    2.34
   3 -24   5   18.57    1.99
  -3  23  -5    0.28    1.26
   3 -23   5    0.44    1.31
  -3  22  -5   66.28    2.40
   3 -22   5   68.33    2.54
  -3  21  -5   -0.01    1.04
   3 -21   5    2.54    1.16
  -3  20  -5    1.09    0.95
   3 -20   5    0.73    1.04
  -3  19  -5    2.36    0.95
   3 -19   5    1.59    0.95
  -3  18  -5   -0.38    1.20
   3 -18   5    0.00    1.00
  -3  17  -5   21.96    1.24
   3 -17   5   23.78    1.29
  -3  16  -5    3.70    0.93
   3 -16   5    3.22    0.94
  -3  15  -5   80.01    2.44
   3 -15   5   84.38    2.70
  -3  14  -5   40.29    1.63
   3 -14   5   39.30    1.59
  -3  13  -5   14.72    1.10
   3 -13   5   12.95    0.93
  -3  12  -5  109.23    3.18
   3 -12   5  108.39    3.06
  -3  11  -5    4.10    0.68
   3 -11   5    4.03    0.71
  -3  10  -5   16.60    0.97
   3 -10   5   16.38    0.89
  -3   9  -5   35.50    1.35
   3  -9   5   34.36    1.28
  -3   8  -5   25.00    1.13
   3  -8   5   22.56    1.06
  -3   7  -5  263.26    6.39
   3  -7   5  272.10    6.51
  -3   6  -5  499.57   11.69
   3  -6   5  491.26   11.79
  -3   5  -5   73.23    2.12
   3  -5   5   71.13    2.10
  -3   4  -5  162.10    4.00
   3  -4   5  161.53    4.20
  -3   3  -5  213.13    5.79
   3  -3   5  203.39    4.98
  -3   2  -5   39.43    1.39
   3  -2   5   38.53    1.32
  -3   1  -5   89.42    2.43
   3  -1   5   90.36    2.44
  -3   0  -5    0.14    0.55
   3   0   5   -0.31    0.50
  -3  -1  -5   94.07    2.70
   3   1   5   90.27    2.64
  -3  -2  -5   38.38    1.36
   3   2   5   39.50    1.37
  -3  -3  -5  206.49    5.17
   3   3   5  203.20    5.13
  -3  -4  -5  165.57    4.33
   3   4   5  162.83    4.32
  -3  -5  -5   71.17    2.05
   3   5   5   74.71    2.12
  -3  -6  -5  498.08   11.90
   3   6   5  494.66   11.54
  -3  -7  -5  266.78    6.44
   3   7   5  264.63    6.31
  -3  -8  -5   25.71    1.04
   3   8   5   25.50    1.08
  -3  -9  -5   35.19    1.34
   3   9   5   38.12    1.42
  -3 -10  -5   17.10    0.98
   3  10   5   15.61    0.91
  -3 -11  -5    3.07    0.69
   3  11   5    3.96    0.73
  -3 -12  -5  106.25    3.26
   3  12   5  110.04    3.11
  -3 -13  -5   13.07    0.89
   3  13   5   12.44    0.94
  -3 -14  -5   35.81    1.55
   3  14   5   37.39    1.65
  -3 -15  -5   82.95    2.77
   3  15   5   84.92    2.88
  -3 -16  -5    3.88    0.91
   3  16   5    3.22    0.82
  -3 -17  -5   22.84    1.45
   3  17   5   22.31    1.35
  -3 -18  -5   -0.40    1.06
   3  18   5    0.64    0.99
  -3 -19  -5    2.12    0.99
   3  19   5    4.86    1.01
  -3 -20  -5    1.71    1.03
   3  20   5    1.44    1.04
  -3 -21  -5    0.96    1.08
   3  21   5    0.12    1.08
  -3 -22  -5   64.00    2.35
   3  22   5   62.40    2.39
  -3 -23  -5   -0.03    1.34
   3  23   5   -0.42    1.28
  -3 -24  -5   17.78    1.89
   3  24   5   15.08    1.93
  -3 -25  -5   -0.08    1.77
   3  25   5    1.23    1.70
  -3  26  -6    0.99    2.40
   3 -26   6    1.63    2.44
  -3  25  -6    3.86    2.13
   3 -25   6    2.76    2.01
  -3  24  -6    0.60    1.32
   3 -24   6    0.76    1.52
  -3  23  -6   13.94    1.55
   3 -23   6   13.58    1.60
  -3  22  -6    2.38    1.39
   3 -22   6    0.57    1.50
  -3  21  -6   14.03    1.38
   3 -21   6   15.92    1.48
  -3  20  -6   29.44    1.73
   3 -20   6   27.15    2.25
  -3  19  -6   40.99    2.15
   3 -19   6   40.73    2.22
  -3  18  -6   12.94    1.15
   3 -18   6   11.91    1.28
  -3  17  -6   54.51    2.16
   3 -17   6   53.63    2.09
  -3  16  -6   15.31    1.15
   3 -16   6   13.91    1.08
  -3  15  -6   70.92    2.48
   3 -15   6   76.14    2.61
  -3  14  -6   17.57    1.18
   3 -14   6   18.41    1.37
  -3  13  -6  121.13    3.54
   3 -13   6  121.92    3.47
  -3  12  -6   17.71    1.04
   3 -12   6   17.08    1.15
  -3  11  -6    0.43    0.83
   3 -11   6    0.14    0.82
  -3  10  -6    0.50    0.69
   3 -10   6    1.47    1.08
  -3   9  -6    0.58    0.56
   3  -9   6    0.80    0.56
  -3   8  -6   25.56    1.03
   3  -8   6   24.42    1.03
  -3   7  -6    1.16    0.64
   3  -7   6    1.06    0.62
  -3   6  -6  161.05    4.23
   3  -6   6  161.13    4.33
  -3   5  -6  500.96   11.54
   3  -5   6  502.58   12.37
  -3   4  -6    0.72    0.58
   3  -4   6   -0.09    0.51
  -3   3  -6   95.02    3.24
   3  -3   6   86.66    2.53
  -3   2  -6    0.51    0.71
   3  -2   6    0.39    0.62
  -3   1  -6  290.76    7.22
   3  -1   6  289.51    7.09
  -3   0  -6  632.81   15.11
   3   0   6  625.13   14.77
  -3  -1  -6  285.55    7.13
   3   1   6  293.99    7.24
  -3  -2  -6    0.69    0.60
   3   2   6    0.69    0.62
  -3  -3  -6   89.27    2.48
   3   3   6   96.21    2.76
  -3  -4  -6    0.06    0.50
   3   4   6    0.06    0.55
  -3  -5  -6  501.49   11.93
   3   5   6  499.43   11.92
  -3  -6  -6  163.48    4.36
   3   6   6  162.51    4.16
  -3  -7  -6    0.53    0.70
   3   7   6    1.05    0.59
  -3  -8  -6   24.24    1.07
   3   8   6   23.93    1.13
  -3  -9  -6    0.42    0.56
   3   9   6    1.07    0.57
  -3 -10  -6    0.36    0.60
   3  10   6    0.53    0.59
  -3 -11  -6    0.04    0.61
   3  11   6    0.48    0.60
  -3 -12  -6   16.16    0.99
   3  12   6   16.68    1.02
  -3 -13  -6  121.23    3.61
   3  13   6  125.18    3.60
  -3 -14  -6   18.12    1.13
   3  14   6   18.17    1.16
  -3 -15  -6   76.34    2.46
   3  15   6   75.22    2.66
  -3 -16  -6   13.80    1.28
   3  16   6   14.40    1.14
  -3 -17  -6   51.67    2.00
   3  17   6   52.24    2.22
  -3 -18  -6   11.07    1.12
   3  18   6   11.98    1.16
  -3 -19  -6   41.45    2.01
   3  19   6   43.46    2.15
  -3 -20  -6   28.72    1.58
   3  20   6   26.59    1.65
  -3 -21  -6   15.85    1.46
   3  21   6   16.15    1.41
  -3 -22  -6    1.29    1.52
   3  22   6    2.60    1.58
  -3 -23  -6   12.33    1.59
   3  23   6   13.01    1.60
  -3 -24  -6    1.25    1.51
   3  24   6    0.68    1.50
  -3 -25  -6    1.56    1.61
   3  25   6    1.47    1.60
  -3  25  -7   10.64    2.64
   3 -25   7   15.69    2.36
  -3  24  -7    3.63    1.64
   3 -24   7    6.25    1.86
  -3  23  -7   28.63    2.17
   3 -23   7   28.81    2.01
  -3  22  -7   -0.19    1.27
   3 -22   7    0.22    1.44
  -3  21  -7    5.53    1.32
   3 -21   7    7.06    1.36
  -3  20  -7    8.21    1.45
   3 -20   7    6.32    1.57
  -3  19  -7   23.20    1.51
   3 -19   7   22.25    1.63
  -3  18  -7    2.56    1.02
   3 -18   7    3.27    1.03
  -3  17  -7    2.26    1.05
   3 -17   7    3.30    1.10
  -3  16  -7   13.38    1.26
   3 -16   7   14.98    1.33
  -3  15  -7   25.61    1.30
   3 -15   7   25.70    1.40
  -3  14  -7    9.42    0.92
   3 -14   7    8.44    1.02
  -3  13  -7    5.67    0.83
   3 -13   7    7.04    0.91
  -3  12  -7    4.64    0.77
   3 -12   7    4.84    0.79
  -3  11  -7   59.15    2.12
   3 -11   7   60.96    2.04
  -3  10  -7   76.78    2.52
   3 -10   7   79.50    2.50
  -3   9  -7    0.82    0.67
   3  -9   7    2.01    0.72
  -3   8  -7    0.45    0.59
   3  -8   7    0.23    0.55
  -3   7  -7    0.90    0.66
   3  -7   7    0.64    0.65
  -3   6  -7    2.24    0.57
   3  -6   7    1.35    0.65
  -3   5  -7  368.57   13.12
   3  -5   7  365.55    8.71
  -3   4  -7   37.15    1.32
   3  -4   7   40.41    1.45
  -3   3  -7  112.98    3.09
   3  -3   7  120.58    3.64
  -3   2  -7  113.26    3.20
   3  -2   7  113.59    3.07
  -3   1  -7    0.43    0.60
   3  -1   7    0.65    0.55
  -3   0  -7    0.12    0.55
   3   0   7    0.62    0.57
  -3  -1  -7    0.38    0.48
   3   1   7    0.23    0.55
  -3  -2  -7  113.54    2.98
   3   2   7  111.46    2.99
  -3  -3  -7  112.07    3.00
   3   3   7  112.00    3.01
  -3  -4  -7   40.76    1.44
   3   4   7   40.49    1.59
  -3  -5  -7  372.21    9.13
   3   5   7  374.77    8.98
  -3  -6  -7    1.97    0.70
   3   6   7    2.13    0.66
  -3  -7  -7    0.85    0.62
   3   7   7    0.70    0.62
  -3  -8  -7   -0.01    0.64
   3   8   7    0.96    0.68
  -3  -9  -7    2.36    0.66
   3   9   7    1.56    0.72
  -3 -10  -7   77.75    2.43
   3  10   7   79.82    2.38
  -3 -11  -7   60.53    1.97
   3  11   7   60.60    1.97
  -3 -12  -7    5.83    1.06
   3  12   7    4.43    0.88
  -3 -13  -7    5.52    0.86
   3  13   7    5.14    0.83
  -3 -14  -7    8.35    1.05
   3  14   7    7.87    1.01
  -3 -15  -7   24.53    1.33
   3  15   7   21.86    1.21
  -3 -16  -7   13.99    1.17
   3  16   7   15.64    1.31
  -3 -17  -7    2.24    1.17
   3  17   7    2.68    1.13
  -3 -18  -7    2.24    1.08
   3  18   7    2.47    1.14
  -3 -19  -7   23.19    1.55
   3  19   7   25.34    1.55
  -3 -20  -7    7.04    1.46
   3  20   7    7.78    1.32
  -3 -21  -7    6.09    1.29
   3  21   7    5.87    1.33
  -3 -22  -7    0.83    1.36
   3  22   7    0.52    1.59
  -3 -23  -7   27.93    1.90
   3  23   7   27.51    1.90
  -3 -24  -7    2.94    1.59
   3  24   7    4.88    1.61
  -3 -25  -7   14.87    2.15
   3  25   7   13.11    1.99
  -3  25  -8    0.00    1.67
   3 -25   8    0.00    2.34
  -3  24  -8    2.76    1.99
   3 -24   8    2.17    2.05
  -3  23  -8   14.00    2.07
   3 -23   8   11.33    2.50
  -3  22  -8    4.58    2.16
   3 -22   8    7.18    1.81
  -3  21  -8    7.88    1.65
   3 -21   8    6.69    2.18
  -3  20  -8    9.89    1.39
   3 -20   8    9.23    1.45
  -3  19  -8    9.89    1.34
   3 -19   8    9.30    1.34
  -3  18  -8   27.99    1.80
   3 -18   8   27.39    1.65
  -3  17  -8  135.72    6.37
   3 -17   8  133.72    6.17
  -3  16  -8   92.23    3.02
   3 -16   8   95.35    3.11
  -3  15  -8    7.72    0.99
   3 -15   8    8.66    1.08
  -3  14  -8   10.46    1.12
   3 -14   8   10.53    1.13
  -3  13  -8    0.15    0.79
   3 -13   8    0.78    0.81
  -3  12  -8    1.19    0.86
   3 -12   8    1.93    0.85
  -3  11  -8   71.50    3.12
   3 -11   8   69.41    2.36
  -3  10  -8    0.70    0.63
   3 -10   8    1.26    0.67
  -3   9  -8   10.18    0.80
   3  -9   8    9.49    0.84
  -3   8  -8    2.33    0.70
   3  -8   8    2.31    0.73
  -3   7  -8   12.67    1.01
   3  -7   8   12.37    0.90
  -3   6  -8    5.01    0.66
   3  -6   8    5.05    0.74
  -3   5  -8    6.15    0.76
   3  -5   8    5.99    0.80
  -3   4  -8   16.79    0.89
   3  -4   8   16.94    1.03
  -3   3  -8  310.18    7.41
   3  -3   8  316.89    7.86
  -3   2  -8  111.61    3.13
   3  -2   8  121.96    3.66
  -3   1  -8  159.73    4.33
   3  -1   8  155.94    4.30
  -3   0  -8  191.14    5.23
   3   0   8  192.17    5.00
  -3  -1  -8  154.69    4.15
   3   1   8  157.82    4.43
  -3  -2  -8  116.26    3.02
   3   2   8  116.12    3.16
  -3  -3  -8  312.02   10.49
   3   3   8  311.37    7.37
  -3  -4  -8   16.38    1.05
   3   4   8   17.89    1.04
  -3  -5  -8    5.98    0.66
   3   5   8    6.32    0.69
  -3  -6  -8    5.18    0.81
   3   6   8    4.63    0.75
  -3  -7  -8   11.57    1.01
   3   7   8   12.81    1.04
  -3  -8  -8    1.90    0.63
   3   8   8    2.14    0.61
  -3  -9  -8   10.69    0.87
   3   9   8   10.24    0.89
  -3 -10  -8    1.51    0.74
   3  10   8    0.50    0.75
  -3 -11  -8   72.54    2.45
   3  11   8   70.75    2.21
  -3 -12  -8    0.93    0.74
   3  12   8    1.14    0.78
  -3 -13  -8    0.12    0.81
   3  13   8   -0.03    1.12
  -3 -14  -8    9.55    1.14
   3  14   8   10.71    1.18
  -3 -15  -8    7.97    1.05
   3  15   8    8.14    1.04
  -3 -16  -8   92.05    3.10
   3  16   8   90.14    3.18
  -3 -17  -8  135.52    3.96
   3  17   8  137.73    4.14
  -3 -18  -8   27.47    1.80
   3  18   8   27.29    1.67
  -3 -19  -8    9.66    1.34
   3  19   8    9.63    1.33
  -3 -20  -8    9.94    1.42
   3  20   8    7.82    1.43
  -3 -21  -8    6.60    1.44
   3  21   8    6.27    1.41
  -3 -22  -8    5.61    1.65
   3  22   8    4.76    1.56
  -3 -23  -8   14.57    2.05
   3  23   8   13.46    2.03
  -3 -24  -8    3.27    1.59
   3  24   8    1.50    1.72
  -3  25  -9   -0.08    1.29
   3 -25   9   -1.12    1.09
  -3  24  -9    4.06    2.16
   3 -24   9    1.35    2.36
  -3  23  -9    1.19    1.61
   3 -23   9   -1.51    1.86
  -3  22  -9   24.17    2.51
  -3  21  -9    5.54    1.68
   3 -21   9    5.77    1.88
  -3  20  -9    1.32    1.84
   3 -20   9    3.48    1.64
  -3  19  -9    0.50    1.43
   3 -19   9    1.47    1.49
  -3  18  -9    4.03    1.27
   3 -18   9    3.77    1.22
  -3  17  -9   31.52    1.70
   3 -17   9   30.74    1.68
  -3  16  -9    0.04    0.96
   3 -16   9    0.00    1.14
  -3  15  -9    6.07    1.17
   3 -15   9    5.79    1.21
  -3  14  -9   47.67    3.20
   3 -14   9   47.22    2.21
  -3  13  -9    3.37    0.88
   3 -13   9    2.00    0.90
  -3  12  -9   62.92    2.11
   3 -12   9   63.73    2.26
  -3  11  -9    0.90    0.83
   3 -11   9    1.42    0.87
  -3  10  -9    0.57    0.77
   3 -10   9    1.10    0.76
  -3   9  -9   10.06    1.06
   3  -9   9   10.96    1.16
  -3   8  -9   98.40    2.87
   3  -8   9   96.96    3.08
  -3   7  -9   14.39    0.90
   3  -7   9   13.11    0.85
  -3   6  -9  158.37    4.20
   3  -6   9  162.51    4.27
  -3   5  -9    0.02    0.57
   3  -5   9    0.33    0.61
  -3   4  -9   19.78    1.08
   3  -4   9   20.64    1.04
  -3   3  -9   22.03    1.12
   3  -3   9   23.11    1.09
  -3   2  -9  120.70    4.68
   3  -2   9  116.26    3.33
  -3   1  -9  126.91    4.97
   3  -1   9  127.87    3.62
  -3   0  -9    0.07    0.65
   3   0   9    0.60    0.64
  -3  -1  -9  128.92    3.56
   3   1   9  127.37    3.62
  -3  -2  -9  115.68    3.34
   3   2   9  119.07    3.28
  -3  -3  -9   20.08    1.51
   3   3   9   20.95    1.12
  -3  -4  -9   20.58    1.06
   3   4   9   18.34    1.04
  -3  -5  -9   -0.42    0.97
   3   5   9    0.40    0.73
  -3  -6  -9  160.01    4.26
   3   6   9  161.61    4.31
  -3  -7  -9   15.23    1.02
   3   7   9   14.74    0.93
  -3  -8  -9   99.86    3.05
   3   8   9   91.79    3.84
  -3  -9  -9   10.51    0.97
   3   9   9   10.40    1.02
  -3 -10  -9    1.67    0.98
   3  10   9    1.82    1.03
  -3 -11  -9    1.25    0.96
   3  11   9    0.52    1.10
  -3 -12  -9   62.42    2.16
   3  12   9   62.29    2.15
  -3 -13  -9    2.50    0.92
   3  13   9    1.95    1.00
  -3 -14  -9   44.36    1.84
   3  14   9   42.11    1.86
  -3 -15  -9    6.46    1.13
   3  15   9    7.31    1.45
  -3 -16  -9    0.95    1.21
   3  16   9   -0.47    0.99
  -3 -17  -9   31.63    1.74
   3  17   9   29.84    1.64
  -3 -18  -9    4.25    1.26
   3  18   9    3.44    1.19
  -3 -19  -9   -1.03    1.72
   3  19   9   -0.81    2.84
  -3 -20  -9    1.49    1.46
   3  20   9    3.10    1.59
  -3 -21  -9    4.88    2.60
   3  21   9    2.92    1.93
  -3 -22  -9   26.71    1.97
   3  22   9   25.31    1.92
  -3 -23  -9    2.13    1.51
   3  23   9    0.74    1.66
  -3 -24  -9    1.37    2.01
   3  24   9    0.83    1.88
  -3  24 -10    0.10    1.23
   3 -24  10    0.48    1.20
  -3  23 -10    1.08    1.95
   3 -23  10    2.59    2.34
  -3  22 -10   -0.26    1.70
   3 -22  10    1.65    1.87
  -3  21 -10    2.74    1.94
   3 -21  10    0.82    1.87
  -3  20 -10   13.03    2.22
   3 -20  10   12.01    2.48
  -3  19 -10    2.20    1.35
   3 -19  10    2.50    1.63
  -3  18 -10    8.98    1.37
   3 -18  10    8.32    1.44
  -3  17 -10   26.69    1.86
   3 -17  10   26.29    1.92
  -3  16 -10   12.41    1.35
   3 -16  10   15.60    1.50
  -3  15 -10    0.12    1.00
   3 -15  10   -0.08    1.01
  -3  14 -10   82.48    3.75
   3 -14  10   85.06    3.16
  -3  13 -10    2.53    1.08
   3 -13  10    1.92    0.96
  -3  12 -10    0.35    1.00
   3 -12  10    0.28    1.11
  -3  11 -10    4.71    1.04
   3 -11  10    5.62    1.24
  -3  10 -10    0.58    0.91
   3 -10  10    0.99    0.84
  -3   9 -10    7.45    0.84
   3  -9  10    6.73    0.86
  -3   8 -10   23.95    1.14
   3  -8  10   23.11    1.11
  -3   7 -10    1.77    0.65
   3  -7  10    3.09    0.85
  -3   6 -10   48.77    1.86
   3  -6  10   50.22    1.88
  -3   5 -10   -0.41    0.61
   3  -5  10   -0.46    0.70
  -3   4 -10   32.63    1.31
   3  -4  10   31.20    1.40
  -3   3 -10    6.00    0.95
   3  -3  10    4.72    0.89
  -3   2 -10   36.78    1.48
   3  -2  10   35.30    1.66
  -3   1 -10   41.12    2.11
   3  -1  10   42.62    1.57
  -3   0 -10  195.00    5.13
   3   0  10  195.72    5.12
  -3  -1 -10   44.51    1.57
   3   1  10   43.80    1.66
  -3  -2 -10   35.19    1.30
   3   2  10   36.20    1.43
  -3  -3 -10    4.81    0.68
   3   3  10    4.80    0.78
  -3  -4 -10   33.25    1.37
   3   4  10   32.87    1.35
  -3  -5 -10    0.51    0.74
   3   5  10   -0.36    0.73
  -3  -6 -10   51.48    2.26
   3   6  10   48.96    1.92
  -3  -7 -10    2.78    0.77
   3   7  10    2.49    0.75
  -3  -8 -10   24.00    1.24
   3   8  10   24.67    1.28
  -3  -9 -10    9.08    0.88
   3   9  10    8.54    0.97
  -3 -10 -10    1.22    0.86
   3  10  10    1.10    0.76
  -3 -11 -10    3.73    0.99
   3  11  10    4.75    1.02
  -3 -12 -10    0.63    0.84
   3  12  10    0.04    0.88
  -3 -13 -10    2.42    1.06
   3  13  10    2.23    1.18
  -3 -14 -10   88.48    3.08
   3  14  10   85.21    2.94
  -3 -15 -10    1.71    1.11
   3  15  10    1.73    1.09
  -3 -16 -10   12.70    1.38
   3  16  10   11.24    1.40
  -3 -17 -10   28.69    1.92
   3  17  10   25.74    1.91
  -3 -18 -10    9.77    1.52
   3  18  10   10.09    1.53
  -3 -19 -10    1.97    1.29
   3  19  10    1.59    1.34
  -3 -20 -10   14.70    1.92
   3  20  10   12.69    1.99
  -3 -21 -10    1.49    1.64
   3  21  10   -0.44    1.76
  -3 -22 -10    0.26    2.06
   3  22  10    0.61    2.15
  -3 -23 -10    0.89    1.78
   3  23  10    0.15    1.86
  -3 -24 -10    7.36    1.77
  -3  24 -11   -1.94    1.51
   3 -24  11   -0.10    1.74
  -3  23 -11    6.63    1.80
   3 -23  11    7.56    2.23
  -3  22 -11    3.67    2.05
   3 -22  11    4.49    1.93
  -3  21 -11    1.65    1.58
   3 -21  11   -0.15    2.04
  -3  20 -11    1.78    1.80
   3 -20  11    1.76    1.99
  -3  19 -11    2.61    1.76
   3 -19  11    2.59    2.60
  -3  18 -11   -0.18    1.31
   3 -18  11   -0.80    1.54
  -3  17 -11    0.43    1.22
   3 -17  11    1.50    1.40
  -3  16 -11    7.04    1.29
   3 -16  11    9.15    1.45
  -3  15 -11   20.95    1.54
   3 -15  11   18.35    1.72
  -3  14 -11    6.69    1.13
   3 -14  11    7.11    1.14
  -3  13 -11    2.66    1.10
   3 -13  11    2.10    1.11
  -3  12 -11   24.11    1.39
   3 -12  11   22.89    1.43
  -3  11 -11  128.28    3.75
   3 -11  11  130.99    3.97
  -3  10 -11   11.54    1.10
   3 -10  11   10.39    1.06
  -3   9 -11  115.38    3.55
   3  -9  11  115.77    3.69
  -3   8 -11   12.06    1.07
   3  -8  11   12.98    1.03
  -3   7 -11   18.47    1.24
   3  -7  11   17.93    1.41
  -3   6 -11   12.99    0.90
   3  -6  11   13.44    0.98
  -3   5 -11  154.54    4.37
   3  -5  11  157.42    4.91
  -3   4 -11    9.93    0.90
   3  -4  11   10.04    0.88
  -3   3 -11   41.41    1.61
   3  -3  11   41.53    1.58
   3  -2  11   49.11    1.85
  -3   1 -11    2.09    0.74
   3  -1  11    2.28    0.76
  -3   0 -11    0.26    0.56
   3   0  11   -0.02    0.60
  -3  -1 -11    1.91    0.63
   3   1  11    1.85    0.74
  -3  -2 -11   53.91    2.07
   3   2  11   48.47    1.87
  -3  -3 -11   43.78    1.66
   3   3  11   41.97    1.66
  -3  -4 -11   11.10    0.92
   3   4  11    9.83    0.83
  -3  -5 -11  153.85    4.50
   3   5  11  152.01    4.52
  -3  -6 -11   14.58    0.93
   3   6  11   12.79    0.99
  -3  -7 -11   16.87    1.14
   3   7  11   18.19    1.13
  -3  -8 -11   10.83    1.12
   3   8  11   15.25    1.49
  -3  -9 -11  119.42    3.69
   3   9  11  117.08    3.50
  -3 -10 -11   12.38    1.15
   3  10  11   11.88    1.26
  -3 -11 -11  126.44    3.74
   3  11  11  129.26    4.08
  -3 -12 -11   23.68    1.58
   3  12  11   26.20    1.69
  -3 -13 -11    1.27    1.20
   3  13  11    2.16    1.08
  -3 -14 -11    6.23    1.16
   3  14  11    9.02    1.44
  -3 -15 -11   21.13    1.58
   3  15  11   17.72    1.50
  -3 -16 -11    7.45    1.63
   3  16  11    7.40    1.56
  -3 -17 -11    1.14    1.43
   3  17  11    0.84    1.38
  -3 -18 -11    1.25    1.38
   3  18  11    0.38    1.34
  -3 -19 -11    3.67    1.46
   3  19  11    4.77    1.61
  -3 -20 -11   -0.21    1.61
   3  20  11    0.47    1.90
  -3 -21 -11    0.26    2.22
   3  21  11    1.46    2.51
  -3 -22 -11    2.48    2.14
   3  22  11    1.27    2.08
  -3 -23 -11    9.34    4.11
   3  23  11    5.57    1.64
  -3  24 -12   -1.05    1.60
   3 -24  12   -0.23    1.10
  -3  23 -12    3.64    1.82
   3 -23  12    5.11    1.72
  -3  22 -12   -0.94    1.49
   3 -22  12   -0.01    1.42
  -3  21 -12    0.85    2.17
   3 -21  12    3.46    1.79
  -3  20 -12    7.79    2.53
   3 -20  12    6.10    2.21
  -3  19 -12   -0.05    1.51
   3 -19  12   -0.58    1.81
  -3  18 -12   -0.39    1.45
   3 -18  12   -0.21    2.22
  -3  17 -12    5.39    1.68
   3 -17  12    7.34    1.85
  -3  16 -12    0.17    1.30
   3 -16  12    0.29    1.32
  -3  15 -12    8.56    1.93
   3 -15  12    8.37    1.54
  -3  14 -12    6.43    1.53
   3 -14  12    4.95    1.48
  -3  13 -12    9.78    1.25
   3 -13  12   10.34    1.29
  -3  12 -12    2.03    1.18
   3 -12  12    1.14    1.09
  -3  11 -12   42.07    2.00
   3 -11  12   41.83    2.01
  -3  10 -12    1.42    0.99
   3 -10  12    1.35    1.05
  -3   9 -12    1.82    1.00
   3  -9  12    3.17    0.97
  -3   8 -12    4.56    0.84
   3  -8  12    4.24    0.83
  -3   7 -12   13.47    1.26
   3  -7  12   13.80    1.19
  -3   6 -12   16.67    1.58
   3  -6  12   15.34    1.15
  -3   5 -12   16.93    1.12
   3  -5  12   16.16    1.04
  -3   4 -12    0.72    0.79
   3  -4  12    1.21    1.04
  -3   3 -12   64.98    3.43
   3  -3  12   64.44    2.45
  -3   2 -12    2.33    0.78
   3  -2  12    2.93    1.00
  -3   1 -12    6.92    0.73
   3  -1  12    7.61    0.83
  -3   0 -12   48.62    2.55
   3   0  12   45.86    1.74
  -3  -1 -12    6.79    1.02
   3   1  12    8.07    0.87
  -3  -2 -12    1.69    0.70
   3   2  12    0.14    0.95
  -3  -3 -12   64.32    2.20
   3   3  12   63.63    2.27
  -3  -4 -12    0.66    0.82
   3   4  12    1.99    0.85
  -3  -5 -12   18.19    1.17
   3   5  12   17.22    1.31
  -3  -6 -12   14.98    1.01
   3   6  12   16.40    1.10
  -3  -7 -12   13.95    1.08
   3   7  12   14.14    1.18
  -3  -8 -12    4.55    0.98
   3   8  12    3.44    1.00
  -3  -9 -12    2.42    0.97
   3   9  12    1.49    1.06
  -3 -10 -12    1.01    0.95
   3  10  12    1.34    1.31
  -3 -11 -12   41.56    1.98
   3  11  12   42.80    2.20
  -3 -12 -12    1.56    1.31
   3  12  12    1.61    1.13
  -3 -13 -12    7.38    1.26
   3  13  12    8.49    1.34
  -3 -14 -12    7.33    1.36
   3  14  12    5.76    1.40
  -3 -15 -12    8.75    1.74
   3  15  12    6.72    1.61
  -3 -16 -12   -0.72    1.41
   3  16  12    1.67    1.38
  -3 -17 -12    5.68    3.95
   3  17  12    3.41    2.23
  -3 -18 -12    0.28    1.47
   3  18  12    0.27    1.52
  -3 -19 -12   -1.45    1.83
   3  19  12   -0.05    1.88
  -3 -20 -12    6.46    2.54
   3  20  12    7.52    2.97
  -3 -21 -12    4.63    2.26
   3  21  12    5.50    2.47
  -3 -22 -12    0.14    2.52
   3  22  12    0.92    2.18
  -3 -23 -12    2.50    3.95
   3  23  12    0.24    2.51
  -3  23 -13   -0.54    1.51
   3 -23  13   -0.38    1.03
  -3  22 -13   -0.27    1.39
   3 -22  13    9.02    1.57
  -3  21 -13    0.70    2.01
   3 -21  13   -0.47    1.66
  -3  20 -13    1.15    3.93
   3 -20  13    3.05    2.60
  -3  19 -13   -1.88    2.09
   3 -19  13   -0.38    1.73
  -3  18 -13    1.97    2.28
   3 -18  13   -0.95    1.69
  -3  17 -13    0.64    2.26
   3 -17  13    0.08    2.48
  -3  16 -13    5.11    1.87
   3 -16  13    4.69    1.91
  -3  15 -13    2.28    1.56
   3 -15  13    2.04    1.45
  -3  14 -13    1.94    1.95
   3 -14  13    1.29    1.90
  -3  13 -13   10.44    3.01
   3 -13  13    7.17    1.66
  -3  12 -13   45.78    2.16
   3 -12  13   47.37    2.42
  -3  11 -13    7.68    1.19
   3 -11  13    6.51    1.11
  -3  10 -13   32.94    1.73
   3 -10  13   33.41    1.66
  -3   9 -13   29.18    1.61
   3  -9  13   28.94    1.47
  -3   8 -13   76.14    2.70
   3  -8  13   79.82    2.87
  -3   7 -13   23.67    1.29
   3  -7  13   24.35    1.49
  -3   6 -13   41.52    1.89
   3  -6  13   40.97    1.87
  -3   5 -13    1.11    0.86
   3  -5  13    1.89    0.76
   3  -4  13    1.69    1.00
  -3   3 -13    1.75    0.83
   3  -3  13    2.49    0.83
  -3   2 -13    8.84    0.92
   3  -2  13    9.41    1.30
  -3   1 -13    3.93    1.43
   3  -1  13    5.75    1.00
  -3   0 -13    1.48    1.20
   3   0  13   -0.21    1.44
  -3  -1 -13    4.56    0.78
   3   1  13    5.02    1.02
  -3  -2 -13    9.75    1.01
   3   2  13    8.28    1.40
  -3  -3 -13    2.08    1.75
   3   3  13    0.88    0.94
  -3  -4 -13    0.86    0.77
   3   4  13    1.26    0.85
  -3  -5 -13    1.56    0.80
   3   5  13    0.31    0.85
  -3  -6 -13   40.83    1.83
   3   6  13   37.55    1.77
  -3  -7 -13   25.19    1.35
   3   7  13   23.99    1.43
  -3  -8 -13   79.31    2.63
   3   8  13   76.40    2.64
  -3  -9 -13   26.05    1.52
   3   9  13   26.27    1.77
  -3 -10 -13   43.31    3.03
   3  10  13   33.07    2.13
  -3 -11 -13    6.82    1.49
   3  11  13    7.16    1.50
  -3 -12 -13   44.42    2.10
   3  12  13   45.21    2.23
  -3 -13 -13    9.56    1.63
   3  13  13    8.95    1.40
  -3 -14 -13   -0.20    1.61
   3  14  13   -0.47    1.88
  -3 -15 -13    3.58    1.58
   3  15  13    2.14    1.59
  -3 -16 -13    1.88    1.49
   3  16  13    2.25    1.60
  -3 -17 -13    0.19    2.33
   3  17  13    0.02    1.93
  -3 -18 -13   -0.04    1.79
   3  18  13    0.71    1.80
  -3 -19 -13   -0.82    2.54
   3  19  13    0.56    2.50
  -3 -20 -13    4.15    2.28
   3  20  13    5.12    1.91
  -3 -21 -13    1.27    2.82
   3  21  13    0.17    2.14
  -3 -22 -13    1.26    1.63
   3  22  13    0.66    1.41
  -3  21 -14    6.36    1.32
   3 -21  14   -1.05    1.23
  -3  20 -14    0.92    1.52
   3 -20  14    0.52    1.12
  -3  19 -14   -0.36    4.98
   3 -19  14    1.61    2.04
  -3  18 -14   15.82    2.27
   3 -18  14   13.18    2.10
  -3  17 -14    5.90    2.57
   3 -17  14    5.16    2.19
  -3  16 -14    1.92    2.55
   3 -16  14    2.09    2.04
  -3  15 -14   -0.84    1.96
   3 -15  14   -1.36    1.67
  -3  14 -14    8.57    2.03
   3 -14  14    8.08    2.03
  -3  13 -14    1.02    2.34
   3 -13  14    1.10    1.79
  -3  12 -14   14.82    1.61
   3 -12  14   14.62    1.62
  -3  11 -14    7.83    1.43
   3 -11  14    7.15    1.40
  -3  10 -14    1.08    1.40
   3 -10  14    0.36    1.18
  -3   9 -14    4.45    1.26
   3  -9  14    2.25    1.00
  -3   8 -14   -0.10    1.33
   3  -8  14    0.68    1.04
  -3   7 -14    0.21    1.09
   3  -7  14   -0.10    0.84
  -3   6 -14   26.30    1.41
   3  -6  14   27.17    1.57
  -3   5 -14    1.00    0.93
   3  -5  14    1.37    0.92
  -3   4 -14   19.16    1.78
   3  -4  14   17.27    1.14
  -3   3 -14   22.94    1.43
   3  -3  14   26.91    1.52
  -3   2 -14   14.34    1.09
   3  -2  14   13.54    1.00
  -3   1 -14    0.27    0.93
   3  -1  14    0.60    0.79
  -3   0 -14   53.95    2.13
   3   0  14   51.95    2.21
  -3  -1 -14    0.50    1.68
   3   1  14    0.05    1.00
  -3  -2 -14   12.02    1.29
   3   2  14   14.34    1.06
  -3  -3 -14   25.10    1.57
   3   3  14   25.06    1.33
  -3  -4 -14   15.48    1.55
   3   4  14   17.22    1.42
  -3  -5 -14    0.53    1.22
   3   5  14    1.29    1.24
  -3  -6 -14   26.36    1.58
   3   6  14   23.62    1.54
  -3  -7 -14    0.14    1.36
   3   7  14    0.10    2.30
  -3  -8 -14    1.51    1.50
   3   8  14    0.34    0.99
  -3  -9 -14    2.76    1.19
   3   9  14    4.09    1.23
  -3 -10 -14    0.24    1.29
   3  10  14    0.26    1.42
  -3 -11 -14    8.83    1.84
   3  11  14   10.06    1.84
  -3 -12 -14   14.23    1.80
   3  12  14   14.19    1.66
  -3 -13 -14    1.66    1.63
   3  13  14    2.16    1.57
  -3 -14 -14    8.41    1.99
   3  14  14    4.94    2.70
  -3 -15 -14    0.62    1.30
   3  15  14    2.02    1.58
  -3 -16 -14    1.53    1.89
   3  16  14    1.02    1.92
  -3 -17 -14    1.90    1.62
   3  17  14    1.64    1.54
  -3 -18 -14   14.80    3.91
   3  18  14   13.33    2.43
  -3 -19 -14   -0.12    2.40
   3  19  14    0.21    2.15
  -3 -20 -14    8.78    2.36
   3  20  14    6.64    2.35
  -3 -21 -14   -0.85    1.59
   3  21  14   -0.83    1.76
  -3 -22 -14   12.08    2.61
   3 -19  15    5.36    1.46
  -3  18 -15   -0.23    2.03
   3 -18  15    0.69    1.99
  -3  17 -15    4.56    3.05
   3 -17  15    3.42    2.87
  -3  16 -15   12.75    2.23
   3 -16  15    9.76    2.04
  -3  15 -15    3.14    2.48
   3 -15  15    0.72    1.63
   3 -14  15   -0.01    2.31
  -3  13 -15   -0.78    1.86
   3 -13  15   -1.49    1.68
  -3  12 -15    1.29    2.01
   3 -12  15    3.23    1.42
  -3  11 -15   11.01    2.03
   3 -11  15   11.88    2.17
  -3  10 -15   13.96    2.40
   3 -10  15   15.79    1.90
  -3   9 -15   51.16    3.66
   3  -9  15   59.31    2.54
  -3   8 -15    3.87    1.32
   3  -8  15    2.37    1.43
  -3   7 -15    5.07    2.27
   3  -7  15    5.14    1.21
  -3   6 -15    5.32    1.99
   3  -6  15    5.48    1.32
  -3   5 -15    2.44    1.15
   3  -5  15    2.20    1.27
  -3   4 -15   16.44    1.36
   3  -4  15   16.43    1.41
  -3   3 -15    0.57    0.97
   3  -3  15    0.52    1.02
  -3   2 -15    9.04    0.96
   3  -2  15   11.65    1.65
  -3   1 -15    6.64    0.94
   3  -1  15    6.10    0.94
  -3   0 -15    0.31    1.11
   3   0  15   -0.41    1.14
  -3  -1 -15    4.86    2.00
   3   1  15    6.89    1.24
  -3  -2 -15    8.71    1.03
   3   2  15    8.85    1.23
  -3  -3 -15    0.07    1.47
   3   3  15   -0.25    0.96
  -3  -4 -15   15.84    1.37
   3   4  15   15.49    1.25
  -3  -5 -15    1.73    1.35
   3   5  15    2.75    1.01
  -3  -6 -15    4.50    1.18
   3   6  15    5.02    1.24
  -3  -7 -15    5.57    1.21
   3   7  15    4.40    1.42
  -3  -8 -15    6.11    1.56
   3   8  15    1.55    1.87
  -3  -9 -15   54.58    2.83
   3   9  15   62.97    2.81
  -3 -10 -15   12.73    1.68
   3  10  15   15.98    1.83
  -3 -11 -15   10.43    2.16
   3  11  15   11.21    2.28
  -3 -12 -15    1.80    1.79
   3  12  15   -0.48    1.76
  -3 -13 -15   -0.09    0.89
   3  13  15   -0.55    1.61
  -3 -14 -15    1.48    4.20
   3  14  15    0.07    3.56
  -3 -15 -15   -2.34    5.71
   3  15  15   -1.96    1.75
  -3 -16 -15    4.35    2.56
   3  16  15    7.95    2.40
  -3 -17 -15   -0.85    2.65
   3  17  15    2.36    2.24
  -3 -18 -15    0.33    2.95
   3  18  15   -1.67    2.64
  -3 -19 -15   -0.08    2.63
   3  19  15    0.36    2.24
  -3 -20 -15    7.06    3.08
   3  20  15   10.11    2.53
  -3 -21 -15    0.02    1.17
   3  21  15    0.29    1.30
  -3  16 -16    1.29    3.39
   3 -16  16   -2.52    2.79
  -3  15 -16   12.41    2.42
   3 -15  16   15.57    2.19
  -3  14 -16    0.67    2.21
   3 -14  16    2.51    1.83
  -3  13 -16    1.33    2.61
   3 -13  16    4.05    2.14
  -3  12 -16    0.48    1.86
   3 -12  16   -0.01    2.12
  -3  11 -16    1.72    2.00
   3 -11  16    1.67    1.82
  -3  10 -16    1.61    2.25
   3 -10  16    1.11    1.92
  -3   9 -16   -0.37    1.93
   3  -9  16    1.05    1.80
  -3   8 -16    0.56    2.56
   3  -8  16    0.80    1.45
  -3   7 -16    2.40    2.16
   3  -7  16    1.85    1.51
  -3   6 -16    8.46    2.09
   3  -6  16    8.33    1.43
  -3   5 -16    3.17    1.26
   3  -5  16    2.50    1.23
  -3   4 -16    0.27    1.71
   3  -4  16    0.89    1.12
  -3   3 -16   11.75    1.26
   3  -3  16   12.28    1.42
  -3   2 -16    3.27    0.99
   3  -2  16    1.92    1.03
  -3   1 -16   35.58    2.02
   3  -1  16   38.40    1.66
   3   0  16    0.22    0.96
  -3  -1 -16   40.89    2.39
   3   1  16   37.54    1.86
  -3  -2 -16    0.75    1.47
   3   2  16    3.07    1.84
  -3  -3 -16   11.71    1.23
   3   3  16   12.25    2.07
  -3  -4 -16   -0.18    1.31
   3   4  16    0.42    1.09
  -3  -5 -16    3.92    1.28
   3   5  16    4.19    1.19
  -3  -6 -16    9.24    3.21
   3   6  16    9.01    1.92
  -3  -7 -16    2.16    1.62
   3   7  16    2.39    1.71
  -3  -8 -16    1.08    2.01
   3   8  16    0.35    1.48
  -3  -9 -16    2.42    4.14
   3   9  16    0.14    1.84
  -3 -10 -16   -1.95    1.98
   3  10  16    2.67    2.80
  -3 -11 -16    1.35    1.45
   3  11  16    4.12    1.61
  -3 -12 -16   -1.30    1.74
   3  12  16    1.88    1.97
  -3 -13 -16    0.33    0.69
   3  13  16    0.34    1.69
  -3 -14 -16   -0.22    5.96
   3  14  16    0.92    2.87
  -3 -15 -16   16.19    2.47
   3  15  16   12.45    2.21
  -3 -16 -16   -0.45    3.82
   3  16  16    2.28    2.70
  -3 -17 -16    6.48    2.60
   3  17  16   18.91    1.99
  -3 -18 -16    0.70    4.59
   3  18  16    0.73    4.66
  -3  13 -17    0.98    0.82
   3 -13  17   10.85    3.02
  -3  12 -17    4.95    3.05
   3 -12  17    2.27    1.20
  -3  11 -17    2.13    2.07
   3 -11  17   -0.64    2.45
  -3  10 -17    3.47    1.41
   3 -10  17   -0.11    0.89
  -3   9 -17    0.18    1.25
   3  -9  17   -0.28    1.64
  -3   8 -17    5.31    1.51
   3  -8  17    3.84    1.78
  -3   7 -17   14.09    2.10
   3  -7  17    9.51    1.43
  -3   6 -17    8.53    2.14
   3  -6  17    9.46    1.45
  -3   5 -17    5.11    1.91
   3  -5  17    5.34    1.14
  -3   4 -17    0.57    1.03
   3  -4  17    0.67    0.92
  -3   3 -17    6.18    0.96
   3  -3  17    6.79    1.15
  -3   2 -17   -0.04    1.06
   3  -2  17    0.55    0.84
   3  -1  17    6.34    1.15
  -3   0 -17    0.54    1.22
   3   0  17    0.00    1.14
  -3  -1 -17    4.39    1.58
   3   1  17    7.06    1.07
  -3  -2 -17    1.68    1.26
   3   2  17    0.86    1.74
  -3  -3 -17    7.10    2.17
   3   3  17    7.94    1.37
  -3  -4 -17   -0.51    1.42
   3   4  17    1.40    1.40
  -3  -5 -17    4.82    1.56
   3   5  17    4.00    2.79
   3   6  17    8.17    1.88
  -3  -7 -17    9.19    1.94
   3   7  17    8.77    1.85
  -3  -8 -17    4.22    1.68
   3   8  17    4.16    2.20
  -3  -9 -17   -0.06    1.74
   3   9  17    0.30    1.78
  -3 -10 -17    0.97    1.35
   3  10  17    4.98    1.83
  -3 -11 -17   -0.02    2.29
   3  11  17    0.23    2.26
  -3 -12 -17    3.89    2.21
   3  12  17    2.46    2.36
  -3 -13 -17    2.96    2.52
   3  13  17    4.10    2.21
  -3 -14 -17    0.40    1.79
   3  14  17    0.12    1.50
  -3 -15 -17   -0.10    3.10
   3  15  17    5.80    2.88
  -3   8 -18    1.04    1.38
   3  -8  18    0.38    1.23
  -3  -2 -18    9.35    1.21
   3   2  18    6.42    1.37
  -3  -3 -18    0.90    1.62
  -3  -5 -18    0.86    1.39
   3   5  18   -0.92    1.90
  -3  -6 -18   -0.03    1.53
   3   6  18   -0.46    2.41
  -3  -7 -18    1.45    3.15
   3   7  18    0.50    2.50
  -3  -8 -18   -0.10    1.64
   3   8  18    0.21    1.27
  -3  -9 -18   -0.93    1.76
   3   9  18    1.25    2.93
  -3 -10 -18   -0.72    2.56
   3  10  18    0.00    1.42
  -4  12  18    3.68    2.99
   4 -12 -18    0.39    1.14
  -4  11  18    1.42    3.02
   4 -11 -18    0.80    2.21
  -4  16  17    0.64    4.98
   4 -16 -17    3.67    1.89
  -4  15  17    6.96    3.75
   4 -15 -17    8.15    2.73
  -4  14  17   -1.83    3.51
   4 -14 -17   -0.14    2.61
  -4  13  17   -0.03    2.36
   4 -13 -17    0.29    2.65
  -4  12  17    1.50    2.49
   4 -12 -17    0.77    2.35
  -4  11  17    8.23    2.27
   4 -11 -17   10.91    1.69
  -4  10  17    3.11    1.67
   4 -10 -17    4.99    2.34
  -4   9  17   30.69    1.77
   4  -9 -17   33.00    1.76
   4  -8 -17    1.89    1.02
   4  13 -17   -0.07    1.05
  -4 -14  17    0.30    2.43
   4  14 -17   -1.35    1.94
   4 -19 -16    0.50    0.98
  -4  18  16    0.04    3.00
   4 -18 -16    0.24    2.81
  -4  17  16    2.42    3.69
   4 -17 -16    2.71    2.37
  -4  16  16   -0.12    1.94
   4 -16 -16    0.50    2.19
  -4  15  16    8.32    5.70
   4 -15 -16   12.11    2.53
  -4  14  16    4.03    2.20
   4 -14 -16    4.92    2.87
  -4  13  16   16.10    2.11
   4 -13 -16   17.10    2.19
  -4  12  16    0.18    1.57
   4 -12 -16   -0.32    1.92
  -4  11  16   10.39    1.66
   4 -11 -16    9.04    2.11
  -4  10  16    1.59    1.17
   4 -10 -16   -0.35    1.84
  -4   9  16    1.68    2.83
   4  -9 -16    2.55    1.57
  -4   8  16   18.30    1.53
   4  -8 -16   19.49    1.59
  -4   7  16    4.55    1.09
   4  -7 -16    5.80    1.10
  -4 -11  16    8.53    1.47
   4  11 -16    6.99    1.17
  -4 -12  16    0.39    1.51
   4  12 -16    1.27    1.55
  -4 -13  16   15.24    3.51
   4  13 -16   14.67    2.38
  -4 -14  16    3.17    2.13
   4  14 -16    4.17    2.25
  -4 -15  16    7.65    2.13
   4  15 -16   10.24    2.13
  -4 -16  16    3.36    2.52
   4  16 -16    1.02    1.71
  -4 -17  16    0.91    1.78
   4  17 -16    0.82    2.16
  -4  21  15   -0.01    2.06
  -4  20  15   -0.10    2.67
   4 -20 -15    0.84    2.52
  -4  19  15   -0.05    2.74
   4 -19 -15    1.54    2.93
  -4  18  15    2.05    2.39
   4 -18 -15    0.16    2.19
  -4  17  15    1.03    2.27
   4 -17 -15   -0.39    2.44
  -4  16  15   -1.10    1.94
   4 -16 -15   -1.66    1.88
  -4  15  15   -0.54    3.22
   4 -15 -15   -0.58    2.67
  -4  14  15    1.92    3.12
   4 -14 -15    1.02    2.44
  -4  13  15   27.38    1.95
   4 -13 -15   23.63    1.93
  -4  12  15   27.33    2.10
   4 -12 -15   28.12    1.87
  -4  11  15   37.58    2.22
   4 -11 -15   37.22    2.22
  -4  10  15   31.48    1.95
   4 -10 -15   32.03    2.11
  -4   9  15   52.46    3.89
   4  -9 -15   53.59    3.07
  -4   8  15  100.50    5.78
   4  -8 -15  103.38    3.37
  -4   7  15   65.11    4.49
   4  -7 -15   55.40    2.10
  -4   6  15   29.07    1.58
   4  -6 -15   32.63    1.59
  -4   5  15    2.06    1.15
   4  -5 -15    0.77    0.84
   4  -4 -15    3.38    0.56
  -4  -8  15   89.95    4.47
   4   8 -15   79.45    2.41
  -4  -9  15   51.37    3.49
   4   9 -15   47.54    2.63
  -4 -10  15   30.28    2.03
   4  10 -15   35.74    3.24
  -4 -11  15   38.14    3.44
   4  11 -15   35.34    1.99
  -4 -12  15   27.46    2.33
   4  12 -15   25.12    3.26
  -4 -13  15   22.09    2.31
   4  13 -15   24.79    1.94
  -4 -14  15    0.76    1.56
   4  14 -15    1.54    1.47
  -4 -15  15   -2.53    3.92
   4  15 -15   -2.60    2.04
  -4 -16  15   -1.06    2.16
   4  16 -15    2.57    2.28
  -4 -17  15    0.60    2.48
   4  17 -15   -0.88    2.11
  -4 -18  15    0.71    2.50
   4  18 -15    5.30    2.24
   4  19 -15    0.09    1.41
  -4  22  14    0.26    1.85
   4 -22 -14    0.00    1.43
  -4  21  14   -0.54    1.66
   4 -21 -14   -0.86    1.60
  -4  20  14    2.13    1.78
   4 -20 -14    3.15    1.92
  -4  19  14    4.08    2.83
   4 -19 -14    3.30    2.58
  -4  18  14   10.94    2.15
   4 -18 -14    7.24    2.38
  -4  17  14    1.29    2.14
   4 -17 -14   -0.95    2.41
  -4  16  14   36.60    2.62
   4 -16 -14   31.52    2.39
  -4  15  14    2.88    1.79
   4 -15 -14    1.16    1.76
  -4  14  14   48.61    2.55
   4 -14 -14   40.76    2.22
  -4  13  14    5.22    2.42
   4 -13 -14    3.16    1.61
  -4  12  14   25.35    2.02
   4 -12 -14   20.88    1.83
  -4  11  14   50.30    2.49
   4 -11 -14   46.98    2.36
  -4  10  14   11.73    1.29
   4 -10 -14   13.02    2.14
  -4   9  14    8.38    1.20
   4  -9 -14    8.57    1.07
  -4   8  14   -0.16    1.15
   4  -8 -14   -0.23    1.25
  -4   7  14    7.68    1.03
   4  -7 -14    7.54    1.24
  -4   6  14    8.89    1.10
   4  -6 -14    7.48    1.71
  -4   5  14    7.41    0.96
   4  -5 -14    5.29    0.88
  -4   4  14    4.94    1.21
   4  -4 -14    6.37    1.08
  -4   3  14   23.95    1.24
   4  -3 -14   23.77    1.16
  -4   2  14    2.55    0.75
   4  -2 -14    3.41    0.73
  -4   1  14   16.78    0.84
   4   4 -14    4.48    0.61
  -4  -5  14    3.92    0.89
   4   5 -14    4.54    0.59
   4   6 -14    6.88    0.74
   4   7 -14    9.05    0.87
  -4  -8  14    0.27    0.94
   4   8 -14    0.25    0.92
  -4  -9  14    8.38    1.09
   4   9 -14    8.24    0.94
  -4 -10  14   12.04    1.87
   4  10 -14   15.09    1.46
  -4 -11  14   45.46    2.41
   4  11 -14   47.58    2.17
  -4 -12  14   22.29    1.63
   4  12 -14   25.06    1.55
  -4 -13  14    3.10    3.02
   4  13 -14    3.70    1.56
  -4 -14  14   46.70    2.38
   4  14 -14   44.96    2.23
  -4 -15  14    0.69    1.52
   4  15 -14    1.93    1.52
  -4 -16  14   30.13    3.93
   4  16 -14   32.00    2.81
  -4 -17  14    2.18    2.01
   4  17 -14    2.52    1.92
  -4 -18  14    9.03    1.97
   4  18 -14    8.98    2.81
  -4 -19  14    0.73    1.81
   4  19 -14    5.59    2.55
  -4 -20  14    4.74    2.08
   4  20 -14    3.57    2.21
  -4 -21  14    1.07    3.30
   4  21 -14    8.81    3.13
   4  22 -14    0.21    1.07
   4 -23 -13    0.05    1.38
  -4  22  13    0.03    0.96
   4 -22 -13    0.53    1.34
  -4  21  13    0.95    2.33
   4 -21 -13    0.01    2.04
  -4  20  13    2.89    2.12
   4 -20 -13    4.61    2.04
  -4  19  13   11.16    3.83
   4 -19 -13    7.91    2.76
  -4  18  13    2.93    2.02
   4 -18 -13    2.12    2.42
  -4  17  13    5.25    2.08
   4 -17 -13   -0.08    1.87
  -4  16  13   28.11    2.10
   4 -16 -13   25.29    2.04
  -4  15  13    1.37    2.02
   4 -15 -13    3.71    1.91
  -4  14  13   44.34    2.08
   4 -14 -13   41.58    1.95
  -4  13  13    2.26    1.45
   4 -13 -13    3.78    1.30
  -4  12  13    7.93    1.52
   4 -12 -13    8.46    1.72
  -4  11  13   30.59    2.02
   4 -11 -13   32.49    1.83
  -4  10  13  137.54    5.81
   4 -10 -13  134.93    4.12
  -4   9  13   35.01    1.86
   4  -9 -13   34.27    1.67
  -4   8  13   68.79    2.40
   4  -8 -13   70.23    2.45
  -4   7  13    2.06    1.04
   4  -7 -13   -0.44    0.99
  -4   6  13   10.51    1.12
   4  -6 -13   12.55    0.96
  -4   5  13    0.40    1.36
   4  -5 -13    1.25    0.80
  -4   4  13   91.20    3.16
   4  -4 -13   92.53    2.88
  -4   3  13    1.57    0.68
   4  -3 -13    2.00    0.89
  -4   2  13    2.69    0.65
   4  -2 -13    2.50    0.56
  -4   1  13    3.89    0.54
   4  -1 -13    2.80    0.53
  -4   0  13   -0.01    0.44
   4   0 -13    0.29    0.51
  -4  -1  13    2.26    0.48
   4   1 -13    2.98    0.45
  -4  -2  13    2.96    0.63
   4   2 -13    3.24    0.58
  -4  -3  13    2.26    0.69
   4   3 -13    2.57    0.46
  -4  -4  13   91.57    4.45
   4   4 -13  100.25    3.02
  -4  -5  13    1.22    0.63
   4   5 -13    0.58    0.57
  -4  -6  13   10.73    1.04
   4   6 -13    9.56    0.90
  -4  -7  13    0.63    0.84
   4   7 -13    0.12    0.82
  -4  -8  13   68.84    3.77
   4   8 -13   69.56    2.40
  -4  -9  13   36.70    1.89
   4   9 -13   35.11    1.65
  -4 -10  13  132.68    4.10
   4  10 -13  133.33    3.80
  -4 -11  13   36.24    3.22
   4  11 -13   33.59    1.91
  -4 -12  13   11.92    2.07
   4  12 -13    9.50    1.31
  -4 -13  13    3.04    2.01
   4  13 -13    4.24    1.65
  -4 -14  13   43.29    2.54
   4  14 -13   41.85    2.21
  -4 -15  13   -0.38    3.12
   4  15 -13    4.27    2.30
  -4 -16  13   26.53    2.28
   4  16 -13   26.43    1.93
  -4 -17  13    1.37    1.77
   4  17 -13    1.83    2.34
  -4 -18  13    1.63    2.08
   4  18 -13    1.80    1.76
  -4 -19  13    8.45    2.38
   4  19 -13    8.57    2.05
  -4 -20  13    2.13    2.83
   4  20 -13    3.19    2.21
  -4 -21  13   -1.50    2.32
   4  21 -13    0.79    2.33
  -4 -22  13   -0.33    2.47
   4  22 -13    0.87    1.67
   4  23 -13    0.32    0.75
  -4  23  12    0.06    1.85
   4 -23 -12    0.20    1.67
  -4  22  12    4.92    2.40
   4 -22 -12    0.90    2.41
  -4  21  12   13.34    2.60
   4 -21 -12    9.09    2.88
  -4  20  12    3.08    2.22
   4 -20 -12    0.97    2.38
  -4  19  12   47.48    3.93
   4 -19 -12   43.80    2.63
  -4  18  12   13.37    1.78
   4 -18 -12    9.22    1.66
  -4  17  12   38.70    2.31
   4 -17 -12   34.39    2.12
  -4  16  12    5.25    1.59
   4 -16 -12    4.32    1.56
  -4  15  12   46.64    3.54
   4 -15 -12   46.86    2.23
  -4  14  12    4.59    1.33
   4 -14 -12    5.10    1.33
  -4  13  12   44.11    2.91
   4 -13 -12   44.85    2.18
  -4  12  12    0.16    1.07
   4 -12 -12    1.81    1.41
  -4  11  12    1.08    1.24
   4 -11 -12    1.49    1.06
  -4  10  12    4.86    1.60
   4 -10 -12    6.75    1.25
  -4   9  12    0.45    0.75
   4  -9 -12    0.10    0.79
  -4   8  12   13.20    1.09
   4  -8 -12   11.92    0.96
  -4   7  12    7.33    0.91
   4  -7 -12    6.42    1.03
  -4   6  12  224.19    6.15
   4  -6 -12  220.86    5.73
  -4   5  12   42.47    1.92
   4  -5 -12   40.75    1.53
  -4   4  12    9.48    0.78
   4  -4 -12    9.32    0.74
  -4   3  12   58.64    2.75
   4  -3 -12   56.27    2.09
  -4   2  12   45.50    1.73
   4  -2 -12   45.79    1.63
  -4   1  12  225.00    9.45
   4  -1 -12  228.34    6.06
  -4   0  12   19.56    1.03
   4   0 -12   20.56    0.98
  -4  -1  12  229.66    9.25
   4   1 -12  226.87    5.99
  -4  -2  12   47.59    1.82
   4   2 -12   48.77    1.63
  -4  -3  12   55.95    2.03
   4   3 -12   56.18    1.95
  -4  -4  12    8.37    0.81
   4   4 -12    9.43    0.69
  -4  -5  12   40.24    1.63
   4   5 -12   41.00    1.68
  -4  -6  12  224.06    6.33
   4   6 -12  225.18    5.92
  -4  -7  12    7.30    0.89
   4   7 -12    8.48    0.88
  -4  -8  12   13.43    1.07
   4   8 -12   13.16    1.93
  -4  -9  12    1.27    1.01
   4   9 -12   -0.57    0.98
  -4 -10  12    6.43    1.02
   4  10 -12    7.14    0.95
  -4 -11  12    0.77    0.90
   4  11 -12    0.72    1.02
  -4 -12  12    0.54    0.94
   4  12 -12    0.44    0.90
  -4 -13  12   41.88    2.03
   4  13 -12   40.80    1.98
  -4 -14  12    4.47    1.18
   4  14 -12    5.40    1.16
  -4 -15  12   49.98    2.75
   4  15 -12   46.11    2.22
  -4 -16  12    4.62    2.31
   4  16 -12    6.59    1.72
  -4 -17  12   40.77    2.40
   4  17 -12   33.56    2.18
  -4 -18  12   10.06    2.09
   4  18 -12   12.36    2.03
  -4 -19  12   47.90    2.71
   4  19 -12   44.58    2.37
  -4 -20  12    2.41    2.95
   4  20 -12    0.31    2.50
  -4 -21  12   10.91    2.58
   4  21 -12   12.55    2.31
  -4 -22  12   -1.04    2.69
   4  22 -12    0.59    2.85
  -4 -23  12   -0.22    1.76
   4  23 -12    0.41    1.10
  -4 -24  12    0.41    1.55
   4  24 -12   -1.86    1.96
   4  25 -12    0.10    0.91
  -4  24  11    1.23    1.57
   4 -24 -11    0.38    1.43
  -4  23  11    2.43    2.60
   4 -23 -11    2.57    2.40
  -4  22  11    8.39    2.15
   4 -22 -11    8.23    1.94
  -4  21  11   37.35    2.77
   4 -21 -11   35.81    2.48
  -4  20  11    6.42    1.90
   4 -20 -11    3.06    1.69
  -4  19  11    0.76    1.82
   4 -19 -11   -0.23    1.78
  -4  18  11   10.74    1.75
   4 -18 -11   13.37    1.74
  -4  17  11    3.39    2.91
   4 -17 -11    5.08    1.51
  -4  16  11    7.61    1.25
   4 -16 -11    6.47    1.23
  -4  15  11    1.78    1.05
   4 -15 -11    0.79    1.26
  -4  14  11   -0.17    1.22
   4 -14 -11    0.91    1.00
  -4  13  11   47.80    2.10
   4 -13 -11   49.52    2.03
  -4  12  11   -0.01    1.07
   4 -12 -11   -0.27    0.99
  -4  11  11    0.34    1.18
   4 -11 -11    1.15    1.11
  -4  10  11    0.55    0.90
   4 -10 -11    1.48    0.86
  -4   9  11    0.32    0.79
   4  -9 -11    0.53    0.99
  -4   8  11    0.01    0.94
   4  -8 -11   -0.44    1.13
  -4   7  11   56.08    1.97
   4  -7 -11   55.38    1.85
  -4   6  11    0.70    0.85
   4  -6 -11    0.17    0.78
  -4   5  11    3.21    0.77
   4  -5 -11    2.83    0.81
  -4   4  11   13.15    0.87
   4  -4 -11   13.29    0.92
  -4   3  11  143.11    3.90
   4  -3 -11  144.05    4.02
  -4   2  11    0.44    0.41
   4  -2 -11    0.10    0.56
  -4   1  11  182.54    4.92
   4  -1 -11  188.20    5.19
  -4   0  11    0.12    0.57
   4   0 -11    0.83    0.48
  -4  -1  11  186.58    7.27
   4   1 -11  183.92    4.89
  -4  -2  11    0.48    0.61
   4   2 -11    0.08    0.41
  -4  -3  11  143.18    3.95
   4   3 -11  142.58    3.87
  -4  -4  11   12.15    1.13
   4   4 -11   12.57    0.73
  -4  -5  11    2.25    0.61
   4   5 -11    2.52    0.61
  -4  -6  11    0.57    0.58
   4   6 -11    0.89    0.56
  -4  -7  11   56.75    2.13
   4   7 -11   59.12    2.05
  -4  -8  11    0.54    0.96
   4   8 -11    0.31    0.85
  -4  -9  11   -0.69    0.81
   4   9 -11    0.53    0.62
  -4 -10  11   -0.22    1.00
   4  10 -11    0.98    1.26
  -4 -11  11    1.25    1.21
   4  11 -11    1.68    1.06
  -4 -12  11    0.24    2.07
   4  12 -11    0.60    1.40
  -4 -13  11   46.38    2.07
   4  13 -11   49.12    1.94
  -4 -14  11   -1.26    1.20
   4  14 -11    0.79    0.98
  -4 -15  11    0.12    1.62
   4  15 -11    2.47    1.50
  -4 -16  11    6.25    1.28
   4  16 -11    7.10    1.24
  -4 -17  11    4.67    1.91
   4  17 -11    3.73    1.33
  -4 -18  11   11.01    1.64
   4  18 -11   11.17    1.74
  -4 -19  11    1.87    1.58
   4  19 -11   -0.53    1.46
  -4 -20  11    1.99    2.80
   4  20 -11    1.93    2.01
  -4 -21  11   34.34    2.69
   4  21 -11   37.28    2.40
  -4 -22  11    7.18    3.09
   4  22 -11    6.91    2.71
  -4 -23  11    2.82    2.42
   4  23 -11    2.13    2.26
  -4 -24  11    2.32    2.90
   4  24 -11    0.54    2.53
  -4 -25  11    0.90    2.61
   4  25 -11    5.68    1.65
  -4  24  10   -0.63    2.47
   4 -24 -10    0.05    2.04
  -4  23  10    2.48    2.37
   4 -23 -10   -0.19    2.08
  -4  22  10   17.18    2.42
   4 -22 -10   14.74    2.13
  -4  21  10   14.15    2.52
   4 -21 -10   18.59    1.93
  -4  20  10   32.15    1.95
   4 -20 -10   26.46    1.93
  -4  19  10   29.23    2.06
   4 -19 -10   29.95    2.11
  -4  18  10   44.06    2.13
   4 -18 -10   42.25    2.03
  -4  17  10    0.85    1.36
   4 -17 -10    1.36    1.36
  -4  16  10   42.14    2.10
   4 -16 -10   41.06    2.09
  -4  15  10   25.51    1.54
   4 -15 -10   25.88    1.50
  -4  14  10    1.51    1.13
   4 -14 -10    1.58    1.10
  -4  13  10   14.39    1.21
   4 -13 -10   16.69    1.27
  -4  12  10    0.15    0.79
   4 -12 -10    0.53    0.88
  -4  11  10    1.12    0.93
   4 -11 -10    1.63    0.94
  -4  10  10    9.09    1.03
   4 -10 -10    9.17    0.92
  -4   9  10   48.78    1.93
   4  -9 -10   48.84    1.76
  -4   8  10   15.31    0.87
   4  -8 -10   15.32    0.93
  -4   7  10    7.14    0.77
   4  -7 -10    7.35    0.74
  -4   6  10   21.15    1.23
   4  -6 -10   21.04    1.04
  -4   5  10   73.58    2.22
   4  -5 -10   73.66    2.40
  -4   4  10  231.97    6.14
   4  -4 -10  230.38    6.02
  -4   3  10   30.45    1.36
   4  -3 -10   29.90    1.19
  -4   2  10  711.81   17.08
   4  -2 -10  745.77   17.17
  -4   1  10  127.77    3.60
   4  -1 -10  129.69    3.48
  -4   0  10  215.43    5.76
   4   0 -10  217.28    5.44
  -4  -1  10  130.54    3.70
   4   1 -10  131.75    3.47
  -4  -2  10  736.92   18.04
   4   2 -10  742.12   17.28
  -4  -3  10   28.05    1.17
   4   3 -10   27.03    1.17
  -4  -4  10  229.28    5.89
   4   4 -10  237.66    6.10
  -4  -5  10   74.03    2.49
   4   5 -10   73.48    2.30
  -4  -6  10   21.63    1.07
   4   6 -10   22.21    1.19
  -4  -7  10    7.58    0.97
   4   7 -10    7.70    1.62
  -4  -8  10   14.98    0.92
   4   8 -10   16.43    0.90
  -4  -9  10   49.62    2.00
   4   9 -10   49.75    1.83
  -4 -10  10    9.26    1.03
   4  10 -10    8.04    0.84
  -4 -11  10    1.64    0.87
   4  11 -10    1.96    0.81
  -4 -12  10    1.27    0.93
   4  12 -10    0.54    0.88
  -4 -13  10   14.87    1.23
   4  13 -10   14.69    1.09
  -4 -14  10    1.90    1.15
   4  14 -10    2.26    1.26
  -4 -15  10   26.20    1.82
   4  15 -10   25.81    1.47
  -4 -16  10   45.30    2.05
   4  16 -10   42.73    2.01
  -4 -17  10    2.46    1.50
   4  17 -10    2.33    1.38
  -4 -18  10   43.11    2.41
   4  18 -10   44.19    2.79
  -4 -19  10   31.10    2.14
   4  19 -10   30.31    2.06
  -4 -20  10   32.24    3.41
   4  20 -10   27.60    2.26
  -4 -21  10   18.97    2.02
   4  21 -10   17.90    1.89
  -4 -22  10   13.45    2.50
   4  22 -10   13.30    2.35
  -4 -23  10   -0.55    1.98
   4  23 -10   -0.17    1.75
  -4 -24  10    0.63    2.20
   4  24 -10    0.58    2.11
  -4 -25  10    1.93    1.84
   4  25 -10    0.05    1.71
  -4  24   9   28.20    2.84
   4 -24  -9   23.31    2.26
  -4  23   9    3.81    2.00
   4 -23  -9    3.03    1.73
  -4  22   9   10.63    2.02
   4 -22  -9    6.65    1.94
  -4  21   9    1.91    1.50
   4 -21  -9    2.68    1.52
  -4  20   9   10.00    1.68
   4 -20  -9   11.50    2.10
  -4  19   9    0.34    1.38
   4 -19  -9    1.91    1.47
  -4  18   9   14.25    1.55
   4 -18  -9   13.73    1.40
  -4  17   9    1.68    1.26
   4 -17  -9    0.62    1.27
  -4  16   9    9.44    1.16
   4 -16  -9   11.12    1.19
  -4  15   9    1.61    1.25
   4 -15  -9    1.70    1.09
  -4  14   9    1.32    1.08
   4 -14  -9    0.93    1.05
  -4  13   9   53.37    2.00
   4 -13  -9   52.94    1.97
  -4  12   9   18.32    1.14
   4 -12  -9   22.58    1.20
  -4  11   9   12.83    1.05
   4 -11  -9   14.56    1.22
  -4  10   9   57.98    2.13
   4 -10  -9   57.67    2.02
  -4   9   9    4.56    0.84
   4  -9  -9    6.30    0.84
  -4   8   9    3.49    0.81
   4  -8  -9    3.36    0.78
   4  -7  -9   29.02    1.27
  -4   6   9    6.81    0.73
   4  -6  -9    6.30    0.64
  -4   5   9   71.60    2.22
   4  -5  -9   71.56    2.10
  -4   4   9  478.16   16.86
   4  -4  -9  488.09   11.55
  -4   3   9   16.28    0.98
   4  -3  -9   15.13    0.78
  -4   2   9    0.17    0.47
   4  -2  -9    0.03    0.46
  -4   1   9   16.67    1.17
   4  -1  -9   18.53    0.92
  -4   0   9   -0.41    0.59
   4   0  -9    0.22    0.52
  -4  -1   9   16.25    0.82
   4   1  -9   19.15    0.85
  -4  -2   9    0.49    0.55
   4   2  -9    0.45    0.46
  -4  -3   9   14.76    0.90
   4   3  -9   15.77    0.98
  -4  -4   9  484.16   12.32
   4   4  -9  482.34   11.74
  -4  -5   9   74.57    2.23
   4   5  -9   76.67    3.22
  -4  -6   9    6.33    0.77
   4   6  -9    8.18    1.21
  -4  -7   9   31.24    1.28
   4   7  -9   28.50    1.21
  -4  -8   9    3.65    0.76
   4   8  -9    4.64    0.74
  -4  -9   9    5.27    0.99
   4   9  -9    5.28    0.74
  -4 -10   9   63.42    2.28
   4  10  -9   58.08    1.98
  -4 -11   9   13.87    1.09
   4  11  -9   14.00    1.00
  -4 -12   9   19.24    1.18
   4  12  -9   19.66    1.12
  -4 -13   9   54.32    2.17
   4  13  -9   51.75    1.99
  -4 -14   9    2.13    1.32
   4  14  -9    0.75    1.18
  -4 -15   9    2.64    0.99
   4  15  -9    2.17    0.93
  -4 -16   9   10.53    1.41
   4  16  -9   11.37    1.16
  -4 -17   9    0.78    1.35
   4  17  -9    1.03    2.50
  -4 -18   9   13.72    1.48
   4  18  -9   14.21    1.34
  -4 -19   9   -0.07    1.32
   4  19  -9    0.53    1.24
  -4 -20   9   14.31    2.23
   4  20  -9   14.71    1.90
  -4 -21   9    1.28    1.77
   4  21  -9    2.13    1.74
  -4 -22   9    6.77    2.05
   4  22  -9    6.92    1.88
  -4 -23   9    3.61    2.18
   4  23  -9    0.99    1.95
  -4 -24   9   24.27    2.41
   4  24  -9   22.61    2.38
  -4 -25   9   -1.01    2.51
   4  25  -9    1.99    2.37
   4 -25  -8    4.73    3.96
  -4  24   8   10.12    2.00
   4 -24  -8   10.47    1.81
  -4  23   8    0.96    2.52
   4 -23  -8    1.30    1.97
  -4  22   8    5.30    1.59
   4 -22  -8    5.11    1.60
  -4  21   8   17.50    1.64
   4 -21  -8   17.65    1.72
  -4  20   8    2.67    1.52
   4 -20  -8    1.98    1.29
  -4  19   8   40.64    1.95
   4 -19  -8   37.46    1.86
  -4  18   8    4.20    1.27
   4 -18  -8    4.72    1.55
  -4  17   8    2.84    1.19
   4 -17  -8    2.44    1.16
  -4  16   8   11.31    1.12
   4 -16  -8   12.60    1.16
  -4  15   8   24.20    1.49
   4 -15  -8   22.10    1.47
  -4  14   8   46.57    1.89
   4 -14  -8   44.14    1.87
  -4  13   8    0.42    0.74
   4 -13  -8   -0.21    0.74
  -4  12   8   35.64    2.22
   4 -12  -8   32.67    1.52
  -4  11   8   65.19    2.13
   4 -11  -8   62.97    2.02
  -4  10   8    0.75    0.64
   4 -10  -8    1.06    0.76
  -4   9   8  110.65    3.19
   4  -9  -8   99.48    3.95
  -4   8   8  184.21    6.96
   4  -8  -8  183.91    5.00
  -4   7   8   35.78    1.32
   4  -7  -8   34.61    1.28
  -4   6   8  120.76    3.30
   4  -6  -8  119.79    3.24
  -4   5   8   22.72    2.08
   4  -5  -8   24.11    1.14
  -4   4   8  308.54    7.56
   4  -4  -8  310.64    7.61
  -4   3   8    2.35    0.52
   4  -3  -8    2.68    0.57
  -4   2   8  332.99    8.12
   4  -2  -8  329.50    8.01
  -4   1   8  390.63    9.25
   4  -1  -8  393.67    9.91
  -4   0   8   50.61    1.75
   4   0  -8   53.37    2.18
  -4  -1   8  404.15   14.05
  -4  -2   8  326.54    8.11
   4   2  -8  331.12    8.00
  -4  -3   8    2.61    0.57
   4   3  -8    2.51    0.54
  -4  -4   8  301.87    7.81
   4   4  -8  302.00    7.51
  -4  -5   8   22.67    1.13
   4   5  -8   26.43    2.06
  -4  -6   8  120.41    3.23
   4   6  -8  123.86    3.38
  -4  -7   8   33.16    1.26
   4   7  -8   34.08    1.28
  -4  -8   8  179.79    4.74
   4   8  -8  188.13    4.98
  -4  -9   8  109.26    3.24
   4   9  -8  106.19    3.26
  -4 -10   8    1.24    0.83
   4  10  -8    1.57    0.62
  -4 -11   8   65.61    2.33
   4  11  -8   61.95    2.11
  -4 -12   8   35.84    1.62
   4  12  -8   33.95    1.37
  -4 -13   8    0.04    1.07
   4  13  -8    0.01    1.02
  -4 -14   8   43.17    1.99
   4  14  -8   46.07    2.06
  -4 -15   8   23.77    1.55
   4  15  -8   25.91    1.49
  -4 -16   8   12.19    1.19
   4  16  -8   11.31    1.10
  -4 -17   8    2.59    1.07
   4  17  -8    3.75    1.03
  -4 -18   8    2.60    1.62
   4  18  -8    3.46    1.52
  -4 -19   8   36.74    2.57
   4  19  -8   38.53    1.97
  -4 -20   8    2.59    1.30
   4  20  -8    2.79    1.26
  -4 -21   8   17.50    2.87
   4  21  -8   18.34    1.96
  -4 -22   8    3.45    1.69
   4  22  -8    5.44    1.62
  -4 -23   8    1.89    2.10
   4  23  -8    1.01    1.68
  -4 -24   8    7.83    2.02
   4  24  -8   10.49    1.80
  -4 -25   8    2.32    1.88
   4  25  -8   -0.26    1.88
  -4  25   7   19.96    2.05
   4 -25  -7   16.09    1.76
  -4  24   7    3.86    2.71
   4 -24  -7    2.05    1.72
  -4  23   7    6.93    1.66
   4 -23  -7    7.38    1.58
  -4  22   7    0.11    1.38
   4 -22  -7    1.12    1.39
  -4  21   7   16.87    1.80
   4 -21  -7   13.58    1.51
  -4  20   7    6.92    1.33
   4 -20  -7    8.58    1.36
  -4  19   7    2.51    1.24
   4 -19  -7    3.82    1.34
  -4  18   7    0.14    0.95
   4 -18  -7    0.32    0.94
  -4  17   7    0.22    0.90
   4 -17  -7    0.60    0.94
  -4  16   7   85.38    5.27
   4 -16  -7   74.92    2.76
  -4  15   7    0.14    0.80
   4 -15  -7    0.87    0.85
  -4  14   7   38.13    1.63
   4 -14  -7   39.55    1.68
  -4  13   7  126.62    3.65
   4 -13  -7  127.12    3.83
  -4  12   7    0.74    0.73
   4 -12  -7    0.74    0.71
  -4  11   7   50.92    1.77
   4 -11  -7   49.27    1.71
  -4  10   7    6.39    0.85
   4 -10  -7    5.56    0.97
  -4   9   7  301.72    7.65
   4  -9  -7  303.08    7.66
  -4   8   7   27.11    1.13
   4  -8  -7   25.38    1.06
  -4   7   7  855.25   19.33
   4  -7  -7  867.35   19.83
  -4   6   7   67.64    2.36
   4  -6  -7   63.36    2.04
  -4   5   7   13.16    0.79
   4  -5  -7   13.80    0.76
  -4   4   7  421.78   10.15
   4  -4  -7  396.81   13.69
  -4   3   7   48.14    2.12
   4  -3  -7   46.62    1.54
  -4   2   7    0.76    0.51
   4  -2  -7    0.62    0.57
  -4   1   7   70.48    2.83
   4  -1  -7   70.14    2.06
  -4   0   7    0.25    0.53
   4   0  -7   -0.14    0.56
  -4  -1   7   69.98    2.10
   4   1  -7   70.81    2.86
  -4  -2   7   -0.16    0.58
   4   2  -7    0.18    0.50
  -4  -3   7   46.17    1.55
   4   3  -7   46.08    1.53
  -4  -4   7  407.67    9.82
   4   4  -7  406.59    9.60
  -4  -5   7   14.74    0.96
   4   5  -7   14.31    0.91
  -4  -6   7   65.86    1.99
   4   6  -7   64.20    1.93
  -4  -7   7  859.28   19.72
   4   7  -7  866.61   19.71
  -4  -8   7   25.29    1.15
   4   8  -7   28.33    1.12
  -4  -9   7  300.49    7.56
   4   9  -7  315.37    8.06
  -4 -10   7    5.60    0.87
   4  10  -7    5.35    0.66
  -4 -11   7   54.19    1.85
   4  11  -7   50.40    1.70
  -4 -12   7    0.69    0.77
   4  12  -7    0.66    0.71
  -4 -13   7  127.50    3.81
   4  13  -7  124.59    3.60
  -4 -14   7   39.10    1.84
   4  14  -7   41.50    1.82
  -4 -15   7    0.40    0.96
   4  15  -7    0.19    0.93
  -4 -16   7   73.20    2.72
   4  16  -7   75.53    2.83
  -4 -17   7    0.21    1.06
   4  17  -7    0.13    0.99
  -4 -18   7   -1.10    1.00
   4  18  -7    0.40    0.94
  -4 -19   7    4.05    1.41
   4  19  -7    1.98    1.27
  -4 -20   7    8.36    1.37
   4  20  -7    7.17    1.33
  -4 -21   7   14.94    1.59
   4  21  -7   14.57    1.51
  -4 -22   7   -1.81    2.57
   4  22  -7    0.36    1.71
  -4 -23   7    7.94    1.74
   4  23  -7    9.29    1.69
  -4 -24   7    2.91    2.16
   4  24  -7    1.41    2.13
  -4 -25   7   20.53    1.93
   4  25  -7   21.73    1.98
  -4  25   6    0.38    2.10
   4 -25  -6   -0.80    1.98
  -4  24   6    2.82    1.64
   4 -24  -6    1.28    1.59
  -4  23   6    0.78    1.46
   4 -23  -6    0.42    1.35
  -4  22   6   10.22    1.39
   4 -22  -6   10.72    1.44
  -4  21   6    1.38    1.18
   4 -21  -6   -0.65    1.21
  -4  20   6    4.53    1.31
   4 -20  -6    4.05    1.29
  -4  19   6    0.09    0.98
   4 -19  -6    0.34    1.04
  -4  18   6   10.98    1.14
   4 -18  -6    9.36    1.13
  -4  17   6    7.16    1.10
   4 -17  -6    8.88    1.23
  -4  16   6   30.16    1.51
   4 -16  -6   31.92    1.55
  -4  15   6   76.93    2.67
   4 -15  -6   74.82    2.52
  -4  14   6    0.34    0.75
   4 -14  -6    0.08    0.75
  -4  13   6  104.79    4.25
   4 -13  -6   99.87    2.90
  -4  12   6  175.91    4.64
   4 -12  -6  178.69    4.78
  -4  11   6   20.82    1.24
   4 -11  -6   23.35    1.33
  -4  10   6   74.19    2.38
   4 -10  -6   77.24    2.70
  -4   9   6    4.37    1.09
   4  -9  -6    3.35    0.71
  -4   8   6   30.87    1.20
   4  -8  -6   31.63    1.22
  -4   7   6  118.37    3.30
   4  -7  -6  116.29    3.22
  -4   6   6  165.23    4.50
   4  -6  -6  169.01    4.42
  -4   5   6  143.62    3.70
   4  -5  -6  142.43    3.83
  -4   4   6   21.31    1.08
   4  -4  -6   25.47    1.05
  -4   3   6  152.27    3.98
   4  -3  -6  149.26    3.77
  -4   2   6   32.65    1.21
   4  -2  -6   33.15    1.12
  -4   1   6   35.96    1.35
   4  -1  -6   37.29    1.32
  -4   0   6  358.76    9.21
   4   0  -6  361.08    8.87
  -4  -1   6   33.57    1.28
   4   1  -6   36.37    1.30
  -4  -2   6   35.63    1.23
   4   2  -6   35.72    1.23
  -4  -3   6  151.28    4.06
   4   3  -6  151.76    3.84
  -4  -4   6   22.80    1.00
   4   4  -6   23.48    1.05
  -4  -5   6  149.49    4.11
   4   5  -6  143.33    3.79
  -4  -6   6  170.92    4.42
   4   6  -6  168.87    4.31
  -4  -7   6  113.66    3.13
   4   7  -6  115.35    2.94
  -4  -8   6   31.22    1.28
   4   8  -6   30.03    1.18
  -4  -9   6    3.88    0.85
   4   9  -6    4.18    0.81
  -4 -10   6   73.59    2.50
   4  10  -6   76.06    2.22
  -4 -11   6   23.53    1.22
   4  11  -6   21.77    1.02
  -4 -12   6  181.10    4.77
   4  12  -6  176.89    4.72
  -4 -13   6  104.83    3.74
   4  13  -6  102.94    3.13
  -4 -14   6    0.53    0.80
   4  14  -6   -0.24    0.68
  -4 -15   6   75.04    2.54
   4  15  -6   76.64    2.57
  -4 -16   6   29.33    1.67
   4  16  -6   30.22    1.74
  -4 -17   6    6.68    1.05
   4  17  -6    8.25    1.15
  -4 -18   6    9.02    1.10
   4  18  -6    8.54    1.04
  -4 -19   6    1.00    1.01
   4  19  -6   -0.08    0.92
  -4 -20   6    4.36    1.67
   4  20  -6    3.19    1.53
  -4 -21   6   -0.44    1.47
   4  21  -6    0.11    1.29
  -4 -22   6   10.20    1.65
   4  22  -6    8.99    1.53
  -4 -23   6    0.04    2.20
   4  23  -6    0.50    1.92
  -4 -24   6    1.83    1.90
   4  24  -6    2.46    1.80
  -4 -25   6   -0.33    2.62
   4  25  -6   -0.66    1.89
   4  26  -6   -1.21    3.40
  -4  25   5    3.28    1.70
   4 -25  -5    3.23    1.67
  -4  24   5   15.35    1.99
   4 -24  -5   18.59    1.95
  -4  23   5    3.40    1.40
   4 -23  -5    4.03    1.37
  -4  22   5   -0.41    1.24
   4 -22  -5    1.41    1.29
  -4  21   5    2.19    1.15
   4 -21  -5    1.29    1.17
  -4  20   5   -0.10    1.00
   4 -20  -5    0.51    0.97
  -4  19   5   12.72    1.19
   4 -19  -5   15.04    1.29
  -4  18   5    6.47    1.20
   4 -18  -5    6.67    1.07
  -4  17   5    0.29    0.88
   4 -17  -5    0.30    0.83
  -4  16   5    9.44    1.04
   4 -16  -5    9.10    1.02
  -4  15   5   21.36    2.05
   4 -15  -5   20.78    1.37
  -4  14   5   86.50    2.71
   4 -14  -5   77.75    2.60
  -4  13   5    0.00    0.69
   4 -13  -5    0.56    0.68
  -4  12   5  220.56    5.63
   4 -12  -5  226.25    5.94
  -4  11   5  105.19    3.10
   4 -11  -5  104.01    2.95
  -4  10   5  750.25   18.06
   4 -10  -5  733.77   16.97
  -4   9   5   97.09    2.68
   4  -9  -5   92.77    2.71
  -4   8   5  406.49   10.03
   4  -8  -5  410.99   10.01
  -4   7   5   29.07    1.14
   4  -7  -5   29.49    1.18
  -4   6   5  260.48    6.44
   4  -6  -5  256.24    6.27
  -4   5   5  240.55    6.19
   4  -5  -5  243.85    6.09
  -4   4   5  286.45    7.04
   4  -4  -5  288.80    7.21
  -4   3   5    1.21    0.77
   4  -3  -5    0.79    0.59
  -4   2   5   36.09    1.30
   4  -2  -5   37.48    1.29
  -4   1   5  224.34    5.59
   4  -1  -5  223.48    5.59
  -4   0   5    0.48    0.53
   4   0  -5    0.31    0.52
  -4  -1   5  224.87    5.55
   4   1  -5  225.32    5.58
  -4  -2   5   37.05    1.25
   4   2  -5   37.33    1.30
  -4  -3   5    1.10    0.55
   4   3  -5    0.65    0.52
  -4  -4   5  287.43    7.29
   4   4  -5  291.33    7.01
  -4  -5   5  243.81    5.91
   4   5  -5  243.64    5.81
  -4  -6   5  261.58    6.87
   4   6  -5  266.84    6.71
  -4  -7   5   28.23    1.13
   4   7  -5   29.26    1.16
  -4  -8   5  417.15   10.93
   4   8  -5  398.41   10.00
  -4  -9   5   93.40    2.75
   4   9  -5   97.80    2.85
  -4 -10   5  745.69   17.60
   4  10  -5  736.02   16.89
  -4 -11   5  106.78    3.12
   4  11  -5  103.21    3.05
  -4 -12   5  219.61    5.67
   4  12  -5  222.10    5.89
  -4 -13   5    0.23    0.71
   4  13  -5    0.10    0.81
  -4 -14   5   81.73    2.78
   4  14  -5   81.90    2.62
  -4 -15   5   19.10    1.36
   4  15  -5   18.88    1.22
  -4 -16   5   10.06    1.05
   4  16  -5    9.04    0.93
  -4 -17   5    0.36    0.86
   4  17  -5    0.41    0.87
  -4 -18   5    5.47    1.35
   4  18  -5    7.93    1.21
  -4 -19   5   14.48    1.41
   4  19  -5   12.04    1.32
  -4 -20   5    0.53    1.08
   4  20  -5    0.25    1.14
  -4 -21   5    0.79    1.14
   4  21  -5    1.64    1.08
  -4 -22   5   -1.11    1.26
   4  22  -5    0.38    1.17
  -4 -23   5    2.11    1.42
   4  23  -5    3.59    1.38
  -4 -24   5   16.73    2.16
   4  24  -5   15.21    1.91
  -4 -25   5    1.73    1.88
   4  25  -5    2.93    1.73
  -4 -26   5   16.32    3.95
   4  26  -5   16.14    3.42
  -4  25   4    7.41    1.63
   4 -25  -4    8.37    1.58
  -4  24   4   -0.58    1.37
   4 -24  -4    0.22    1.32
  -4  23   4    0.13    1.42
   4 -23  -4   -0.85    1.45
  -4  22   4    1.34    1.38
   4 -22  -4    0.82    1.12
  -4  21   4    4.58    1.11
   4 -21  -4    2.61    1.16
  -4  20   4   22.37    1.63
   4 -20  -4   23.86    1.72
  -4  19   4   11.97    1.20
   4 -19  -4   12.55    1.19
  -4  18   4    2.81    0.95
   4 -18  -4    3.39    0.96
  -4  17   4    1.36    1.00
   4 -17  -4    2.59    0.98
  -4  16   4   34.84    1.45
   4 -16  -4   33.42    1.48
  -4  15   4  100.56    3.02
   4 -15  -4  102.90    3.08
  -4  14   4  240.23    6.79
   4 -14  -4  233.16    6.45
  -4  13   4  162.04    4.43
   4 -13  -4  161.23    4.37
  -4  12   4   62.90    2.20
   4 -12  -4   64.15    2.08
  -4  11   4   10.12    0.85
   4 -11  -4   10.22    0.83
  -4  10   4   11.32    0.78
   4 -10  -4   10.39    0.72
  -4   9   4   37.15    1.37
   4  -9  -4   34.54    1.30
  -4   8   4   46.52    1.73
   4  -8  -4   43.90    1.97
  -4   7   4  309.93    7.87
   4  -7  -4  308.21    7.64
  -4   6   4  110.72    3.05
   4  -6  -4  109.28    2.98
  -4   5   4  713.64   16.47
   4  -5  -4  703.05   16.10
  -4   4   4    8.07    0.90
   4  -4  -4    8.62    0.94
  -4   3   4   58.11    1.83
   4  -3  -4   58.40    1.76
  -4   2   4   30.22    1.17
   4  -2  -4   32.77    1.23
  -4   1   4   32.17    1.18
   4  -1  -4   33.19    1.22
  -4   0   4    9.15    0.72
   4   0  -4    8.04    0.66
  -4  -1   4   29.53    1.19
   4   1  -4   31.08    1.15
  -4  -2   4   30.08    1.23
   4   2  -4   30.97    1.17
  -4  -3   4   54.57    1.73
   4   3  -4   57.28    1.74
  -4  -4   4    7.85    0.79
   4   4  -4    7.99    0.78
  -4  -5   4  724.43   16.53
   4   5  -4  714.89   16.52
  -4  -6   4  106.38    2.95
   4   6  -4  108.84    2.91
  -4  -7   4  308.47    7.28
   4   7  -4  307.67    7.55
  -4  -8   4   43.93    1.56
   4   8  -4   45.40    1.67
  -4  -9   4   34.52    1.41
   4   9  -4   35.14    1.34
  -4 -10   4   11.34    0.89
   4  10  -4   10.48    0.87
  -4 -11   4   11.43    0.87
   4  11  -4    9.81    0.80
  -4 -12   4   69.22    2.35
   4  12  -4   60.16    2.16
  -4 -13   4  164.06    4.48
   4  13  -4  160.24    4.07
  -4 -14   4  238.63    6.42
   4  14  -4  238.99    6.25
  -4 -15   4   99.53    2.95
   4  15  -4  101.20    2.92
  -4 -16   4   33.29    1.67
   4  16  -4   33.65    1.63
  -4 -17   4    1.76    0.88
   4  17  -4    1.58    0.83
  -4 -18   4    4.17    1.10
   4  18  -4    3.71    1.03
  -4 -19   4   11.57    1.21
   4  19  -4   14.10    1.23
  -4 -20   4   26.71    1.75
   4  20  -4   23.89    1.59
  -4 -21   4    3.97    1.20
   4  21  -4    4.31    1.11
  -4 -22   4    0.53    1.24
   4  22  -4    1.01    1.09
  -4 -23   4   -0.56    1.61
   4  23  -4    1.00    1.41
  -4 -24   4    1.06    1.55
   4  24  -4   -0.09    1.31
  -4 -25   4    9.96    1.70
   4  25  -4    9.74    1.56
  -4 -26   4    3.52    3.40
   4  26  -4    2.72    3.35
  -4  25   3    7.76    1.81
   4 -25  -3    8.77    1.87
  -4  24   3   -0.98    1.22
   4 -24  -3    0.17    1.29
  -4  23   3    8.02    1.33
   4 -23  -3    7.84    1.33
  -4  22   3   12.74    1.50
   4 -22  -3   13.11    1.58
  -4  21   3    6.95    1.19
   4 -21  -3    5.28    1.13
  -4  20   3    1.20    0.97
   4 -20  -3    0.33    1.05
  -4  19   3   10.63    1.21
   4 -19  -3   11.58    1.25
  -4  18   3   42.41    1.67
   4 -18  -3   39.84    1.70
  -4  17   3    2.39    0.84
   4 -17  -3    2.86    0.87
  -4  16   3    1.06    0.80
   4 -16  -3    2.49    0.86
  -4  15   3   -3.08    1.57
   4 -15  -3    0.19    1.07
  -4  14   3  163.49    4.75
   4 -14  -3  156.43    4.74
  -4  13   3   52.35    1.92
   4 -13  -3   50.95    1.93
  -4  12   3  218.63    6.16
   4 -12  -3  229.67    6.26
  -4  11   3  114.41    3.44
   4 -11  -3  111.36    3.27
  -4  10   3   40.64    1.61
   4 -10  -3   38.37    1.46
  -4   9   3  138.53    3.66
   4  -9  -3  136.95    3.90
  -4   8   3  167.48    4.48
   4  -8  -3  169.93    4.55
  -4   7   3  150.48    4.00
   4  -7  -3  147.64    4.07
  -4   6   3  468.67   11.08
   4  -6  -3  468.13   11.16
  -4   5   3   59.60    1.88
   4  -5  -3   60.00    1.85
  -4   4   3    6.50    0.77
   4  -4  -3    7.12    0.79
  -4   3   3   15.25    0.88
   4  -3  -3   17.15    0.84
  -4   2   3  640.57   21.55
   4  -2  -3  654.14   15.23
  -4   1   3    2.16    0.76
   4  -1  -3    2.04    0.61
  -4   0   3    0.80    0.70
   4   0  -3   -0.05    0.75
  -4  -1   3    1.13    0.63
   4   1  -3    1.63    0.68
  -4  -2   3  655.86   15.07
   4   2  -3  653.50   14.88
  -4  -3   3   17.44    0.91
   4   3  -3   16.24    0.90
  -4  -4   3    8.68    0.76
   4   4  -3    5.89    0.73
  -4  -5   3   60.64    1.82
   4   5  -3   60.01    1.75
  -4  -6   3  487.02   11.57
   4   6  -3  477.60   11.71
  -4  -7   3  150.77    4.04
   4   7  -3  149.07    3.91
  -4  -8   3  168.75    4.39
   4   8  -3  177.20    4.98
  -4  -9   3  134.84    3.62
   4   9  -3  141.67    3.92
  -4 -10   3   37.97    1.49
   4  10  -3   38.46    1.41
  -4 -11   3  121.03    3.33
   4  11  -3  113.25    3.20
  -4 -12   3  221.97    5.81
   4  12  -3  222.09    5.78
  -4 -13   3   53.80    1.96
   4  13  -3   51.01    1.82
  -4 -14   3  150.15    4.34
   4  14  -3  152.33    4.17
  -4 -15   3    0.42    0.74
   4  15  -3    0.48    0.69
  -4 -16   3    1.91    0.84
   4  16  -3    2.35    0.82
  -4 -17   3    1.73    0.95
   4  17  -3    3.01    0.96
  -4 -18   3   43.09    2.01
   4  18  -3   41.90    1.87
  -4 -19   3    9.78    1.38
   4  19  -3   10.17    1.31
  -4 -20   3   -0.60    1.06
   4  20  -3   -0.37    0.97
  -4 -21   3    6.08    1.25
   4  21  -3    7.74    1.20
  -4 -22   3   14.38    1.57
   4  22  -3   14.29    1.62
  -4 -23   3    8.60    1.48
   4  23  -3    7.57    1.22
  -4 -24   3   -0.74    1.37
   4  24  -3   -0.55    1.25
  -4 -25   3    7.64    2.10
   4  25  -3    9.33    1.72
  -4 -26   3   -0.16    1.69
   4  26  -3    1.13    1.35
  -4  25   2    1.10    1.42
   4 -25  -2    2.20    1.46
  -4  24   2    0.61    1.56
   4 -24  -2   -1.43    1.54
  -4  23   2   14.23    1.43
   4 -23  -2   14.83    1.54
  -4  22   2    2.63    1.14
   4 -22  -2    2.44    1.21
  -4  21   2   11.78    1.37
   4 -21  -2   13.33    1.52
  -4  20   2    0.84    0.96
   4 -20  -2    0.13    1.01
  -4  19   2   53.24    1.94
   4 -19  -2   54.78    2.03
  -4  18   2    2.70    1.02
   4 -18  -2    4.87    1.06
  -4  17   2  229.04    6.16
   4 -17  -2  220.37    5.77
  -4  16   2   24.03    1.43
   4 -16  -2   25.74    1.41
  -4  15   2    8.21    0.92
   4 -15  -2    7.48    0.89
  -4  14   2   20.45    1.17
   4 -14  -2   19.00    1.12
  -4  13   2    6.28    0.85
   4 -13  -2    5.96    0.83
  -4  12   2  106.59    3.23
   4 -12  -2  106.89    3.32
  -4  11   2   83.38    2.58
   4 -11  -2   83.97    2.74
  -4  10   2   38.96    1.45
   4 -10  -2   39.51    1.44
  -4   9   2   39.35    1.47
   4  -9  -2   37.50    1.39
  -4   8   2  436.26   10.66
   4  -8  -2  417.26   10.44
  -4   7   2   18.62    0.94
   4  -7  -2   20.28    0.97
  -4   6   2  129.81    3.44
   4  -6  -2  126.10    3.37
  -4   5   2    7.29    0.71
   4  -5  -2    7.33    0.68
  -4   4   2  361.17    8.75
   4  -4  -2  361.54    8.74
  -4   3   2  832.11   19.64
   4  -3  -2  846.69   19.29
  -4   2   2  368.13    8.86
   4  -2  -2  367.87    9.17
  -4   1   2  567.36   13.78
   4  -1  -2  568.85   13.34
  -4   0   2   43.69    1.61
   4   0  -2   46.19    1.55
  -4  -1   2  577.80   13.59
   4   1  -2  574.52   13.66
  -4  -2   2  381.95    9.12
   4   2  -2  374.12    8.69
  -4  -3   2  863.47   20.19
   4   3  -2  866.65   19.82
  -4  -4   2  360.50    8.53
   4   4  -2  357.35    8.57
  -4  -5   2    6.81    0.77
   4   5  -2    8.05    0.76
  -4  -6   2  136.89    3.63
   4   6  -2  129.72    3.51
  -4  -7   2   19.76    1.00
   4   7  -2   19.18    0.96
  -4  -8   2  418.95    9.94
   4   8  -2  412.77    9.87
  -4  -9   2   40.68    1.54
   4   9  -2   42.26    1.60
  -4 -10   2   38.59    1.48
   4  10  -2   38.60    1.51
  -4 -11   2   85.05    2.49
   4  11  -2   82.75    2.41
  -4 -12   2  103.22    2.99
   4  12  -2  105.68    3.19
  -4 -13   2    7.83    0.86
   4  13  -2    7.53    0.83
  -4 -14   2   18.56    1.14
   4  14  -2   19.47    1.08
  -4 -15   2    7.21    0.90
   4  15  -2    6.81    0.76
  -4 -16   2   23.48    1.29
   4  16  -2   23.05    1.27
  -4 -17   2  239.73    6.43
   4  17  -2  227.77    6.29
  -4 -18   2    3.37    0.93
   4  18  -2    3.30    0.94
  -4 -19   2   56.31    2.12
   4  19  -2   54.85    2.20
  -4 -20   2   -0.76    1.03
   4  20  -2    1.65    1.01
  -4 -21   2   14.34    1.56
   4  21  -2   14.72    1.47
  -4 -22   2    3.89    1.24
   4  22  -2    3.84    1.20
  -4 -23   2   16.67    1.52
   4  23  -2   15.59    1.42
  -4 -24   2    2.75    1.88
   4  24  -2    0.85    1.54
  -4 -25   2    1.74    1.48
   4  25  -2   -1.46    1.39
  -4 -26   2   -0.95    2.94
   4  26  -2    1.48    1.87
  -4  25   1    7.44    1.56
   4 -25  -1    8.05    1.58
  -4  24   1    8.14    1.51
   4 -24  -1    8.45    1.50
  -4  23   1    9.55    1.36
   4 -23  -1    9.25    1.47
  -4  22   1   20.64    1.66
   4 -22  -1   23.99    1.54
  -4  21   1   -0.22    1.03
   4 -21  -1    0.00    1.06
   4 -20  -1   10.81    1.19
  -4  19   1    7.69    1.10
   4 -19  -1   12.97    1.21
  -4  18   1    1.96    0.80
   4 -18  -1    1.86    0.89
  -4  17   1    0.95    1.64
   4 -17  -1   -0.88    1.17
  -4  16   1    1.64    1.13
   4 -16  -1    1.78    1.16
  -4  15   1   59.69    2.39
   4 -15  -1   62.15    2.20
  -4  14   1    0.19    0.71
   4 -14  -1    0.20    0.67
  -4  13   1    9.56    0.81
   4 -13  -1   10.24    0.86
  -4  12   1    2.61    0.70
   4 -12  -1    2.71    0.65
  -4  11   1   19.94    0.98
   4 -11  -1   22.14    1.00
  -4  10   1    0.58    0.60
   4 -10  -1    0.88    0.57
  -4   9   1   11.83    0.87
   4  -9  -1   11.99    0.88
  -4   8   1   52.88    1.73
   4  -8  -1   50.90    1.77
  -4   7   1   52.74    1.76
   4  -7  -1   51.05    1.72
  -4   6   1   28.23    1.18
   4  -6  -1   27.36    1.09
  -4   5   1  534.36   12.45
   4  -5  -1  534.50   12.57
  -4   4   1    1.31    0.56
   4  -4  -1    1.33    0.56
  -4   3   1  304.97    7.57
   4  -3  -1  308.71    7.53
  -4   2   1  213.50    5.93
   4  -2  -1  195.91    7.38
  -4   1   1  119.97    3.48
   4  -1  -1  119.88    3.13
  -4   0   1    0.13    0.68
   4   0  -1    0.03    0.65
  -4  -1   1  124.13    3.34
   4   1  -1  119.65    3.36
  -4  -2   1  203.43    5.43
   4   2  -1  204.02    4.98
  -4  -3   1  314.89    7.64
   4   3  -1  312.86    7.41
  -4  -4   1    1.17    0.59
   4   4  -1    1.67    0.55
  -4  -5   1  558.84   13.58
   4   5  -1  547.36   12.84
  -4  -6   1   29.52    1.19
   4   6  -1   28.73    1.25
  -4  -7   1   56.58    1.82
   4   7  -1   55.40    1.84
  -4  -8   1   53.29    1.67
   4   8  -1   52.15    1.66
  -4  -9   1   12.84    1.06
   4   9  -1   11.75    0.85
  -4 -10   1    0.53    0.86
   4  10  -1   -0.79    0.82
  -4 -11   1   20.87    1.12
   4  11  -1   19.98    0.99
  -4 -12   1    3.32    0.73
   4  12  -1    2.10    0.67
  -4 -13   1    9.04    0.82
   4  13  -1    8.30    0.81
  -4 -14   1    0.21    0.77
   4  14  -1    0.45    0.70
  -4 -15   1   63.25    2.18
   4  15  -1   61.34    2.04
  -4 -16   1    2.18    0.97
   4  16  -1    1.49    0.94
  -4 -17   1    0.83    0.94
   4  17  -1   -0.33    0.87
  -4 -18   1    1.35    0.99
   4  18  -1    1.66    0.98
  -4 -19   1   13.01    1.17
   4  19  -1   11.22    1.13
  -4 -20   1   13.90    1.45
   4  20  -1   13.06    1.23
  -4 -21   1    1.58    1.11
   4  21  -1    0.81    1.04
  -4 -22   1   24.71    1.66
   4  22  -1   27.63    1.66
  -4 -23   1    9.67    1.42
   4  23  -1    9.55    1.37
  -4 -24   1    9.65    1.57
   4  24  -1    8.25    1.39
  -4 -25   1    9.68    1.61
   4  25  -1   10.60    1.50
  -4  25   0   -0.20    1.41
   4 -25   0    0.17    1.38
  -4  24   0    1.41    1.30
   4 -24   0   -1.13    1.48
  -4  23   0   -0.55    1.34
   4 -23   0    1.15    1.47
  -4  22   0    5.26    1.21
   4 -22   0    5.18    1.30
  -4  21   0    0.35    1.03
   4 -21   0    0.36    1.08
  -4  20   0  122.30    3.82
   4 -20   0  123.97    3.74
  -4  19   0    0.21    0.96
   4 -19   0    0.66    0.96
  -4  18   0  136.27    3.95
  -4  17   0    1.33    0.86
   4 -17   0    0.62    0.85
  -4  16   0   29.73    1.40
  -4  15   0    2.34    0.94
   4 -15   0    0.91    0.87
  -4  14   0   25.10    1.45
  -4  13   0    6.33    0.92
   4 -13   0    4.41    0.92
  -4  12   0   53.76    2.75
   4 -12   0   52.72    2.14
   4 -11   0   14.86    1.12
   4 -10   0    4.82    1.51
  -4   6   0  291.48   12.57
   4  -4   0   86.81    3.55
   4  -3   0   31.51    1.41
   4  -2   0  773.60   18.60
  -4   1   0   -0.30    0.70
   4  -1   0    1.70    0.77
  -4  -1   0    1.63    0.64
   4   1   0    0.86    0.58
  -4  -2   0  785.64   18.44
   4   2   0  781.13   17.66
  -4  -3   0   28.07    1.25
   4   3   0   27.75    1.11
  -4  -4   0   86.31    2.46
   4   4   0   87.18    2.41
  -4  -5   0   21.06    1.04
   4   5   0   21.84    1.01
  -4  -6   0  313.90    7.56
   4   6   0  319.57    8.18
  -4  -7   0   17.67    1.00
   4   7   0   17.41    0.92
  -4  -8   0   83.93    2.59
   4   8   0   84.64    2.40
  -4  -9   0   -0.32    0.66
   4   9   0    1.00    0.68
  -4 -10   0    3.44    0.70
   4  10   0    2.59    0.63
  -4 -11   0   12.08    0.96
   4  11   0   12.90    0.92
  -4 -12   0   57.82    2.09
   4  12   0   52.87    1.91
  -4 -13   0    7.27    0.94
   4  13   0    6.88    0.89
  -4 -14   0   25.40    1.43
   4  14   0   26.60    1.41
  -4 -15   0    2.02    0.92
   4  15   0    1.38    0.89
  -4 -16   0   29.76    1.44
   4  16   0   30.74    1.41
  -4 -17   0    0.70    0.85
   4  17   0    0.27    0.84
  -4 -18   0  140.99    4.00
   4  18   0  136.66    4.05
  -4 -19   0    1.18    1.15
   4  19   0    0.87    1.08
  -4 -20   0  128.97    3.89
   4  20   0  121.05    3.81
  -4 -21   0   -0.26    1.10
   4  21   0    0.23    1.04
  -4 -22   0    5.41    1.39
   4  22   0    4.49    1.28
  -4 -23   0    1.04    1.57
   4  23   0   -0.57    1.51
  -4 -24   0    0.85    1.42
   4  24   0    1.63    1.32
  -4 -25   0   -0.19    1.53
   4  25   0   -0.25    1.28
  -4  25  -1   10.64    1.70
   4 -25   1   12.71    1.84
  -4  24  -1    3.49    1.51
   4 -24   1    3.19    1.78
  -4  23  -1    7.79    1.75
   4 -23   1    7.78    1.90
  -4  22  -1   21.34    1.61
   4 -22   1   20.79    1.64
  -4  21  -1    0.36    1.20
   4 -21   1    0.52    1.27
  -4  20  -1   14.74    1.39
   4 -20   1   16.74    1.41
  -4  19  -1   39.47    1.96
   4 -19   1   36.98    1.99
  -4  18  -1    0.52    0.82
   4 -18   1   -0.24    0.88
  -4  17  -1   28.45    1.46
   4 -17   1   28.91    1.45
  -4  16  -1   30.55    1.42
   4 -16   1   28.39    1.40
  -4  15  -1  140.14    4.33
   4 -15   1  142.10    4.25
  -4  14  -1    3.90    0.93
   4 -14   1    3.69    0.78
  -4  13  -1   16.56    1.11
   4 -13   1   17.56    1.19
  -4  12  -1   31.27    1.35
   4 -12   1   30.10    1.25
  -4  11  -1   87.34    2.53
   4 -11   1   86.98    2.65
  -4  10  -1   23.57    1.11
   4 -10   1   20.83    1.13
  -4   9  -1   32.65    1.33
   4  -9   1   33.44    1.38
  -4   8  -1   97.08    2.71
   4  -8   1   99.37    2.93
  -4   7  -1    2.30    0.63
   4  -7   1    2.32    0.65
  -4   6  -1   49.54    1.69
   4  -6   1   45.22    1.65
  -4   5  -1  420.63   10.42
   4  -5   1  415.82   10.33
  -4   4  -1   42.32    1.62
   4  -4   1   44.83    1.56
  -4   3  -1  414.99    9.58
   4  -3   1  425.50   10.44
  -4   2  -1   52.28    1.64
   4  -2   1   53.35    1.83
  -4   1  -1   63.90    1.96
   4  -1   1   63.78    1.94
  -4   0  -1    0.54    0.60
   4   0   1    0.40    0.64
  -4  -1  -1   66.86    2.12
   4   1   1   66.29    2.15
  -4  -2  -1   50.60    1.84
   4   2   1   49.10    1.65
  -4  -3  -1  423.11   10.14
   4   3   1  424.04   10.26
  -4  -4  -1   44.42    1.57
   4   4   1   41.50    1.60
  -4  -5  -1  426.90   10.16
  -4  -6  -1   48.36    1.62
  -4  -7  -1    2.25    0.68
   4   7   1    0.28    0.69
  -4  -8  -1  102.09    2.94
  -4  -9  -1   33.72    1.96
  -4 -10  -1   20.20    1.57
   4  10   1   19.20    1.12
   4  11   1   88.00    3.98
   4  12   1   34.22    2.36
  -4 -15  -1  140.72    6.51
  -4 -16  -1   29.10    2.07
  -4 -17  -1   29.43    1.49
   4  17   1   26.49    2.20
  -4 -18  -1   -0.48    0.94
   4  18   1    0.47    0.85
  -4 -19  -1   37.32    1.95
   4  19   1   38.41    2.09
  -4 -20  -1   11.70    1.43
   4  20   1   16.44    1.51
  -4 -21  -1   -0.14    1.14
   4  21   1   -0.49    1.17
   4  22   1   18.89    1.55
  -4 -23  -1    8.03    2.28
   4  23   1    8.65    1.43
  -4 -24  -1    1.10    1.58
   4  24   1    1.22    1.45
  -4 -25  -1   11.86    1.78
   4  25   1   10.07    1.60
  -4  25  -2    2.29    1.36
   4 -25   2    1.47    1.54
  -4  24  -2    6.13    1.46
   4 -24   2    8.27    1.62
  -4  23  -2   18.40    1.56
   4 -23   2   18.18    1.64
  -4  22  -2    2.15    1.17
   4 -22   2    2.93    1.33
  -4  21  -2   13.21    1.32
   4 -21   2   13.49    1.38
  -4  20  -2    1.61    1.01
   4 -20   2    1.46    1.05
  -4  19  -2   10.50    1.30
   4 -19   2   13.19    1.31
  -4  18  -2    3.95    0.93
   4 -18   2    4.54    1.03
  -4  17  -2  158.77    4.48
   4 -17   2  162.89    4.60
  -4  16  -2    6.72    1.05
   4 -16   2    6.59    1.06
  -4  15  -2    2.56    0.83
   4 -15   2    2.91    0.79
  -4  14  -2   15.70    1.01
   4 -14   2   15.79    1.04
  -4  13  -2   13.89    1.01
   4 -13   2   12.93    0.96
  -4  12  -2   35.92    1.46
   4 -12   2   38.07    1.52
  -4  11  -2  160.18    4.26
   4 -11   2  169.19    4.64
  -4  10  -2    2.28    0.71
   4 -10   2    2.84    0.81
  -4   9  -2   72.54    2.30
   4  -9   2   73.70    2.30
  -4   8  -2  309.95    7.36
   4  -8   2  320.60    8.28
  -4   7  -2   24.78    1.07
   4  -7   2   25.73    1.15
  -4   6  -2  290.62    7.37
   4  -6   2  293.25    7.41
  -4   5  -2    4.52    0.77
   4  -5   2    4.49    0.74
  -4   4  -2  111.48    3.27
   4  -4   2  114.21    3.30
  -4   3  -2  546.29   12.81
   4  -3   2  534.90   12.90
  -4   2  -2  157.37    4.07
   4  -2   2  163.60    4.54
  -4   1  -2  300.55    7.28
   4  -1   2  300.69    7.08
  -4   0  -2    3.60    0.66
   4   0   2    2.46    0.61
  -4  -1  -2  295.94    7.34
   4   1   2  289.80    7.51
  -4  -2  -2  152.92    4.09
   4   2   2  162.08    4.45
  -4  -3  -2  551.86   13.00
   4   3   2  552.45   13.36
  -4  -4  -2  108.13    3.12
   4   4   2  110.06    3.01
  -4  -5  -2    6.22    0.82
   4   5   2    5.89    0.79
  -4  -6  -2  295.98    7.49
   4   6   2  292.81    7.13
  -4  -7  -2   25.58    1.18
   4   7   2   26.91    1.22
  -4  -8  -2  300.03    7.10
   4   8   2  306.95    7.48
  -4  -9  -2   71.05    2.24
   4   9   2   74.46    2.27
  -4 -10  -2    3.17    0.66
   4  10   2    2.72    0.67
  -4 -11  -2  155.76    4.17
   4  11   2  159.71    4.46
  -4 -12  -2   37.42    1.55
   4  12   2   37.90    1.50
  -4 -13  -2   11.65    1.18
   4  13   2   13.99    1.18
  -4 -14  -2   13.77    1.62
   4  14   2   15.02    1.04
  -4 -15  -2    1.43    0.89
   4  15   2    2.23    0.78
  -4 -16  -2    5.50    0.89
   4  16   2    6.97    0.95
  -4 -17  -2  151.74    4.38
   4  17   2  156.70    4.38
  -4 -18  -2    4.62    1.02
   4  18   2    4.59    0.94
  -4 -19  -2   12.17    1.42
   4  19   2   10.32    1.29
  -4 -20  -2    1.48    1.10
   4  20   2    1.74    1.09
  -4 -21  -2   13.60    1.55
   4  21   2   14.81    1.48
  -4 -22  -2    4.12    1.44
   4  22   2    3.61    1.42
  -4 -23  -2   16.30    1.80
   4  23   2   19.73    1.83
  -4 -24  -2    5.47    1.57
   4  24   2    4.26    1.62
  -4 -25  -2    0.19    1.83
   4  25   2    0.85    1.84
  -4  25  -3    1.57    1.52
   4 -25   3    0.81    1.57
  -4  24  -3    0.04    1.36
   4 -24   3   -0.54    1.41
  -4  23  -3   14.69    1.55
   4 -23   3   13.81    1.66
  -4  22  -3   11.02    1.35
   4 -22   3   10.44    1.41
  -4  21  -3    5.98    1.20
   4 -21   3    5.97    1.27
  -4  20  -3    0.28    0.99
   4 -20   3    0.33    1.10
  -4  19  -3   -0.51    1.05
   4 -19   3    0.97    1.18
  -4  18  -3    8.14    1.21
   4 -18   3    8.88    1.26
  -4  17  -3    6.93    1.01
   4 -17   3    8.04    1.03
  -4  16  -3   11.99    1.06
   4 -16   3   11.43    1.00
  -4  15  -3    1.34    0.80
   4 -15   3    2.36    0.81
  -4  14  -3   75.48    2.41
   4 -14   3   73.83    2.57
  -4  13  -3   34.29    1.50
   4 -13   3   34.14    1.51
  -4  12  -3  170.07    4.46
   4 -12   3  168.55    4.91
  -4  11  -3  243.85    6.12
   4 -11   3  246.68    6.44
  -4  10  -3    1.48    0.66
   4 -10   3    1.61    0.63
  -4   9  -3  303.96    7.59
   4  -9   3  304.94    7.38
  -4   8  -3  236.92    6.03
   4  -8   3  232.07    6.25
  -4   7  -3   37.39    1.35
   4  -7   3   36.28    1.40
  -4   6  -3  350.16    8.47
   4  -6   3  348.54    8.63
  -4   5  -3  131.64    3.71
   4  -5   3  130.80    3.69
  -4   4  -3    3.94    0.78
   4  -4   3    2.19    0.67
  -4   3  -3    3.81    0.64
   4  -3   3    4.50    0.70
  -4   2  -3  635.03   15.11
   4  -2   3  659.08   15.28
  -4   1  -3   43.48    1.69
   4  -1   3   47.05    1.68
  -4   0  -3   -0.20    0.71
   4   0   3   -0.08    0.69
  -4  -1  -3   41.64    1.63
   4   1   3   45.84    1.68
  -4  -2  -3  631.82   14.65
   4   2   3  632.56   14.64
  -4  -3  -3    4.22    0.75
   4   3   3    3.58    0.77
  -4  -4  -3    1.94    0.60
   4   4   3    2.53    0.66
  -4  -5  -3  127.21    3.60
   4   5   3  124.19    3.29
  -4  -6  -3  341.01    8.21
   4   6   3  345.85    8.52
  -4  -7  -3   36.48    1.47
   4   7   3   35.21    1.47
  -4  -8  -3  231.96    5.84
   4   8   3  228.90    5.82
  -4  -9  -3  300.94    7.44
   4   9   3  306.38    7.84
  -4 -10  -3    1.23    0.73
   4  10   3    0.94    0.75
  -4 -11  -3  246.00    6.20
   4  11   3  247.70    6.67
  -4 -12  -3  170.67    4.48
   4  12   3  166.94    4.66
  -4 -13  -3   36.48    1.70
   4  13   3   35.66    1.61
  -4 -14  -3   70.04    2.29
   4  14   3   72.53    2.47
  -4 -15  -3    2.11    0.81
   4  15   3    1.89    0.78
  -4 -16  -3   10.58    1.07
   4  16   3    9.95    1.03
  -4 -17  -3    6.47    1.14
   4  17   3    6.90    1.01
  -4 -18  -3    9.06    1.07
   4  18   3    8.22    1.06
  -4 -19  -3    0.45    1.21
   4  19   3    0.45    1.09
  -4 -20  -3    0.70    1.10
   4  20   3    0.47    1.03
  -4 -21  -3    5.30    1.24
   4  21   3    5.83    1.31
  -4 -22  -3   11.91    1.49
   4  22   3    9.38    1.43
  -4 -23  -3   15.04    1.60
   4  23   3   16.03    1.65
  -4 -24  -3    1.08    1.31
   4  24   3    1.04    1.40
  -4 -25  -3   -1.16    1.89
   4  25   3    0.02    1.72
  -4  25  -4    2.89    1.76
   4 -25   4    5.98    2.00
  -4  24  -4    1.82    1.74
   4 -24   4    0.86    1.76
  -4  23  -4    3.57    1.91
   4 -23   4    1.97    1.65
  -4  22  -4    0.92    1.36
   4 -22   4    0.61    1.53
  -4  21  -4    0.25    1.37
   4 -21   4   -0.05    1.44
  -4  20  -4   18.12    1.46
   4 -20   4   19.46    1.51
  -4  19  -4    1.39    1.18
   4 -19   4    1.96    1.28
  -4  18  -4    6.40    1.12
   4 -18   4    6.25    1.07
  -4  17  -4    2.18    0.95
   4 -17   4    3.34    0.94
  -4  16  -4   30.92    1.63
   4 -16   4   30.85    1.66
  -4  15  -4   42.44    1.72
   4 -15   4   45.67    1.87
  -4  14  -4  196.70    5.55
   4 -14   4  191.53    5.68
  -4  13  -4   32.43    1.35
   4 -13   4   31.92    1.47
  -4  12  -4   44.70    1.62
   4 -12   4   46.12    1.76
  -4  11  -4   44.91    1.63
   4 -11   4   40.96    1.62
  -4  10  -4    6.97    0.99
   4 -10   4    5.88    0.81
  -4   9  -4   18.68    1.13
   4  -9   4   16.70    1.25
  -4   8  -4   84.30    2.64
   4  -8   4   84.15    2.65
  -4   7  -4  333.69    8.50
   4  -7   4  330.53    8.13
  -4   6  -4  176.75    4.51
   4  -6   4  174.41    4.69
  -4   5  -4  150.05    4.10
   4  -5   4  147.65    3.99
  -4   4  -4   21.60    1.01
   4  -4   4   22.55    1.08
  -4   3  -4   80.49    2.55
   4  -3   4   76.07    2.42
  -4   2  -4   77.04    2.38
   4  -2   4   74.76    3.26
  -4   1  -4   -0.05    0.71
   4  -1   4   -0.53    0.74
  -4   0  -4   28.53    1.26
   4   0   4   30.05    1.25
  -4  -1  -4    1.37    0.74
   4   1   4    1.37    0.71
  -4  -2  -4   75.10    2.24
   4   2   4   77.09    2.27
  -4  -3  -4   76.28    2.39
   4   3   4   77.47    2.35
  -4  -4  -4   21.42    1.16
   4   4   4   22.36    1.16
  -4  -5  -4  148.81    3.79
   4   5   4  148.93    3.93
  -4  -6  -4  176.25    4.66
   4   6   4  176.71    4.70
  -4  -7  -4  331.50    8.06
   4   7   4  327.33    7.75
  -4  -8  -4   87.76    2.69
   4   8   4   85.91    2.58
  -4  -9  -4   20.52    1.11
   4   9   4   17.98    1.02
  -4 -10  -4    5.35    0.88
   4  10   4    6.96    0.90
  -4 -11  -4   44.35    1.69
   4  11   4   43.15    1.69
  -4 -12  -4   46.02    1.74
   4  12   4   47.78    1.99
  -4 -13  -4   27.82    1.38
   4  13   4   31.37    1.51
  -4 -14  -4  192.57    4.81
   4  14   4  200.10    5.44
  -4 -15  -4   43.65    1.85
   4  15   4   42.23    2.06
  -4 -16  -4   29.41    1.50
   4  16   4   27.80    1.45
  -4 -17  -4    2.06    0.98
   4  17   4    1.22    0.95
  -4 -18  -4    8.33    1.24
   4  18   4    7.87    1.22
  -4 -19  -4    2.46    1.54
   4  19   4    2.01    1.30
  -4 -20  -4   16.70    1.36
   4  20   4   16.75    1.43
  -4 -21  -4    0.37    1.22
   4  21   4   -0.63    1.25
  -4 -22  -4   -0.29    1.30
   4  22   4    0.51    1.36
  -4 -23  -4    1.97    1.42
   4  23   4    3.16    1.51
  -4 -24  -4    0.34    1.46
   4  24   4    0.76    1.41
  -4 -25  -4    7.21    2.36
   4  25   4    1.45    1.97
  -4  25  -5   -0.15    1.27
   4 -25   5    2.05    1.81
  -4  24  -5    4.72    1.37
   4 -24   5    5.40    1.77
  -4  23  -5    3.75    1.68
   4 -23   5    5.50    1.75
  -4  22  -5   -0.15    1.25
   4 -22   5    0.05    1.38
  -4  21  -5    7.99    1.40
   4 -21   5    6.78    1.35
  -4  20  -5    7.36    1.45
   4 -20   5    6.77    1.31
  -4  19  -5   22.56    1.47
   4 -19   5   20.67    1.52
  -4  18  -5   -0.16    1.14
   4 -18   5    0.96    1.12
  -4  17  -5    5.70    1.08
   4 -17   5    6.06    1.02
  -4  16  -5    5.83    1.03
   4 -16   5    4.55    1.00
  -4  15  -5    5.94    1.25
   4 -15   5    7.26    1.07
  -4  14  -5   29.54    1.44
   4 -14   5   31.01    1.60
  -4  13  -5    9.53    0.99
   4 -13   5   11.40    1.15
  -4  12  -5  205.90    5.90
   4 -12   5  206.88    5.77
  -4  11  -5  132.34    5.46
   4 -11   5  132.66    4.40
  -4  10  -5  450.52   11.02
[truncated: 368,729 more chars]
