# Supplementary material for: Crystal structure of bis­[trans-di­chlorido­bis(propane-1,3-di­amine-κ2 N,N′)chromium(III)] dichromate from synchrotron data
Source: Acta Crystallogr E Crystallogr Commun. 2016 Aug 12;72(Pt 9):1293–6. doi: 10.1107/S2056989016012755 (PMC5120710; doi:10.1107/S2056989016012755)
Supplement: Supplementary file 2 [file e-72-01293-Isup2.hkl]

data_I                                                                          
_shelx_title ' S128 in P2(1)/c (plate green)'                                   
_shelx_refln_list_code          4                                               
_shelx_F_calc_maximum      197.75                                               
_exptl_crystal_F_000       776.00                                               
_reflns_d_resolution_high  0.7499                                               
                                                                                
loop_                                                                           
 _space_group_symop_operation_xyz                                               
 'x, y, z'                                                                      
 '-x, y+1/2, -z+1/2'                                                            
 '-x, -y, -z'                                                                   
 'x, -y-1/2, z-1/2'                                                             
                                                                                
_cell_length_a     6.5240                                                       
_cell_length_b    17.3500                                                       
_cell_length_c    12.9010                                                       
_cell_angle_alpha  90.000                                                       
_cell_angle_beta   97.178                                                       
_cell_angle_gamma  90.000                                                       
                                                                                
_shelx_F_squared_multiplier     1.000                                           
                                                                                
loop_                                                                           
 _refln_index_h                                                                 
 _refln_index_k                                                                 
 _refln_index_l                                                                 
 _refln_F_squared_calc                                                          
 _refln_F_squared_meas                                                          
 _refln_F_squared_sigma                                                         
 _refln_observed_status                                                         
   2   0   0         25.11         30.49         4.02 o                         
   3   0   0       1742.65       2165.04        54.02 o                         
   5   0   0       1003.48        904.83        20.23 o                         
   6   0   0         79.53         53.41         7.07 o                         
   7   0   0          5.23         12.44         9.25 o                         
   8   0   0       4803.59       4714.51       112.02 o                         
   2   1   0        195.63        187.20        13.51 o                         
   3   1   0         25.99         30.42         8.38 o                         
   4   1   0          0.06          7.77         3.22 o                         
   5   1   0          4.74          0.82         2.87 o                         
   6   1   0         74.26         98.29         4.41 o                         
   7   1   0          6.21          4.32         5.48 o                         
   8   1   0          9.44         32.94         7.27 o                         
   2   2   0       7018.25       1179.42      3449.97 o                         
   3   2   0       5982.64       5318.81       123.66 o                         
   4   2   0       6454.76       6578.03        88.68 o                         
   5   2   0       6324.55       6318.74        93.07 o                         
   6   2   0         83.47         77.55         4.15 o                         
   7   2   0        501.19        508.75        22.30 o                         
   8   2   0       1378.89       1315.69        22.23 o                         
   1   3   0        419.76        314.90         8.55 o                         
   2   3   0         32.18         38.53         3.22 o                         
   3   3   0          2.69          6.12         2.02 o                         
   4   3   0        185.10        232.82         8.73 o                         
   5   3   0        201.03        228.12         6.55 o                         
   6   3   0          0.93         -0.84         3.35 o                         
   7   3   0          0.25          2.09        11.10 o                         
   8   3   0         70.32         81.50         5.36 o                         
   0   4   0        166.67        171.56         7.26 o                         
   1   4   0       2563.53       2320.60        79.35 o                         
   2   4   0        362.13        318.16         6.82 o                         
   3   4   0        616.23        406.26       105.57 o                         
   4   4   0        786.53        701.79        12.53 o                         
   5   4   0       2318.33       2369.93        34.83 o                         
   6   4   0        140.33        127.03         5.48 o                         
   7   4   0        128.18        151.70         8.60 o                         
   8   4   0        215.79        215.42         6.73 o                         
   1   5   0       8707.08       7895.45       252.19 o                         
   2   5   0        191.93        207.25         6.65 o                         
   3   5   0       3457.22       3204.69        53.65 o                         
   4   5   0        178.08        172.87         5.83 o                         
   5   5   0       1123.47       1163.66        18.71 o                         
   6   5   0        215.72        181.78        10.26 o                         
   7   5   0        531.75        482.38        10.90 o                         
   8   5   0          0.56          5.21         4.76 o                         
   0   6   0       9311.98       4971.86      3291.65 o                         
   1   6   0        276.10        185.77         5.37 o                         
   2   6   0       4301.34       2975.37       958.21 o                         
   3   6   0        364.85        298.74        12.18 o                         
   4   6   0       2749.39       2561.83        56.51 o                         
   5   6   0        150.79        141.01         4.64 o                         
   6   6   0        930.09        896.59        16.19 o                         
   7   6   0          3.62         -1.30         4.46 o                         
   8   6   0        158.50        160.26         8.08 o                         
   1   7   0       1179.93       1269.73        20.33 o                         
   2   7   0        119.10        163.64         4.87 o                         
   3   7   0        595.45        579.47        11.88 o                         
   4   7   0        165.06        141.13         5.45 o                         
   5   7   0        437.13        422.18         8.81 o                         
   6   7   0         38.66         39.57         3.89 o                         
   7   7   0        121.39        106.00         5.71 o                         
   8   7   0          6.28          7.13         4.70 o                         
   0   8   0       1570.97       1344.77        56.22 o                         
   1   8   0       2470.46       2070.94        29.31 o                         
   2   8   0       1338.80       1099.21        17.76 o                         
   3   8   0       1659.80       1614.44       113.87 o                         
   4   8   0        669.38        680.92        14.22 o                         
   5   8   0        386.27        384.92         9.41 o                         
   6   8   0         16.99         18.08         4.24 o                         
   7   8   0        149.64        135.91         8.06 o                         
   8   8   0         56.42         51.39         6.67 o                         
   1   9   0        383.07        368.55         6.72 o                         
   2   9   0        367.44        335.00         6.09 o                         
   3   9   0        113.79        134.38         4.80 o                         
   4   9   0          3.28          2.66         5.31 o                         
   5   9   0        104.33         95.53         5.29 o                         
   6   9   0          0.27          2.36         4.20 o                         
   7   9   0         29.46         26.27         4.55 o                         
   0  10   0          7.66         12.89         2.72 o                         
   1  10   0        845.72        838.79        20.30 o                         
   2  10   0        589.69        596.86         9.95 o                         
   3  10   0        253.92        238.26         6.73 o                         
   4  10   0         32.85         26.32         4.55 o                         
   5  10   0          3.36         12.48         4.76 o                         
   6  10   0        228.42        201.74         7.03 o                         
   7  10   0         97.74         85.63         5.18 o                         
   1  11   0        873.98        810.98        13.07 o                         
   2  11   0         18.85          6.34         2.54 o                         
   3  11   0        192.40        215.85         5.41 o                         
   4  11   0        115.22        106.31         5.86 o                         
   5  11   0        560.53        545.59        12.90 o                         
   6  11   0          1.45          0.95         5.00 o                         
   7  11   0         11.70          5.22         5.93 o                         
   0  12   0        870.47        873.39        17.07 o                         
   1  12   0       3513.11       3361.47        40.99 o                         
   2  12   0        494.62        498.72         9.28 o                         
   3  12   0       2800.23       2928.79        42.76 o                         
   4  12   0        448.38        438.39         8.72 o                         
   5  12   0        582.46        568.88        12.70 o                         
   6  12   0        263.81        236.05         8.48 o                         
   7  12   0        496.14        494.24        12.78 o                         
   1  13   0        634.02        646.02        11.51 o                         
   2  13   0        210.42        181.73         4.83 o                         
   3  13   0        394.96        358.98         7.42 o                         
   4  13   0         63.68         51.60         3.96 o                         
   5  13   0        322.07        303.53         7.04 o                         
   6  13   0        151.12        148.31         7.22 o                         
   7  13   0        134.68        135.86        11.54 o                         
   0  14   0        175.46        219.26         6.06 o                         
   1  14   0        524.04        531.02         9.63 o                         
   2  14   0       5048.30       4800.33        92.32 o                         
   3  14   0         40.30         28.86         6.99 o                         
   4  14   0        191.58        207.12         6.64 o                         
   5  14   0          2.47         -1.12         3.73 o                         
   6  14   0       1828.08       1838.99        31.06 o                         
   1  15   0         53.95         62.75         2.96 o                         
   2  15   0          0.42         -0.48         2.22 o                         
   3  15   0         52.81         28.86         5.87 o                         
   4  15   0         16.24         13.24         3.63 o                         
   5  15   0         29.80         38.08         3.78 o                         
   6  15   0          0.04         -0.97         4.63 o                         
   0  16   0        475.50        489.19        11.28 o                         
   1  16   0       1498.38       1468.47        18.99 o                         
   2  16   0        176.63        189.04         4.88 o                         
   3  16   0        966.05        915.51        17.58 o                         
   4  16   0        232.80        242.21         6.58 o                         
   5  16   0        632.74        628.70        16.91 o                         
   6  16   0         78.58         66.54         4.80 o                         
   1  17   0          7.77          3.67         2.23 o                         
   2  17   0          0.04          3.42         2.51 o                         
   3  17   0          1.11          2.20         2.90 o                         
   4  17   0          0.53          5.85         3.42 o                         
   5  17   0         16.26         12.34         4.01 o                         
   0  18   0       2188.19       2110.72        39.59 o                         
   1  18   0       1630.25       1676.52        22.22 o                         
   2  18   0         22.71         32.88         2.99 o                         
   3  18   0        996.89        976.26        15.00 o                         
   4  18   0       1094.28       1114.94        18.65 o                         
   5  18   0        538.11        534.65        11.51 o                         
   1  19   0         43.27         38.25         2.87 o                         
   2  19   0          1.66          3.70         3.22 o                         
   3  19   0         15.82         17.86         3.95 o                         
   4  19   0          4.38          5.68         4.13 o                         
   0  20   0       1248.14       1312.92        32.59 o                         
   1  20   0         30.52         24.40         4.29 o                         
   2  20   0        528.07        511.24         9.04 o                         
   3  20   0         16.66         19.52         3.65 o                         
   4  20   0       1045.90       1002.09        15.40 o                         
   1  21   0         54.14         62.69         3.62 o                         
   2  21   0          5.49          7.22         3.31 o                         
   3  21   0          0.11         -1.67         3.79 o                         
   0  22   0         97.83         81.00         7.07 o                         
   1  22   0        438.21        434.95         8.07 o                         
   2  22   0          0.15          2.49         4.04 o                         
  -8   1   1          7.97          0.64         8.69 o                         
  -7   1   1         84.18         96.36         5.97 o                         
  -6   1   1        987.02       1032.43        15.32 o                         
  -5   1   1        716.54        743.89        10.98 o                         
  -4   1   1       1024.55        980.24        13.46 o                         
  -3   1   1       2693.97       2277.76        27.77 o                         
  -2   1   1      16846.50      17450.43       359.44 o                         
  -1   1   1       4333.44       4032.05        46.24 o                         
   0   1   1       2317.51       1941.96        66.21 o                         
   2   1   1       6602.32       5467.88        62.19 o                         
   3   1   1       1628.43       1148.82        14.70 o                         
   4   1   1        471.70        525.53         8.22 o                         
   5   1   1       1572.85       1561.13        20.65 o                         
   6   1   1        639.41        642.13        12.95 o                         
   8   1   1        142.94        140.33        25.11 o                         
  -8   2   1        172.48        157.25         6.78 o                         
  -7   2   1        208.80        204.36         6.94 o                         
  -6   2   1        414.75        392.07         7.37 o                         
  -5   2   1         26.29         45.36         3.36 o                         
  -4   2   1       1875.12       1672.35        23.72 o                         
  -3   2   1        959.32       1099.64        14.07 o                         
  -2   2   1       5562.16       4919.49        56.51 o                         
  -1   2   1        169.08         58.70         1.24 o                         
   0   2   1       5951.58       4758.78       155.19 o                         
   1   2   1       1329.78        880.06        10.88 o                         
   2   2   1       6438.73       5418.26        62.62 o                         
   3   2   1        587.94        485.07        14.42 o                         
   4   2   1        375.25        413.90         6.98 o                         
   5   2   1         19.10          5.46         3.40 o                         
   6   2   1        613.85        708.48        12.59 o                         
   8   2   1         50.21         53.13         6.66 o                         
  -8   3   1        290.02        288.84         8.61 o                         
  -7   3   1        117.56        104.41         6.37 o                         
  -6   3   1         19.50         32.32         3.59 o                         
  -5   3   1        483.00        527.59         8.71 o                         
  -4   3   1       2784.00       2548.42        30.94 o                         
  -3   3   1       1547.01       1573.23        19.39 o                         
  -2   3   1        513.78        459.63         6.37 o                         
  -1   3   1         78.90         90.79         1.56 o                         
   0   3   1       4622.25       3976.90        46.72 o                         
   1   3   1        398.62        258.47         3.72 o                         
   2   3   1       2279.71       2331.99        27.63 o                         
   3   3   1         20.58         11.52         2.09 o                         
   4   3   1       3555.87       3478.93        41.62 o                         
   5   3   1         81.31         90.80         4.56 o                         
   6   3   1        211.07        217.23         7.70 o                         
   7   3   1         49.34         56.87        16.57 o                         
   8   3   1        831.02        778.25        19.05 o                         
  -8   4   1        123.17        116.00         5.73 o                         
  -7   4   1       1006.76       1018.85        16.01 o                         
  -6   4   1        319.69        316.73         6.91 o                         
  -5   4   1          9.89          6.83         3.06 o                         
  -4   4   1          6.54         11.06         2.27 o                         
  -3   4   1       4802.72       4396.15        51.04 o                         
  -2   4   1         46.22         74.71         1.97 o                         
  -1   4   1        502.64        316.78         4.34 o                         
   0   4   1       5507.60       4966.99        58.03 o                         
   2   4   1        180.84        229.72         3.86 o                         
   3   4   1       1011.65        773.44        10.69 o                         
   4   4   1        346.28        349.48         6.40 o                         
   5   4   1       3008.20       3115.53        46.40 o                         
   6   4   1        129.69        124.06         7.22 o                         
   7   4   1         94.37         94.12         7.58 o                         
   8   4   1         17.85         15.27         6.96 o                         
  -8   5   1        390.48        396.19         8.51 o                         
  -7   5   1        171.63        181.33         7.24 o                         
  -6   5   1        201.33        214.39         5.78 o                         
  -5   5   1        280.24        264.26         5.40 o                         
  -4   5   1       4514.83       4507.93        53.26 o                         
  -3   5   1        443.07        416.77         6.35 o                         
  -2   5   1         86.16         31.08         1.64 o                         
  -1   5   1       2515.84       2449.36        28.63 o                         
   1   5   1       2182.65       2025.81        24.09 o                         
   2   5   1         80.67         32.51         2.56 o                         
   3   5   1        519.74        510.64         7.78 o                         
   4   5   1       3766.81       3475.39        49.07 o                         
   5   5   1        168.81        153.07         5.27 o                         
   6   5   1         16.36         17.46         4.18 o                         
   7   5   1         92.09         84.37         5.88 o                         
   8   5   1        552.49        543.32        20.79 o                         
  -8   6   1         92.17         68.49         5.60 o                         
  -7   6   1        534.97        522.14         9.63 o                         
  -6   6   1        607.19        678.09        10.95 o                         
  -5   6   1        343.97        285.07         6.01 o                         
  -4   6   1        248.53        228.98         4.73 o                         
  -3   6   1       1466.55       1354.63        17.43 o                         
  -2   6   1       5069.16       4438.07        51.63 o                         
  -1   6   1        390.92        446.42         6.34 o                         
   0   6   1       3763.70       3385.15        49.94 o                         
   1   6   1        279.34        196.73         3.41 o                         
   2   6   1       4642.56       4242.07        61.31 o                         
   3   6   1        529.03        521.26         7.98 o                         
   4   6   1        460.67        385.24         9.36 o                         
   5   6   1         33.40         43.89         6.96 o                         
   6   6   1        607.49        603.48        11.22 o                         
   7   6   1        141.82        136.39         6.93 o                         
   8   6   1         84.27         65.52         8.15 o                         
  -8   7   1         17.50         18.40         5.20 o                         
  -7   7   1        402.53        409.61         8.04 o                         
  -6   7   1         47.61         46.84         3.80 o                         
  -5   7   1       3218.45       3199.39        39.26 o                         
  -4   7   1        451.14        434.93         9.54 o                         
  -3   7   1       3033.20       2920.50        35.33 o                         
  -2   7   1         35.34         44.68         1.77 o                         
  -1   7   1       9494.95       9133.70       104.45 o                         
   0   7   1         23.14         31.86         1.28 o                         
   1   7   1       2476.66       1884.15        23.45 o                         
   2   7   1          0.22          7.92         1.43 o                         
   3   7   1       7312.61       7283.15        96.30 o                         
   4   7   1         21.38         15.00         3.32 o                         
   5   7   1        750.91        717.82        14.03 o                         
   6   7   1         99.16        108.91         5.62 o                         
   7   7   1        976.17        962.35        21.58 o                         
   8   7   1         89.70         83.81        10.19 o                         
  -8   8   1         65.83         54.88         5.32 o                         
  -7   8   1        331.93        303.38         7.33 o                         
  -6   8   1       2622.82       2669.04        36.61 o                         
  -5   8   1       1021.79       1046.33        14.67 o                         
  -4   8   1        415.90        422.11         6.88 o                         
  -3   8   1        234.59        243.72         4.54 o                         
  -2   8   1       9382.49       9527.55       120.87 o                         
  -1   8   1       3298.07       3028.22        42.43 o                         
   0   8   1        339.08        236.50         4.40 o                         
   1   8   1          2.16          2.70         1.26 o                         
   2   8   1       5290.48       5032.68        59.06 o                         
   3   8   1       2424.81       2265.40        32.10 o                         
   4   8   1        792.88        803.49        13.32 o                         
   5   8   1         21.02         13.31         3.90 o                         
   6   8   1       1796.28       1772.18        31.26 o                         
   7   8   1       1032.76       1060.72        34.81 o                         
   8   8   1        166.01        154.67         8.62 o                         
  -7   9   1         18.85         17.85         4.31 o                         
  -6   9   1       2473.34       2572.76        33.47 o                         
  -5   9   1        501.01        481.12         9.94 o                         
  -4   9   1         73.33         96.92         3.64 o                         
  -3   9   1         37.39         29.02         2.23 o                         
  -2   9   1      10037.88      10056.86       123.02 o                         
  -1   9   1       1469.16       1351.90        17.19 o                         
   0   9   1        398.06        339.97         5.52 o                         
   1   9   1          6.79          8.26         1.34 o                         
   2   9   1       8051.85       8015.53        98.02 o                         
   3   9   1       2198.61       2153.85        30.43 o                         
   4   9   1        234.28        267.12         6.93 o                         
   5   9   1        139.42        134.38         5.71 o                         
   6   9   1       1509.27       1549.05        30.08 o                         
   7   9   1        782.19        758.00        15.46 o                         
  -7  10   1        338.36        329.51         7.44 o                         
  -6  10   1       1568.70       1547.36        21.50 o                         
  -5  10   1       1889.94       1957.49        25.95 o                         
  -4  10   1          4.40          3.00         2.73 o                         
  -3  10   1       1837.09       1879.84        24.23 o                         
  -2  10   1       3869.85       4028.32        48.48 o                         
  -1  10   1      11341.06      11123.62       126.72 o                         
   0  10   1         30.46         45.39         3.53 o                         
   1  10   1       2321.18       2194.85        27.41 o                         
   2  10   1       2726.94       2942.57        41.88 o                         
   3  10   1       8367.39       8541.73       113.21 o                         
   4  10   1        164.91        170.72         6.69 o                         
   5  10   1        427.93        413.26         9.26 o                         
   6  10   1        449.75        465.59        12.57 o                         
   7  10   1       1580.47       1495.32        24.67 o                         
  -7  11   1         18.91         16.51         4.58 o                         
  -6  11   1       1013.31        924.29        14.42 o                         
  -5  11   1        191.85        210.02         5.48 o                         
  -4  11   1        165.71        167.05         4.10 o                         
  -3  11   1          6.80          3.61         2.15 o                         
  -2  11   1       4855.09       4913.56        57.61 o                         
  -1  11   1       2507.69       2512.79        31.61 o                         
   0  11   1       1125.99       1062.61        14.29 o                         
   1  11   1         47.22         71.67         5.08 o                         
   2  11   1       6427.52       6659.74        83.63 o                         
   3  11   1       1130.89       1037.74        17.92 o                         
   4  11   1        699.46        704.89        13.42 o                         
   5  11   1          5.48          0.69         4.32 o                         
   6  11   1        948.25        951.76        19.03 o                         
   7  11   1        413.48        370.41        10.82 o                         
  -7  12   1        471.92        449.16         9.34 o                         
  -6  12   1        580.11        564.48        10.88 o                         
  -5  12   1          2.70          5.17         2.98 o                         
  -4  12   1         17.72         21.94         2.76 o                         
  -3  12   1        652.93        623.57         9.38 o                         
  -2  12   1       2684.11       2750.20        34.10 o                         
  -1  12   1         29.77         27.32         1.88 o                         
   0  12   1        499.06        532.27        14.22 o                         
   1  12   1        173.11        213.42         7.79 o                         
   2  12   1       5163.44       5009.46        68.99 o                         
   3  12   1         85.43        107.79         4.36 o                         
   4  12   1        269.71        251.00         8.02 o                         
   5  12   1          3.66          5.26         5.16 o                         
   6  12   1       1003.38       1005.19        17.21 o                         
   7  12   1         48.81         44.11         5.70 o                         
  -7  13   1        164.66        147.84         6.23 o                         
  -6  13   1         36.84         32.53         4.03 o                         
  -5  13   1       1510.47       1535.55        21.44 o                         
  -4  13   1         81.53         74.92         3.32 o                         
  -3  13   1        706.12        735.66        10.92 o                         
  -2  13   1          3.15          2.80         2.05 o                         
  -1  13   1       5116.77       5068.31        60.04 o                         
   0  13   1        636.63        707.43        11.73 o                         
   1  13   1        719.52        742.24        12.74 o                         
   2  13   1        153.17        177.66         5.46 o                         
   3  13   1       2251.49       2423.69        40.87 o                         
   4  13   1        125.19        137.12         6.53 o                         
   5  13   1         44.04         58.77         4.57 o                         
   6  13   1          0.51          6.61         4.39 o                         
   7  13   1        408.84        394.98         9.73 o                         
  -6  14   1        511.61        501.14        12.49 o                         
  -5  14   1        132.36        120.59         5.13 o                         
  -4  14   1          6.68          2.12         2.85 o                         
  -3  14   1        668.07        677.61        10.46 o                         
  -2  14   1        854.66        837.65        11.81 o                         
  -1  14   1        396.61        395.79         7.64 o                         
   0  14   1        167.69        155.55         5.78 o                         
   1  14   1        628.43        645.65        11.59 o                         
   2  14   1        584.49        595.26        10.09 o                         
   3  14   1         15.17         16.46         3.63 o                         
   4  14   1         30.11         30.40         4.81 o                         
   5  14   1        283.48        317.68         8.85 o                         
   6  14   1        268.19        241.42         7.77 o                         
  -6  15   1         58.34         45.37         4.14 o                         
  -5  15   1          0.89          1.40         3.61 o                         
  -4  15   1        519.52        497.43         8.84 o                         
  -3  15   1        646.32        599.09         9.45 o                         
  -2  15   1         22.95         12.79         2.27 o                         
  -1  15   1         44.67         35.13         5.09 o                         
   0  15   1       1515.13       1644.71        25.23 o                         
   1  15   1        553.00        580.34        11.35 o                         
   2  15   1         23.14         22.55         3.00 o                         
   3  15   1          5.09         15.50         4.26 o                         
   4  15   1       1131.73       1140.48        22.23 o                         
   5  15   1          7.99         15.51         3.97 o                         
   6  15   1          7.72          5.26         4.56 o                         
  -6  16   1         14.31         11.49         4.11 o                         
  -5  16   1         99.56        104.46         4.76 o                         
  -4  16   1         12.58         14.27         4.17 o                         
  -3  16   1        564.23        582.18        10.58 o                         
  -2  16   1        223.89        200.58         5.36 o                         
  -1  16   1        224.91        263.19         9.87 o                         
   0  16   1        228.81        255.72         5.93 o                         
   1  16   1        503.44        448.38         9.76 o                         
   2  16   1         32.82         48.54         3.89 o                         
   3  16   1         53.00         34.82         4.41 o                         
   4  16   1        273.51        236.90         7.23 o                         
   5  16   1         79.86         71.65         4.21 o                         
   6  16   1         16.52         14.12         4.18 o                         
  -5  17   1         44.23         42.63         4.25 o                         
  -4  17   1          0.03          0.72         4.27 o                         
  -3  17   1         78.66         99.63         5.49 o                         
  -2  17   1        201.21        202.29         5.84 o                         
  -1  17   1          5.80          1.76         2.52 o                         
   0  17   1        124.03        127.22         4.33 o                         
   1  17   1         83.76         97.05         4.19 o                         
   2  17   1        259.68        228.83         7.37 o                         
   3  17   1         32.13         29.16         4.09 o                         
   4  17   1        240.70        230.54         6.36 o                         
   5  17   1         25.54         30.24         5.48 o                         
  -5  18   1        113.59        127.19         5.20 o                         
  -4  18   1         13.59         13.87         3.64 o                         
  -3  18   1         34.19         37.24         5.21 o                         
  -2  18   1         67.73         62.46         3.94 o                         
  -1  18   1        326.01        348.11         9.74 o                         
   0  18   1          4.28          4.11         3.17 o                         
   1  18   1         23.71         28.98         3.61 o                         
   2  18   1        210.80        176.53         6.77 o                         
   3  18   1        157.92        135.35         6.24 o                         
   4  18   1          4.05          0.71         3.50 o                         
   5  18   1         33.94         27.18         5.22 o                         
  -4  19   1        105.43         92.69         8.21 o                         
  -3  19   1          5.65          8.93         3.55 o                         
  -2  19   1        112.65         85.60         4.41 o                         
  -1  19   1        204.54        188.48         5.43 o                         
   0  19   1        278.47        320.36         7.83 o                         
   1  19   1         22.91         16.93         4.35 o                         
   2  19   1        230.05        212.14         6.87 o                         
   3  19   1         22.80         18.18         3.78 o                         
   4  19   1        301.04        306.50         8.03 o                         
  -4  20   1         94.69        100.98         6.82 o                         
  -3  20   1        113.89        114.31         5.63 o                         
  -2  20   1         50.10         44.86         3.47 o                         
  -1  20   1          5.52          8.68         3.25 o                         
   0  20   1        114.83        119.11         5.28 o                         
   1  20   1        164.10        167.32         6.64 o                         
   2  20   1        106.87        102.31         5.06 o                         
   3  20   1          6.69          6.09         3.58 o                         
   4  20   1        129.53        121.85         7.83 o                         
  -3  21   1        260.80        221.65         9.69 o                         
  -2  21   1          1.90          1.86         3.19 o                         
  -1  21   1        261.18        261.11         7.47 o                         
   0  21   1          5.04          8.38         4.98 o                         
   1  21   1        217.76        227.33         6.99 o                         
   2  21   1         23.27         31.59         5.30 o                         
   3  21   1        144.61        148.38         5.17 o                         
  -2  22   1         94.56         90.88         5.45 o                         
  -1  22   1          4.85          6.13         4.68 o                         
   0  22   1        368.49        397.51        12.82 o                         
   1  22   1        387.45        394.48         9.41 o                         
   2  22   1        108.64         94.89         4.70 o                         
   0  23   1        240.91        226.23        13.03 o                         
  -8   0   2          1.14          8.41         6.34 o                         
  -7   0   2        623.23        648.99        16.80 o                         
  -6   0   2         13.02         19.23         4.83 o                         
  -5   0   2       1037.68       1143.04        21.95 o                         
  -4   0   2        302.53        362.92        10.08 o                         
  -3   0   2       5502.55       5842.52        98.67 o                         
  -2   0   2       1232.00       1145.08        31.10 o                         
  -1   0   2       5538.88       4833.19       169.28 o                         
   0   0   2        286.31        239.95         5.81 o                         
   1   0   2       4949.17       4726.36        76.29 o                         
   2   0   2         10.84         16.08         2.05 o                         
   3   0   2        284.06        244.02         9.96 o                         
   4   0   2         38.88         24.88         4.59 o                         
   5   0   2        590.25        514.47        12.44 o                         
   6   0   2          0.28          1.25         5.46 o                         
   7   0   2          6.57         17.10         7.99 o                         
   8   0   2         15.58          9.33         8.93 o                         
  -8   1   2       1291.23       1304.43        22.35 o                         
  -7   1   2       1669.86       1722.92        23.07 o                         
  -6   1   2          3.60          6.23         3.58 o                         
  -5   1   2       1254.67       1314.00        26.78 o                         
  -4   1   2       4500.47       4759.44        56.52 o                         
  -3   1   2      12140.03      11777.09       133.43 o                         
  -2   1   2        761.70        673.07         8.57 o                         
   2   1   2       4164.39       4365.53        50.25 o                         
   3   1   2       5815.71       5628.50        64.52 o                         
   4   1   2       2458.57       2431.00        29.87 o                         
   5   1   2       5936.10       6413.24        75.59 o                         
   6   1   2        775.64        712.87        11.95 o                         
   7   1   2        418.40        426.84        12.23 o                         
   8   1   2        275.72        253.44        16.46 o                         
  -8   2   2        375.09        367.09        11.77 o                         
  -7   2   2         12.44         12.16         3.94 o                         
  -6   2   2          6.48          2.54         3.46 o                         
  -5   2   2        105.16        111.25         3.97 o                         
  -4   2   2       3064.55       3070.00        36.84 o                         
  -3   2   2        753.24        823.21        12.03 o                         
  -2   2   2        436.72        384.63         5.66 o                         
  -1   2   2       1005.57       1014.88        16.56 o                         
   0   2   2       4457.38       3940.04        52.36 o                         
   1   2   2         16.47          6.29         0.80 o                         
   2   2   2        833.64        859.89        11.35 o                         
   3   2   2        265.15        255.83         4.57 o                         
   4   2   2       1377.74       1289.23        18.04 o                         
   5   2   2         57.93         71.26         3.92 o                         
   6   2   2          6.85         15.97         4.20 o                         
   7   2   2         18.56         15.35         5.77 o                         
   8   2   2         36.23         25.66         5.87 o                         
  -8   3   2       1061.31        994.17        21.95 o                         
  -7   3   2        944.09        928.47        17.28 o                         
  -6   3   2       2100.04       2218.76        28.24 o                         
  -5   3   2         46.85         43.41         3.38 o                         
  -4   3   2       7107.88       7210.39        83.46 o                         
  -3   3   2       1543.04       1749.95        23.05 o                         
  -2   3   2      10079.41       9968.50       111.58 o                         
  -1   3   2      10607.06      14119.82       452.11 o                         
   1   3   2         56.37        138.21         2.30 o                         
   2   3   2       7344.10       5744.62        66.76 o                         
   3   3   2       1544.12       1334.14        18.07 o                         
   4   3   2       4463.12       4531.40        53.96 o                         
   5   3   2        703.54        661.32        10.22 o                         
   6   3   2       2177.15       2308.93        35.58 o                         
   7   3   2         10.84         19.10         4.62 o                         
   8   3   2        675.42        702.47        11.99 o                         
  -8   4   2        480.81        509.12         9.67 o                         
  -7   4   2        258.80        254.25         7.33 o                         
  -6   4   2        379.59        351.47         7.17 o                         
  -5   4   2       1114.05       1008.03        14.11 o                         
  -4   4   2       2894.80       2956.92        35.49 o                         
  -3   4   2        211.90        214.70         4.93 o                         
  -2   4   2       3014.25       3308.05        38.83 o                         
  -1   4   2        985.10       1120.63        13.66 o                         
   0   4   2       9834.89       9637.21       115.85 o                         
   1   4   2       1895.06       2051.52        24.31 o                         
   2   4   2       4062.90       3979.18        46.13 o                         
   3   4   2          0.06         -0.04         1.94 o                         
   4   4   2        947.41        897.69        12.82 o                         
   5   4   2          1.35          2.49         3.39 o                         
   6   4   2        497.96        517.98        10.84 o                         
   7   4   2         41.49         42.22         4.54 o                         
   8   4   2        229.04        215.67         6.85 o                         
  -8   5   2         10.88          6.23         4.85 o                         
  -7   5   2        514.26        509.85        10.30 o                         
  -6   5   2        193.72        190.68         5.56 o                         
  -5   5   2        906.33        951.17        13.05 o                         
  -4   5   2         50.10         59.47         2.93 o                         
  -3   5   2       5498.01       5371.36        61.83 o                         
  -2   5   2         28.07         19.38         1.35 o                         
  -1   5   2       9525.76       9379.83       195.89 o                         
   0   5   2          5.87          5.65         0.87 o                         
   1   5   2       6678.35       6150.68        70.72 o                         
   2   5   2        201.38        256.10         4.19 o                         
   3   5   2       4356.48       3956.36        46.24 o                         
   4   5   2         49.44         42.98         3.60 o                         
   5   5   2       1150.78       1133.67        15.79 o                         
   6   5   2         18.76         19.58         4.25 o                         
   7   5   2        617.63        615.94        10.89 o                         
   8   5   2          0.46          1.78         5.50 o                         
  -8   6   2        185.72        183.32         6.38 o                         
  -7   6   2         10.11         11.48         4.28 o                         
  -6   6   2        916.04        885.33        13.48 o                         
  -5   6   2       2324.76       2375.61        29.97 o                         
  -4   6   2        977.59       1056.82        14.42 o                         
  -3   6   2         72.17         67.98         2.44 o                         
  -2   6   2       2894.37       2777.33        33.01 o                         
  -1   6   2        945.57        837.82        10.77 o                         
   0   6   2       9520.79       9425.13       105.97 o                         
   1   6   2       1664.65       1614.16        21.05 o                         
   2   6   2       3424.40       3408.78        85.98 o                         
   3   6   2        409.79        383.25         6.08 o                         
   4   6   2       2349.98       2393.55        29.99 o                         
   5   6   2        334.66        288.92         6.51 o                         
   6   6   2        824.79        793.43        13.06 o                         
   7   6   2         20.15         16.77         4.21 o                         
   8   6   2        325.83        339.79         8.16 o                         
  -8   7   2         16.24         17.38         5.30 o                         
  -7   7   2         40.22         47.10         4.32 o                         
  -6   7   2        206.43        208.85         5.53 o                         
  -5   7   2        302.21        287.58         6.01 o                         
  -4   7   2        157.09        156.67         3.89 o                         
  -3   7   2         13.77         11.89         1.80 o                         
  -2   7   2       2093.90       1968.72        24.19 o                         
  -1   7   2        593.78        604.97         8.25 o                         
   0   7   2        511.88        499.54         8.07 o                         
   1   7   2          0.28          2.99         1.05 o                         
   2   7   2        934.38        862.39        11.27 o                         
   3   7   2        862.08        897.63        12.03 o                         
   4   7   2        210.00        206.99         4.63 o                         
   5   7   2          7.19          7.70         3.45 o                         
   6   7   2        230.60        236.20         6.32 o                         
   7   7   2        207.20        195.22         6.31 o                         
   8   7   2          0.11         -1.54         5.02 o                         
  -8   8   2        516.68        517.51         9.87 o                         
  -7   8   2        241.11        226.94         6.60 o                         
  -6   8   2         27.41         23.11         4.16 o                         
  -5   8   2          7.12          9.91         3.02 o                         
  -4   8   2       3327.69       3456.49        41.91 o                         
  -3   8   2        452.12        435.44         9.28 o                         
  -2   8   2        508.01        515.79         7.33 o                         
  -1   8   2        239.75        224.78         4.64 o                         
   0   8   2       8970.08       9195.23       105.31 o                         
   1   8   2        457.59        646.19        12.06 o                         
   2   8   2       1043.56        988.95        13.00 o                         
   3   8   2          6.02          1.35         2.11 o                         
   4   8   2       2430.28       2519.65        30.68 o                         
   5   8   2        171.36        183.04         5.27 o                         
   6   8   2        449.47        440.45         8.40 o                         
   7   8   2         20.38         12.27         4.50 o                         
  -8   9   2          7.86          7.14         5.40 o                         
  -7   9   2         44.56         50.34         4.41 o                         
  -6   9   2         73.64         73.13         4.35 o                         
  -5   9   2        617.74        605.85         9.66 o                         
  -4   9   2        306.51        320.99         7.08 o                         
  -3   9   2        759.25        751.52        10.61 o                         
  -2   9   2        764.61        679.42         9.44 o                         
  -1   9   2       2216.42       2049.85        25.65 o                         
   0   9   2        731.18        710.10        10.49 o                         
   1   9   2       1416.11       1378.89        17.36 o                         
   2   9   2       1178.23       1135.44        14.78 o                         
   3   9   2       1701.34       1738.01        21.98 o                         
   4   9   2        586.84        588.64         9.19 o                         
   5   9   2        467.06        397.68         7.65 o                         
   6   9   2        139.65        120.82         4.68 o                         
   7   9   2        104.68        103.70         5.25 o                         
  -7  10   2         18.16         13.85         4.88 o                         
  -6  10   2        244.67        249.60         6.41 o                         
  -5  10   2         71.44         77.73         3.97 o                         
  -4  10   2        333.66        313.69         5.92 o                         
  -3  10   2          1.54          5.82         2.01 o                         
  -2  10   2        691.45        682.57         9.60 o                         
  -1  10   2        111.23        138.95         3.08 o                         
   0  10   2        696.78        686.96         9.77 o                         
   1  10   2        801.38        806.98        11.17 o                         
   2  10   2        384.11        455.10         6.73 o                         
   3  10   2        350.51        347.12         5.85 o                         
   4  10   2         28.93         22.53         2.84 o                         
   5  10   2         78.05         77.68         3.75 o                         
   6  10   2         54.52         47.66         4.17 o                         
   7  10   2         49.33         53.51         5.33 o                         
  -7  11   2         31.26         28.06         4.73 o                         
  -6  11   2        483.08        500.65         9.53 o                         
  -5  11   2         24.45         14.50         3.18 o                         
  -4  11   2        638.79        676.13        10.28 o                         
  -3  11   2        379.93        357.91         6.32 o                         
  -2  11   2       2937.79       2884.14        38.38 o                         
  -1  11   2         14.85         19.34         1.74 o                         
   0  11   2       3766.28       3871.85        46.28 o                         
   1  11   2        909.12        849.43        25.53 o                         
   2  11   2       4242.15       4172.40        50.73 o                         
   3  11   2          0.44          3.30         2.23 o                         
   4  11   2       1327.26       1303.98        18.16 o                         
   5  11   2        190.35        186.83         5.25 o                         
   6  11   2        510.99        528.24        10.26 o                         
   7  11   2         39.59         38.53         4.91 o                         
  -7  12   2         41.32         44.19         4.94 o                         
  -6  12   2        155.99        136.71         5.17 o                         
  -5  12   2        276.39        275.91         6.58 o                         
  -4  12   2        786.36        852.01        12.82 o                         
  -3  12   2        130.75        146.35         3.73 o                         
  -2  12   2        962.01        943.16        12.52 o                         
  -1  12   2        346.67        357.61        11.08 o                         
   0  12   2       2002.28       2066.47        26.37 o                         
   1  12   2        403.43        455.80         7.96 o                         
   2  12   2        357.09        388.67         6.68 o                         
   3  12   2         27.94         17.80         2.72 o                         
   4  12   2        262.65        300.55         6.07 o                         
   5  12   2         97.28        100.62         4.14 o                         
   6  12   2          7.11          7.39         3.74 o                         
   7  12   2          6.23          4.59         5.29 o                         
  -7  13   2        221.69        205.14         6.53 o                         
  -6  13   2        385.67        363.31         7.78 o                         
  -5  13   2        336.29        365.80         7.36 o                         
  -4  13   2         64.84         56.17         3.62 o                         
  -3  13   2        676.18        660.25        10.14 o                         
  -2  13   2        407.15        422.75         6.86 o                         
  -1  13   2        668.78        701.76        10.16 o                         
   0  13   2         30.71         34.16         2.04 o                         
   1  13   2       1008.30        991.86        13.89 o                         
   2  13   2        151.48        190.20         4.09 o                         
   3  13   2        985.01        905.48        13.26 o                         
   4  13   2         95.58        106.31         4.30 o                         
   5  13   2        275.26        301.73         6.53 o                         
   6  13   2        137.22        118.60         5.16 o                         
  -6  14   2        197.71        189.67         5.60 o                         
  -5  14   2        560.74        547.95        10.75 o                         
  -4  14   2        141.60        155.97         4.53 o                         
  -3  14   2        121.41        109.76         3.65 o                         
  -2  14   2        690.26        637.03         9.52 o                         
  -1  14   2       1293.50       1260.84        16.79 o                         
   0  14   2         42.98         40.21         2.39 o                         
   1  14   2        133.80        150.73         3.66 o                         
   2  14   2        451.15        500.04         8.09 o                         
   3  14   2         86.50        112.33         3.73 o                         
   4  14   2        146.92        123.36         4.49 o                         
   5  14   2         20.32         20.65         3.54 o                         
   6  14   2         70.45         65.32         4.51 o                         
  -6  15   2        298.64        285.80         7.39 o                         
  -5  15   2        569.84        539.09         9.95 o                         
  -4  15   2         59.05         59.52         3.46 o                         
  -3  15   2       1714.37       1828.00        24.69 o                         
  -2  15   2        488.32        475.90         7.91 o                         
  -1  15   2        518.67        564.59        11.23 o                         
   0  15   2         37.39         50.06         2.57 o                         
   1  15   2       2101.23       2067.66        27.25 o                         
   2  15   2        133.66        162.48         4.55 o                         
   3  15   2        264.09        269.39         6.29 o                         
   4  15   2         17.34         18.81         3.29 o                         
   5  15   2        860.62        862.56        13.29 o                         
   6  15   2        168.80        139.02         5.72 o                         
  -6  16   2         46.70         44.51         5.13 o                         
  -5  16   2          2.56         -0.31         3.81 o                         
  -4  16   2        219.18        193.50         5.41 o                         
  -3  16   2          0.06          4.12         2.94 o                         
  -2  16   2          7.42          6.41         2.58 o                         
  -1  16   2          3.04          4.55         2.28 o                         
   0  16   2        187.02        179.61         4.21 o                         
   1  16   2         25.69         33.25         2.73 o                         
   2  16   2          0.11          1.14         2.55 o                         
   3  16   2          0.13          1.17         2.96 o                         
   4  16   2         59.64         51.85         3.94 o                         
   5  16   2         53.28         42.37         4.07 o                         
   6  16   2         21.84         22.61         4.90 o                         
  -5  17   2          0.62         -0.36         3.87 o                         
  -4  17   2       1824.47       1855.67        24.91 o                         
  -3  17   2        351.68        395.17        12.93 o                         
  -2  17   2       1265.64       1265.42        17.51 o                         
  -1  17   2         81.76         71.74         3.77 o                         
   0  17   2       3603.99       3963.68        48.22 o                         
   1  17   2        636.44        664.04        10.63 o                         
   2  17   2       1873.32       1771.23        29.66 o                         
   3  17   2         24.36         33.53         3.60 o                         
   4  17   2       1275.51       1273.42        18.02 o                         
   5  17   2        184.89        193.47         6.75 o                         
  -5  18   2          2.85          2.36         4.28 o                         
  -4  18   2         29.12         29.41         3.95 o                         
  -3  18   2         70.74         68.88         3.77 o                         
  -2  18   2         98.59        100.40         4.49 o                         
  -1  18   2          4.65          2.25         2.63 o                         
   0  18   2         93.34         94.07         3.54 o                         
   1  18   2         48.60         39.08         2.98 o                         
   2  18   2        110.50        123.03         4.92 o                         
   3  18   2          2.09          2.06         4.07 o                         
   4  18   2         35.56         35.61         3.93 o                         
   5  18   2          0.11          0.46         4.94 o                         
  -4  19   2        452.01        441.07         8.32 o                         
  -3  19   2       1656.19       1663.06        23.13 o                         
  -2  19   2         11.99         16.85         3.24 o                         
  -1  19   2        137.49        121.54         4.36 o                         
   0  19   2        318.77        315.60         6.27 o                         
   1  19   2       1879.08       1968.67        26.23 o                         
   2  19   2        105.94        104.77         4.11 o                         
   3  19   2        205.71        169.85         5.32 o                         
   4  19   2         86.90         93.59         5.34 o                         
  -4  20   2          8.80          3.83         4.03 o                         
  -3  20   2        159.48        138.43         5.44 o                         
  -2  20   2          8.58          5.06         2.99 o                         
  -1  20   2          7.09          2.41         2.76 o                         
   0  20   2          6.17          7.45         4.22 o                         
   1  20   2         71.64         75.11         4.15 o                         
   2  20   2         19.99         20.41         3.48 o                         
   3  20   2          9.80         15.62         3.74 o                         
   4  20   2          8.54         12.65         4.27 o                         
  -3  21   2        699.36        656.16        11.57 o                         
  -2  21   2         72.23         67.78         3.91 o                         
  -1  21   2         13.93         14.13         3.64 o                         
   0  21   2        158.11        127.40         4.29 o                         
   1  21   2        857.59        853.04        14.14 o                         
   2  21   2        130.25        119.65         4.97 o                         
   3  21   2          9.14          7.68         4.50 o                         
  -2  22   2         50.82         37.42         3.88 o                         
  -1  22   2          3.85          6.49         3.49 o                         
   0  22   2          0.13          2.32         3.17 o                         
   1  22   2         43.77         49.46         4.32 o                         
   2  22   2          2.99          4.45         3.52 o                         
  -8   1   3          0.12         -1.92         4.43 o                         
  -7   1   3         11.49         12.18         3.97 o                         
  -6   1   3        671.36        729.69        11.33 o                         
  -5   1   3          9.68          5.59         2.94 o                         
  -4   1   3          9.86         13.96         2.67 o                         
  -3   1   3        292.60        246.81         4.30 o                         
  -2   1   3       6963.57       7246.63        81.20 o                         
  -1   1   3       1874.73       1854.01        25.78 o                         
   0   1   3        968.09        862.30        11.66 o                         
   1   1   3       2130.59       1692.58        20.40 o                         
   2   1   3       3636.21       4232.65        48.90 o                         
   3   1   3        183.56        156.22         3.51 o                         
   4   1   3        330.60        359.20         9.04 o                         
   5   1   3        210.28        296.49         6.18 o                         
   6   1   3        151.84        122.52         5.50 o                         
   7   1   3         91.21        116.47         5.12 o                         
   8   1   3         80.18        106.38         6.71 o                         
  -8   2   3        744.41        730.16        13.95 o                         
  -7   2   3        162.45        152.21         5.94 o                         
  -6   2   3        136.18        142.60         4.77 o                         
  -5   2   3       1239.25       1315.56        19.31 o                         
  -4   2   3       5542.27       5462.03        67.48 o                         
  -3   2   3       2612.90       2531.08        30.25 o                         
  -2   2   3       3868.84       4379.91        49.86 o                         
  -1   2   3      11725.59      12961.85       423.24 o                         
   1   2   3       8063.36       7694.34        86.10 o                         
   2   2   3       1728.24       2250.40        27.09 o                         
   3   2   3        791.10        669.45         9.63 o                         
   4   2   3       5042.90       5319.86        62.03 o                         
   5   2   3        102.28        131.65         4.69 o                         
   6   2   3          0.64          4.12         4.03 o                         
   7   2   3         67.68         58.70         4.51 o                         
   8   2   3        379.62        375.02         9.67 o                         
  -8   3   3          1.19          7.19         5.18 o                         
  -7   3   3       1221.04       1166.97        17.66 o                         
  -6   3   3       1438.12       1594.59        22.13 o                         
  -5   3   3        121.32        102.58         3.76 o                         
  -4   3   3        148.81        133.38         3.60 o                         
  -3   3   3       4601.44       4910.70        56.92 o                         
  -2   3   3       9729.35       9753.13       109.35 o                         
  -1   3   3        492.81        410.73         5.28 o                         
   0   3   3         74.54         98.76         1.74 o                         
   1   3   3       5394.75       5063.53        57.84 o                         
   2   3   3       4709.30       4574.45        52.53 o                         
   3   3   3        167.86        182.42         3.93 o                         
   4   3   3         31.06         32.66         2.85 o                         
   5   3   3        729.90        736.35        11.12 o                         
   6   3   3       1232.09       1282.13        20.82 o                         
   7   3   3         58.32         48.33         4.47 o                         
   8   3   3          9.73         12.49         7.80 o                         
  -8   4   3        160.89        158.77         6.87 o                         
  -7   4   3        288.22        310.68         7.29 o                         
  -6   4   3       1403.27       1387.17        22.28 o                         
  -5   4   3       2147.26       2186.15        28.32 o                         
  -4   4   3         56.84         57.79         4.11 o                         
  -3   4   3       5058.95       4962.55        63.40 o                         
  -2   4   3       7527.96       7814.61        89.28 o                         
  -1   4   3       5656.16       5739.29        64.50 o                         
   0   4   3        225.46        213.65         4.15 o                         
   1   4   3       4333.42       3522.33        41.07 o                         
   2   4   3       5334.84       4877.50        60.70 o                         
   3   4   3        614.81        536.36         7.83 o                         
   4   4   3         28.85         21.88         3.16 o                         
   5   4   3       2020.02       1958.93        25.32 o                         
   6   4   3        762.38        718.47        11.67 o                         
   7   4   3         26.76         23.80         4.28 o                         
   8   4   3         70.52         81.72         8.90 o                         
  -8   5   3         52.67         44.74         5.58 o                         
  -7   5   3        708.62        696.62        11.36 o                         
  -6   5   3       1154.98       1163.05        17.22 o                         
  -5   5   3        395.11        432.54         7.66 o                         
  -4   5   3        453.08        484.62         7.35 o                         
  -3   5   3       1248.38       1241.27        15.90 o                         
  -2   5   3       4216.48       4387.84        51.26 o                         
  -1   5   3       3521.20       3183.00        39.88 o                         
   0   5   3       5312.51       5105.76        58.77 o                         
   1   5   3        606.83        650.42         8.65 o                         
   2   5   3       5303.24       4973.31        57.56 o                         
   3   5   3       1534.19       1494.68        19.41 o                         
   4   5   3        982.98       1038.01        14.41 o                         
   5   5   3         25.65         28.33         3.41 o                         
   6   5   3        455.68        491.39         9.28 o                         
   7   5   3        335.24        320.67         7.49 o                         
   8   5   3         87.33         90.86         6.23 o                         
  -8   6   3        456.53        465.20         9.71 o                         
  -7   6   3         26.81         32.29         4.38 o                         
  -6   6   3          2.78          3.18         3.72 o                         
  -5   6   3        226.99        222.65         5.15 o                         
  -4   6   3       3696.03       3915.40        46.85 o                         
  -3   6   3        144.57        162.27         3.44 o                         
  -2   6   3        613.00        550.74         7.96 o                         
  -1   6   3       1538.46       1538.75        19.11 o                         
   0   6   3       8779.59       8819.86        99.58 o                         
   1   6   3       1260.47       1339.47        16.79 o                         
   2   6   3        294.04        252.85         4.17 o                         
   3   6   3        207.30        197.88         4.49 o                         
   4   6   3       2782.75       2833.75        34.58 o                         
   5   6   3        209.56        267.20         6.19 o                         
   6   6   3         38.62         33.00         3.96 o                         
   7   6   3          8.31         15.09         4.33 o                         
   8   6   3        366.01        341.63         8.44 o                         
  -8   7   3        271.71        287.26         8.20 o                         
  -7   7   3          5.72          6.40         4.12 o                         
  -6   7   3       1484.39       1395.31        19.74 o                         
  -5   7   3       3004.32       3188.10        39.60 o                         
  -4   7   3       1207.14       1211.69        16.22 o                         
  -3   7   3        189.87        154.00         3.26 o                         
  -2   7   3       1866.05       1880.61        22.94 o                         
  -1   7   3      17380.35      19279.46       213.32 o                         
   0   7   3        184.84        120.86         3.88 o                         
   1   7   3        152.38        120.79         2.62 o                         
   2   7   3        990.05       1052.69        13.48 o                         
   3   7   3       6972.87       6979.68        79.67 o                         
   4   7   3        284.22        293.25         5.72 o                         
   5   7   3        111.01        131.73         5.25 o                         
   6   7   3        140.46        146.63         8.58 o                         
   7   7   3       1172.95       1238.75        18.14 o                         
  -8   8   3         88.69         95.89         5.88 o                         
  -7   8   3         56.92         55.18         5.22 o                         
  -6   8   3        682.33        675.43        10.71 o                         
  -5   8   3        321.47        358.09         7.04 o                         
  -4   8   3       1324.53       1383.10        18.58 o                         
  -3   8   3        313.01        332.03         5.35 o                         
  -2   8   3       1379.54       1377.06        29.52 o                         
  -1   8   3        258.11        277.43         4.84 o                         
   0   8   3       2396.63       2207.88        27.21 o                         
   1   8   3        808.96        844.11        11.51 o                         
   2   8   3       2028.84       2052.89        24.90 o                         
   3   8   3         89.00         77.70         2.81 o                         
   4   8   3       1834.13       1889.39        24.30 o                         
   5   8   3          0.45          0.00         3.24 o                         
   6   8   3        451.28        409.91         8.22 o                         
   7   8   3        149.31        133.37         5.44 o                         
  -7   9   3          9.83         11.90         4.60 o                         
  -6   9   3        793.78        784.75        12.31 o                         
  -5   9   3       4119.59       4284.43        51.24 o                         
  -4   9   3       1054.28       1116.22        15.24 o                         
  -3   9   3          0.76          0.96         1.89 o                         
  -2   9   3       2323.72       2274.25        28.20 o                         
  -1   9   3       4846.69       4763.06        56.58 o                         
   0   9   3       1905.62       1710.63        21.52 o                         
   1   9   3         69.32         68.04         2.22 o                         
   2   9   3       2051.32       1907.24        23.90 o                         
   3   9   3       2060.46       2272.30        27.90 o                         
   4   9   3       2520.40       2479.74        30.82 o                         
   5   9   3         86.80         92.13         3.95 o                         
   6   9   3        446.25        458.48        11.10 o                         
   7   9   3        543.92        528.89         9.89 o                         
  -7  10   3         77.14         75.21         4.95 o                         
  -6  10   3          5.01          8.88         4.08 o                         
  -5  10   3       1774.03       1841.05        24.10 o                         
  -4  10   3        300.85        312.61         5.99 o                         
  -3  10   3       1340.13       1367.88        18.55 o                         
  -2  10   3        381.91        321.46         5.31 o                         
  -1  10   3       5635.38       5393.80        61.89 o                         
   0  10   3        336.37        352.26        13.26 o                         
   1  10   3       4616.53       4794.04        56.98 o                         
   2  10   3        408.00        408.84         6.64 o                         
   3  10   3       3994.60       4239.61        50.16 o                         
   4  10   3          9.02         10.72         2.76 o                         
   5  10   3       1002.94        930.34        13.73 o                         
   6  10   3          0.24         -0.65         3.80 o                         
   7  10   3        521.79        519.62         9.71 o                         
  -7  11   3         16.07         19.32         4.61 o                         
  -6  11   3        187.19        197.56         5.81 o                         
  -5  11   3       2101.10       2171.61        28.72 o                         
  -4  11   3        943.90        930.17        14.17 o                         
  -3  11   3         15.87         21.02         2.39 o                         
  -2  11   3        284.58        279.56         5.72 o                         
  -1  11   3       5877.34       5982.78        68.72 o                         
   0  11   3       3628.20       3950.41        47.04 o                         
   1  11   3        426.39        436.95         7.16 o                         
   2  11   3         94.02         92.19         2.84 o                         
   3  11   3       3117.01       3249.91        39.58 o                         
   4  11   3       2009.13       1999.07        25.79 o                         
   5  11   3         36.25         45.16         3.76 o                         
   6  11   3          0.84          0.40         3.68 o                         
   7  11   3        469.23        437.93        12.30 o                         
  -7  12   3         35.45         28.08         4.67 o                         
  -6  12   3         92.18         90.88         4.56 o                         
  -5  12   3         37.64         26.28         3.20 o                         
  -4  12   3       1722.97       1809.95        24.31 o                         
  -3  12   3          1.26          0.02         2.18 o                         
  -2  12   3        935.35        886.81        12.10 o                         
  -1  12   3         27.03         36.14         6.05 o                         
   0  12   3       5765.38       6361.48        73.56 o                         
   1  12   3          0.62          0.42         1.92 o                         
   2  12   3        868.63        798.17        11.26 o                         
   3  12   3          0.01          3.04         2.62 o                         
   4  12   3       1322.86       1369.33        18.69 o                         
   5  12   3         57.99         48.65         3.43 o                         
   6  12   3         82.88         89.52         4.93 o                         
   7  12   3          0.81          1.61         5.10 o                         
  -7  13   3        104.40         97.51         5.49 o                         
  -6  13   3        190.41        172.03         5.43 o                         
  -5  13   3        285.78        277.59         6.16 o                         
  -4  13   3        388.05        419.09         7.68 o                         
  -3  13   3         27.66         28.33         2.68 o                         
  -2  13   3        172.69        199.71         4.68 o                         
  -1  13   3        238.12        268.85         4.73 o                         
   0  13   3        925.32        987.17        13.10 o                         
   1  13   3        107.91         96.24         2.89 o                         
   2  13   3          0.64          9.45         2.21 o                         
   3  13   3        835.96        747.09        11.28 o                         
   4  13   3        236.57        282.38         6.34 o                         
   5  13   3        165.89        135.93         4.51 o                         
   6  13   3          2.90          3.82         3.86 o                         
  -6  14   3         70.55         74.45         4.52 o                         
  -5  14   3         83.82         77.37         4.12 o                         
  -4  14   3       1180.29       1256.11        20.36 o                         
  -3  14   3         11.30          5.36         2.57 o                         
  -2  14   3         97.82         89.13         3.02 o                         
  -1  14   3         11.78         10.02         2.22 o                         
   0  14   3       1411.62       1466.88        18.77 o                         
   1  14   3         42.29         32.97         2.30 o                         
   2  14   3         27.97         24.39         2.59 o                         
   3  14   3         49.63         53.23         3.16 o                         
   4  14   3        542.64        587.98         9.79 o                         
   5  14   3        115.60        113.60         4.44 o                         
   6  14   3          1.09         -0.75         4.23 o                         
  -6  15   3        247.05        266.78         6.66 o                         
  -5  15   3        114.92         89.73         4.57 o                         
  -4  15   3          1.66         -0.96         5.12 o                         
  -3  15   3        375.99        370.79         7.02 o                         
  -2  15   3        743.31        776.18        11.31 o                         
  -1  15   3        148.00        132.40         3.51 o                         
   0  15   3          3.72          5.52         2.39 o                         
   1  15   3         36.19         37.96         2.58 o                         
   2  15   3        715.55        703.26        11.07 o                         
   3  15   3          0.32          1.55         2.94 o                         
   4  15   3         15.15         15.46         3.22 o                         
   5  15   3          2.16         -1.89         3.69 o                         
   6  15   3        237.74        219.41         6.52 o                         
  -6  16   3        848.45        838.39        13.88 o                         
  -5  16   3         34.82         33.98         4.75 o                         
  -4  16   3         24.12         15.61         3.33 o                         
  -3  16   3        107.84        115.93         4.76 o                         
  -2  16   3       2961.41       2876.63        36.07 o                         
  -1  16   3         25.93         31.57         2.95 o                         
   0  16   3          0.45          1.45         2.27 o                         
   1  16   3        654.65        703.52        10.79 o                         
   2  16   3       1711.62       1644.50        22.41 o                         
   3  16   3         54.95         57.48         3.46 o                         
   4  16   3        108.25         88.85         4.18 o                         
   5  16   3        349.21        377.98         8.57 o                         
  -5  17   3          0.73          1.22         4.12 o                         
  -4  17   3         20.07         20.22         3.62 o                         
  -3  17   3         10.36          6.70         2.93 o                         
  -2  17   3        229.90        209.80         4.93 o                         
  -1  17   3         62.39         67.35         3.18 o                         
   0  17   3         58.46         57.63         3.14 o                         
   1  17   3         36.03         36.64         3.16 o                         
   2  17   3        171.76        144.12         4.34 o                         
   3  17   3         55.90         55.71         3.66 o                         
   4  17   3         51.93         57.57         4.20 o                         
   5  17   3         33.06         31.56         5.12 o                         
  -5  18   3        101.38        105.14         5.19 o                         
  -4  18   3        349.28        336.22         7.24 o                         
  -3  18   3        172.43        154.56         4.89 o                         
  -2  18   3         11.22          7.09         2.93 o                         
  -1  18   3        453.24        473.80         8.76 o                         
   0  18   3        353.28        366.90         6.83 o                         
   1  18   3        204.39        222.06         5.10 o                         
   2  18   3         22.51         20.46         3.45 o                         
   3  18   3        574.22        555.87        10.20 o                         
   4  18   3         66.90         69.14         4.59 o                         
   5  18   3         68.94         81.15         5.48 o                         
  -4  19   3         86.69         85.50         5.16 o                         
  -3  19   3        129.04        124.27         4.69 o                         
  -2  19   3         76.90         90.37         4.56 o                         
  -1  19   3          0.06          0.57         2.70 o                         
   0  19   3         54.04         59.25         3.51 o                         
   1  19   3         89.08        113.88         5.13 o                         
   2  19   3         48.99         43.53         3.44 o                         
   3  19   3          4.65          5.86         3.78 o                         
   4  19   3          5.55          2.54         4.53 o                         
  -4  20   3          5.93          1.23         4.06 o                         
  -3  20   3         26.44         27.69         3.89 o                         
  -2  20   3         39.95         33.95         3.57 o                         
  -1  20   3         38.31         39.81         3.56 o                         
   0  20   3          0.30          0.47         3.10 o                         
   1  20   3          9.89         12.83         3.21 o                         
   2  20   3         26.55         26.27         3.43 o                         
   3  20   3          0.29          1.31         3.96 o                         
  -3  21   3        300.62        303.72        10.10 o                         
  -2  21   3         83.53         85.30         4.53 o                         
  -1  21   3          1.17          2.89         3.27 o                         
   0  21   3         36.24         36.87         3.26 o                         
   1  21   3        560.78        546.49        10.78 o                         
   2  21   3         83.32         99.78         4.85 o                         
   3  21   3         28.09         19.18         5.26 o                         
  -2  22   3        127.90        126.82         4.85 o                         
  -1  22   3         35.68         43.24         4.07 o                         
   0  22   3        169.89        182.27         5.51 o                         
   1  22   3         11.64          5.37         3.34 o                         
   2  22   3        110.73        113.16         5.07 o                         
  -8   0   4          4.49          4.80         7.33 o                         
  -7   0   4       1829.10       1885.60        45.23 o                         
  -6   0   4       3679.83       3896.62        71.36 o                         
  -5   0   4        827.36        743.73        15.37 o                         
  -3   0   4       3896.91       4077.38        69.41 o                         
  -1   0   4         16.73          1.00         0.65 o                         
   1   0   4       4804.99       5660.80        92.42 o                         
   2   0   4      39104.22      52189.42      3248.10 o                         
   3   0   4       1073.39       1279.40        24.12 o                         
   4   0   4        200.04        236.07         7.15 o                         
   5   0   4        325.12        282.84         8.40 o                         
   6   0   4       6725.56       7187.92       119.33 o                         
   7   0   4        139.13        101.88         7.25 o                         
   8   0   4         12.69         11.15         7.21 o                         
  -8   1   4         86.74         86.43         6.08 o                         
  -7   1   4        317.61        341.80         8.49 o                         
  -6   1   4       1200.46       1225.56        17.11 o                         
  -5   1   4        236.50        255.89         5.38 o                         
  -4   1   4        281.12        254.05         5.53 o                         
  -3   1   4        490.79        507.72         8.05 o                         
  -2   1   4       4817.59       4483.68        51.83 o                         
  -1   1   4       1250.53       1049.02        16.23 o                         
   0   1   4        163.50        144.37         2.43 o                         
   1   1   4         97.43         74.25         1.87 o                         
   2   1   4       5256.70       5424.46        63.00 o                         
   3   1   4         23.71         23.84         2.38 o                         
   4   1   4          5.10          4.36         3.85 o                         
   5   1   4         34.79         32.96         3.67 o                         
   6   1   4        989.05       1008.97        16.63 o                         
   7   1   4         12.65         17.90         5.14 o                         
   8   1   4         28.53         40.20         6.76 o                         
  -8   2   4          1.26         -1.22         5.17 o                         
  -7   2   4       2595.01       2663.47        39.63 o                         
  -6   2   4       3665.85       3784.40        46.79 o                         
  -5   2   4        144.43        135.51         4.36 o                         
  -4   2   4        259.73        249.97         4.83 o                         
  -3   2   4      12219.53      13064.55       155.38 o                         
  -2   2   4      14272.96      15971.53       177.36 o                         
  -1   2   4        889.95        728.16        10.81 o                         
   0   2   4       5106.29       5074.15        70.29 o                         
   1   2   4       8130.24       7930.82        96.46 o                         
   2   2   4      11444.50      12979.18       145.32 o                         
   3   2   4       1271.65       1157.23        16.35 o                         
   4   2   4        576.13        614.84         9.91 o                         
   5   2   4       2454.65       2707.21        33.82 o                         
   6   2   4       1766.50       1794.43        23.65 o                         
   7   2   4        915.86        869.98        16.07 o                         
   8   2   4          1.47          0.44         7.42 o                         
  -8   3   4         11.85          5.76         5.52 o                         
  -7   3   4       1219.75       1240.96        17.47 o                         
  -6   3   4        148.10        147.33         4.87 o                         
  -5   3   4        969.38       1061.71        14.62 o                         
  -4   3   4        463.62        460.64         7.12 o                         
  -3   3   4       5682.54       5612.43        89.93 o                         
  -2   3   4        168.81        140.86         2.86 o                         
  -1   3   4       1114.99        926.12        12.16 o                         
   0   3   4       3607.22       3490.87        39.97 o                         
   1   3   4       4600.50       4268.65        49.19 o                         
   2   3   4        355.68        378.47         6.15 o                         
   3   3   4        105.87        118.97         3.29 o                         
   4   3   4        604.11        625.97         9.79 o                         
   5   3   4        951.23        904.76        13.33 o                         
   6   3   4          1.57         -1.50         3.77 o                         
   7   3   4         21.31         11.47         5.18 o                         
   8   3   4          4.33          1.70         6.44 o                         
  -8   4   4         41.40         38.15         5.43 o                         
  -7   4   4        734.53        744.53        13.03 o                         
  -6   4   4       1342.76       1451.53        19.51 o                         
  -5   4   4       1439.50       1416.19        18.51 o                         
  -4   4   4         35.55         65.19         3.40 o                         
  -3   4   4       2265.12       2389.05        28.98 o                         
  -2   4   4       7517.55       7932.95        95.49 o                         
  -1   4   4       5786.08       6033.08        73.71 o                         
   0   4   4         18.56         37.90         1.36 o                         
   1   4   4       4614.52       4332.29        49.65 o                         
   2   4   4       2874.36       2858.01        33.91 o                         
   3   4   4       3582.68       3612.24        43.50 o                         
   4   4   4        174.60        177.00         4.42 o                         
   5   4   4        296.00        360.90         7.03 o                         
   6   4   4        658.84        670.40        14.12 o                         
   7   4   4        804.83        834.28        13.43 o                         
   8   4   4         97.02         90.37         6.48 o                         
  -8   5   4       1002.75       1034.95        15.30 o                         
  -7   5   4         17.73         20.02         4.50 o                         
  -6   5   4         41.57         41.78         3.75 o                         
  -5   5   4        305.48        287.67         5.84 o                         
  -4   5   4       5649.46       5956.93        68.43 o                         
  -3   5   4        130.99        110.92         2.82 o                         
  -2   5   4        454.96        494.83         7.55 o                         
  -1   5   4         21.46         35.28         1.47 o                         
   0   5   4       4715.71       4367.33        53.97 o                         
   1   5   4        670.82        688.85         9.06 o                         
   2   5   4        510.73        472.80         6.85 o                         
   3   5   4       1243.78       1351.62        16.95 o                         
   4   5   4       1213.16       1206.07        15.99 o                         
   5   5   4         93.95        146.71         4.80 o                         
   6   5   4          1.10          0.85         3.69 o                         
   7   5   4        111.84         94.95         5.26 o                         
  -8   6   4         42.32         43.15         5.14 o                         
  -7   6   4          8.88         18.38         4.58 o                         
  -6   6   4        556.78        589.47         9.69 o                         
  -5   6   4        161.39        164.57         6.05 o                         
  -4   6   4        847.80        879.77        12.01 o                         
  -3   6   4        649.48        653.43         8.89 o                         
  -2   6   4       4643.17       4550.89        56.10 o                         
  -1   6   4        339.83        340.64         5.00 o                         
   0   6   4       5461.27       5465.16        66.92 o                         
   1   6   4       1534.35       1446.34        19.75 o                         
   2   6   4       4267.41       4094.68        47.50 o                         
   3   6   4        415.16        422.75         6.54 o                         
   4   6   4       1306.80       1426.99        18.80 o                         
   5   6   4        548.34        533.44         8.94 o                         
   6   6   4        468.92        463.68         8.76 o                         
   7   6   4        163.45        137.11         5.88 o                         
  -8   7   4        620.97        627.03        11.60 o                         
  -7   7   4        285.81        300.23         7.30 o                         
  -6   7   4        522.74        514.79         9.92 o                         
  -5   7   4        198.85        193.16         4.92 o                         
  -4   7   4       2463.61       2519.68        30.93 o                         
  -3   7   4       1040.74       1017.47        12.84 o                         
  -2   7   4       1998.74       2085.45        25.18 o                         
  -1   7   4        764.62        698.52         9.20 o                         
   0   7   4      11255.45      12612.13       142.04 o                         
   1   7   4       1757.74       1837.03        23.70 o                         
   2   7   4        243.46        288.06         4.83 o                         
   3   7   4          4.45          6.54         2.57 o                         
   4   7   4       2611.12       2699.56        33.05 o                         
   5   7   4        697.38        707.61        11.05 o                         
   6   7   4         13.03          9.19         4.10 o                         
   7   7   4         28.66         24.43         4.65 o                         
  -8   8   4         19.03         10.56         5.49 o                         
  -7   8   4          3.41          3.44         4.01 o                         
  -6   8   4          2.13         -0.24         3.57 o                         
  -5   8   4        244.06        269.55         6.04 o                         
  -4   8   4        370.01        362.49         6.91 o                         
  -3   8   4        161.07        144.54         3.44 o                         
  -2   8   4        359.81        306.84         5.33 o                         
  -1   8   4       1978.36       1901.07        22.83 o                         
   0   8   4       2022.88       2125.30        29.72 o                         
   1   8   4        178.42        141.99         2.92 o                         
   2   8   4        425.59        344.04         5.51 o                         
   3   8   4       1163.48       1089.55        14.36 o                         
   4   8   4        721.20        690.75        10.66 o                         
   5   8   4         62.61         53.37         3.87 o                         
   6   8   4         59.78         47.44         4.35 o                         
   7   8   4        181.55        162.68         6.19 o                         
  -7   9   4         74.43         77.78         4.77 o                         
  -6   9   4        174.64        160.77         5.04 o                         
  -5   9   4        380.20        365.10         6.91 o                         
  -4   9   4        262.96        284.78         5.45 o                         
  -3   9   4       1334.59       1355.98        17.40 o                         
  -2   9   4        618.99        623.17         8.93 o                         
  -1   9   4       1605.71       1647.26        21.07 o                         
   0   9   4        343.92        273.18         4.65 o                         
   1   9   4        970.13        983.50        12.99 o                         
   2   9   4        728.84        869.48        11.77 o                         
   3   9   4        647.82        740.33        11.17 o                         
   4   9   4        151.18        150.00         5.25 o                         
   5   9   4         66.29         55.93         3.69 o                         
   6   9   4        101.68         84.81         5.05 o                         
   7   9   4         37.49         34.06         4.76 o                         
  -7  10   4          7.40          9.46         4.38 o                         
  -6  10   4          0.28          0.54         3.47 o                         
  -5  10   4        224.97        242.21         5.40 o                         
  -4  10   4         83.14         87.47         3.24 o                         
  -3  10   4          3.70          2.74         2.27 o                         
  -2  10   4          8.91          3.01         1.73 o                         
  -1  10   4        461.20        407.43         6.20 o                         
   0  10   4        132.72        151.37         3.24 o                         
   1  10   4         74.93         60.06         2.21 o                         
   2  10   4        111.25         81.39         2.62 o                         
   3  10   4        323.77        265.73         5.32 o                         
   4  10   4         39.96         50.70         3.57 o                         
   5  10   4         23.65         26.26         3.64 o                         
   6  10   4          5.72          4.92         4.06 o                         
   7  10   4         68.37         53.90         5.08 o                         
  -7  11   4        577.41        594.62        10.49 o                         
  -6  11   4        448.04        449.89         8.40 o                         
  -5  11   4         82.90         85.45         3.93 o                         
  -4  11   4         99.83         83.67         3.36 o                         
  -3  11   4       2621.68       2709.95        33.31 o                         
  -2  11   4       2000.89       2035.77        33.11 o                         
  -1  11   4        518.52        501.25         7.48 o                         
   0  11   4        211.37        238.47         4.22 o                         
   1  11   4       4381.65       4757.16        60.75 o                         
   2  11   4        837.68        899.52        12.59 o                         
   3  11   4        177.48        203.30         5.20 o                         
   4  11   4        353.65        349.46         6.67 o                         
   5  11   4        665.94        638.46        10.57 o                         
   6  11   4         67.35         73.28         4.79 o                         
   7  11   4          3.19          4.45         4.83 o                         
  -7  12   4          2.51          4.60         5.02 o                         
  -6  12   4         32.76         27.33         3.74 o                         
  -5  12   4       1126.37       1136.41        18.05 o                         
  -4  12   4        488.28        516.58        12.00 o                         
  -3  12   4         12.18         12.49         2.52 o                         
  -2  12   4         84.29         68.41         3.07 o                         
  -1  12   4       3280.36       3491.32        65.23 o                         
   0  12   4        985.52       1057.88        14.74 o                         
   1  12   4         87.21         87.01         3.04 o                         
   2  12   4         65.00         44.42         3.03 o                         
   3  12   4       2332.57       2364.33        30.05 o                         
   4  12   4        331.44        370.74         7.10 o                         
   5  12   4         82.16         68.51         3.98 o                         
   6  12   4          4.97          1.06         4.61 o                         
  -7  13   4         18.76         21.06         5.46 o                         
  -6  13   4          5.54          7.20         4.04 o                         
  -5  13   4         30.83         26.80         3.67 o                         
  -4  13   4       1296.03       1309.72        17.52 o                         
  -3  13   4        510.45        554.19         8.64 o                         
  -2  13   4         77.83         72.88         2.79 o                         
  -1  13   4         17.40         26.69         5.24 o                         
   0  13   4       1820.24       1905.38        25.67 o                         
   1  13   4        511.92        491.22         7.77 o                         
   2  13   4          2.41          6.18         2.35 o                         
   3  13   4          0.54          0.46         2.76 o                         
   4  13   4        271.79        249.32         6.95 o                         
   5  13   4        178.03        158.16         4.80 o                         
   6  13   4          4.82          3.70         4.35 o                         
  -6  14   4        364.20        372.98         7.38 o                         
  -5  14   4        416.02        397.62         8.20 o                         
  -4  14   4       1803.06       1928.43        26.24 o                         
  -3  14   4        243.99        265.60         5.41 o                         
  -2  14   4        427.26        432.43         7.19 o                         
  -1  14   4        212.69        220.04         4.45 o                         
   0  14   4       2769.20       2850.58        35.94 o                         
   1  14   4          0.49          2.19         2.06 o                         
   2  14   4        664.58        600.25         9.35 o                         
   3  14   4          8.81         19.03         2.98 o                         
   4  14   4       1546.93       1580.71        21.61 o                         
   5  14   4         52.73         55.91         3.84 o                         
   6  14   4        193.86        190.76         6.23 o                         
  -6  15   4         33.99         37.46         4.35 o                         
  -5  15   4          4.13          2.35         3.38 o                         
  -4  15   4        729.40        815.22        12.07 o                         
  -3  15   4         11.02          5.66         2.88 o                         
  -2  15   4        157.02        164.71         6.25 o                         
  -1  15   4        115.37        103.98         3.34 o                         
   0  15   4       1055.49       1133.86        15.94 o                         
   1  15   4          8.85          6.50         2.57 o                         
   2  15   4        122.17        154.96         4.62 o                         
   3  15   4         50.16         59.46         3.52 o                         
   4  15   4        325.10        350.72         7.50 o                         
   5  15   4         42.79         27.16         3.88 o                         
   6  15   4         43.54         46.56         4.96 o                         
  -6  16   4        311.76        275.83         7.28 o                         
  -5  16   4        182.89        203.65         5.96 o                         
  -4  16   4        293.75        272.67         6.24 o                         
  -3  16   4       1460.43       1522.20        20.47 o                         
  -2  16   4        661.00        671.22        10.64 o                         
  -1  16   4        659.09        716.36        11.38 o                         
   0  16   4        505.69        524.48         8.57 o                         
   1  16   4       2424.12       2581.57        33.62 o                         
   2  16   4        360.61        368.11         7.01 o                         
   3  16   4        494.31        468.96         8.51 o                         
   4  16   4        207.17        238.76         6.25 o                         
   5  16   4        764.05        781.12        13.36 o                         
  -5  17   4        281.64        291.65         7.04 o                         
  -4  17   4         12.13         14.58         3.68 o                         
  -3  17   4        709.25        735.38        12.14 o                         
  -2  17   4          1.01          0.45         2.56 o                         
  -1  17   4        484.11        484.58         9.18 o                         
   0  17   4         28.04         29.91         3.03 o                         
   1  17   4        766.11        827.18        12.39 o                         
   2  17   4         31.77         29.19         3.01 o                         
   3  17   4        169.83        183.29         5.35 o                         
   4  17   4         11.03         18.14         3.84 o                         
   5  17   4        166.34        185.17         6.34 o                         
  -5  18   4         63.40         70.93         6.18 o                         
  -4  18   4         32.90         28.42         4.04 o                         
  -3  18   4        826.37        831.58        12.53 o                         
  -2  18   4        451.59        429.91         8.61 o                         
  -1  18   4        208.97        222.72         5.50 o                         
   0  18   4         84.07         87.11         3.68 o                         
   1  18   4       1175.68       1188.76        16.92 o                         
   2  18   4        640.85        642.43        11.44 o                         
   3  18   4        209.52        207.76         6.45 o                         
   4  18   4         62.88         58.07         4.65 o                         
  -4  19   4        110.05        101.41         4.86 o                         
  -3  19   4          3.89          3.84         3.34 o                         
  -2  19   4        200.65        188.67         5.02 o                         
  -1  19   4         14.28         15.65         3.07 o                         
   0  19   4         33.04         29.99         3.06 o                         
   1  19   4         27.19         24.17         3.59 o                         
   2  19   4        156.08        159.29         4.92 o                         
   3  19   4          4.49          4.51         3.69 o                         
   4  19   4          9.84         15.45         5.26 o                         
  -4  20   4        176.44        194.94         6.71 o                         
  -3  20   4        226.66        193.59         6.03 o                         
  -2  20   4        665.66        665.88        16.96 o                         
  -1  20   4         50.62         48.35         3.35 o                         
   0  20   4        144.82        151.74         5.35 o                         
   1  20   4         88.78         82.10         3.85 o                         
   2  20   4        552.90        518.45         9.39 o                         
   3  20   4          6.87          1.17         3.83 o                         
  -3  21   4         53.57         52.36         4.32 o                         
  -2  21   4        118.49        103.10         4.59 o                         
  -1  21   4         10.67         14.84         3.55 o                         
   0  21   4          6.88          9.74         3.38 o                         
   1  21   4          0.51          2.18         3.54 o                         
   2  21   4         64.93         57.07         4.82 o                         
  -2  22   4         85.86         81.49         5.03 o                         
  -1  22   4        311.04        326.58         7.22 o                         
   0  22   4          7.09         11.94         3.55 o                         
   1  22   4        277.83        245.45         9.81 o                         
  -8   1   5         26.71         25.09        11.50 o                         
  -7   1   5        432.80        408.74        12.42 o                         
  -6   1   5        299.31        302.01         7.28 o                         
  -5   1   5         91.36         88.67         3.74 o                         
  -4   1   5       1875.15       1829.07        22.72 o                         
  -3   1   5       1040.73        796.88        11.40 o                         
  -2   1   5       1174.31       1085.66        14.04 o                         
  -1   1   5        250.62        258.87         3.78 o                         
   0   1   5       4736.83       4493.09        88.03 o                         
   1   1   5       1931.27       1502.88        18.84 o                         
   2   1   5        882.03        785.46        13.26 o                         
   3   1   5        701.60        735.16        10.28 o                         
   4   1   5       1475.54       1635.62        20.73 o                         
   5   1   5        999.78       1032.23        15.13 o                         
   6   1   5         40.23         32.67         3.91 o                         
   7   1   5         44.62         46.85         4.60 o                         
  -8   2   5        126.33        121.07         7.34 o                         
  -7   2   5        392.61        406.87        11.01 o                         
  -6   2   5        370.87        361.81         9.49 o                         
  -5   2   5        523.98        547.79         8.85 o                         
  -4   2   5        277.47        298.12         5.17 o                         
  -3   2   5       2563.44       2670.49        31.95 o                         
  -2   2   5       1266.15       1420.23        17.89 o                         
  -1   2   5       2639.29       2176.11        25.93 o                         
   0   2   5       1039.16        952.95        14.33 o                         
   1   2   5       2326.47       2497.84        29.56 o                         
   2   2   5       1099.03        993.97        13.07 o                         
   3   2   5        263.46        313.87         5.48 o                         
   4   2   5          2.34          1.59         2.88 o                         
   5   2   5        165.44        168.31         4.79 o                         
   6   2   5        364.69        378.53         7.76 o                         
   7   2   5        102.85         84.71         5.02 o                         
  -8   3   5         26.07         28.49         5.56 o                         
  -7   3   5        488.82        485.19        12.43 o                         
  -6   3   5         57.64         65.32         3.72 o                         
  -5   3   5        626.22        679.44        10.17 o                         
  -4   3   5          1.49          7.36         2.36 o                         
  -3   3   5        840.14        807.21        10.72 o                         
  -2   3   5       1442.27       1355.14        16.94 o                         
  -1   3   5       2397.26       2315.39        28.76 o                         
   0   3   5       1921.74       2129.08        27.48 o                         
   1   3   5       2140.97       2150.96        25.91 o                         
   2   3   5        733.40        699.63         9.74 o                         
   3   3   5       1627.72       1677.80        21.33 o                         
   4   3   5        142.05        185.04         4.79 o                         
   5   3   5        114.61        153.17         5.40 o                         
   6   3   5        325.54        298.91         7.55 o                         
   7   3   5        118.54        104.35         5.31 o                         
  -8   4   5        330.75        339.08         9.25 o                         
  -7   4   5         99.47         97.61         5.55 o                         
  -6   4   5       2186.46       2201.76        27.83 o                         
  -5   4   5        346.93        381.78         8.38 o                         
  -4   4   5       2090.59       2352.63        29.09 o                         
  -3   4   5        131.08        130.45         3.08 o                         
  -2   4   5       5053.02       5348.73        61.80 o                         
  -1   4   5       3617.02       3590.54        44.29 o                         
   0   4   5       1467.91       1256.02        18.29 o                         
   1   4   5        481.65        435.97         6.29 o                         
   2   4   5       4959.94       5339.54        65.07 o                         
   3   4   5       1374.33       1323.27        17.08 o                         
   4   4   5        526.25        535.67         8.76 o                         
   5   4   5        245.23        280.77         6.36 o                         
   6   4   5        649.14        595.66        10.33 o                         
   7   4   5        528.83        548.85        11.24 o                         
  -8   5   5        214.76        224.22         7.54 o                         
  -7   5   5         51.72         49.36         4.94 o                         
  -6   5   5         86.57         81.37         4.00 o                         
  -5   5   5        878.04        892.00        12.48 o                         
  -4   5   5       1974.78       1979.34        24.41 o                         
  -3   5   5        120.92        135.20         3.69 o                         
  -2   5   5       2375.98       2366.51        28.17 o                         
  -1   5   5        777.48        744.66        11.10 o                         
   0   5   5       5903.59       6039.79        79.37 o                         
   1   5   5          0.04          0.49         1.26 o                         
   2   5   5       3260.62       3254.83        38.69 o                         
   3   5   5        509.89        585.58         8.46 o                         
   4   5   5        491.13        583.07         9.38 o                         
   5   5   5         40.88         39.66         3.57 o                         
   6   5   5        525.64        537.25         9.71 o                         
   7   5   5         34.48         42.93         5.19 o                         
  -8   6   5        436.27        405.83         9.23 o                         
  -7   6   5        321.71        327.33         7.32 o                         
  -6   6   5        204.60        215.95         6.01 o                         
  -5   6   5       2840.33       3012.98        36.96 o                         
  -4   6   5       2089.02       2127.70        26.72 o                         
  -3   6   5       1344.84       1393.02        17.23 o                         
  -2   6   5       2394.19       2431.42        30.56 o                         
  -1   6   5       7305.57       7910.13        89.45 o                         
   0   6   5       8489.97       8936.42       100.66 o                         
   1   6   5       3386.34       3310.97        38.86 o                         
   2   6   5       2414.71       2328.18        28.04 o                         
   3   6   5       3532.71       4080.81        48.25 o                         
   4   6   5       1403.59       1505.67        19.35 o                         
   5   6   5        291.75        263.80         5.83 o                         
   6   6   5        586.68        649.42        11.95 o                         
   7   6   5        192.91        190.90         6.84 o                         
  -8   7   5          1.04          0.16         6.53 o                         
  -7   7   5        331.24        356.47         8.08 o                         
  -6   7   5        278.77        298.41         6.69 o                         
  -5   7   5        478.70        502.43         8.36 o                         
  -4   7   5        231.54        233.60         4.64 o                         
  -3   7   5       3759.21       3819.36        44.78 o                         
  -2   7   5       2087.79       2037.27        25.83 o                         
  -1   7   5       3187.40       3206.26        37.98 o                         
   0   7   5        477.06        447.16         6.33 o                         
   1   7   5       4795.81       4877.28        56.54 o                         
   2   7   5        538.95        558.70         8.42 o                         
   3   7   5       1976.41       2171.61        26.10 o                         
   4   7   5        112.05        106.34         4.13 o                         
   5   7   5       1343.20       1265.43        18.64 o                         
   6   7   5         10.98          4.78         3.82 o                         
   7   7   5        286.57        283.12         7.50 o                         
  -8   8   5        947.92        970.12        14.75 o                         
  -7   8   5        444.70        430.02         8.77 o                         
  -6   8   5          4.93          6.24         3.25 o                         
  -5   8   5       1828.05       1867.62        23.84 o                         
  -4   8   5       3165.52       3341.88        41.86 o                         
  -3   8   5       3311.09       3415.71        41.05 o                         
  -2   8   5        269.85        276.41         4.53 o                         
  -1   8   5        479.41        425.38         5.97 o                         
   0   8   5       5260.97       5345.01        61.07 o                         
   1   8   5       3315.55       3371.71        40.14 o                         
   2   8   5        372.48        404.47         6.37 o                         
   3   8   5        170.73        199.26         4.82 o                         
   4   8   5       2326.67       2439.81        30.98 o                         
   5   8   5       2038.77       2002.85        27.30 o                         
   6   8   5          5.44          7.10         4.07 o                         
   7   8   5        105.21        104.99         8.29 o                         
  -7   9   5          1.43         -2.76         4.54 o                         
  -6   9   5         82.43         80.33         4.03 o                         
  -5   9   5         22.18         24.25         2.94 o                         
  -4   9   5        757.33        769.53        11.09 o                         
  -3   9   5         31.66         16.40         2.22 o                         
  -2   9   5        258.25        222.03         4.03 o                         
  -1   9   5        644.93        668.59         9.18 o                         
   0   9   5       1048.48       1033.15        13.47 o                         
   1   9   5         69.62         48.77         1.89 o                         
   2   9   5        379.40        347.79         5.78 o                         
   3   9   5        321.85        288.03         5.42 o                         
   4   9   5        840.94        774.76        12.96 o                         
   5   9   5          1.96          2.59         4.04 o                         
   6   9   5         85.91         73.23         4.64 o                         
   7   9   5          0.05          3.72         5.20 o                         
  -7  10   5          6.08          8.69         5.16 o                         
  -6  10   5          9.55          8.78         3.87 o                         
  -5  10   5        600.77        619.59        10.08 o                         
  -4  10   5       5766.14       6145.74        71.98 o                         
  -3  10   5          0.66          1.41         2.12 o                         
  -2  10   5         34.12         42.34         2.15 o                         
  -1  10   5        265.70        285.06         4.65 o                         
   0  10   5       7945.56       8477.71       148.55 o                         
   1  10   5        598.02        568.24        10.94 o                         
   2  10   5         30.82         10.20         1.96 o                         
   3  10   5        170.91        132.09         3.76 o                         
   4  10   5       3428.52       3608.09        45.08 o                         
   5  10   5        798.04        826.03        13.05 o                         
   6  10   5          6.50         12.90         4.02 o                         
   7  10   5         52.37         60.17         5.18 o                         
  -7  11   5          2.08          2.87         4.75 o                         
  -6  11   5         85.90         80.65         4.39 o                         
  -5  11   5          7.55          8.14         3.24 o                         
  -4  11   5        830.59        846.30        12.33 o                         
  -3  11   5          0.47          1.05         2.03 o                         
  -2  11   5          4.89          3.81         2.20 o                         
  -1  11   5          4.67          6.14         1.96 o                         
   0  11   5       2247.75       2416.43        28.98 o                         
   1  11   5        135.76        141.32         3.27 o                         
   2  11   5          0.84          2.13         2.03 o                         
   3  11   5         48.89         30.82         2.82 o                         
   4  11   5        999.59       1058.23        16.59 o                         
   5  11   5         47.29         51.56         4.07 o                         
   6  11   5         14.28         10.54         4.21 o                         
  -7  12   5         48.16         50.80         5.92 o                         
  -6  12   5         88.92         86.43         5.09 o                         
  -5  12   5       1609.79       1653.86        22.47 o                         
  -4  12   5       1831.05       1802.34        23.45 o                         
  -3  12   5        153.41        177.81         4.36 o                         
  -2  12   5        263.04        254.54         4.80 o                         
  -1  12   5       3686.30       3944.24        46.79 o                         
   0  12   5       2931.50       3168.07        38.51 o                         
   1  12   5        466.91        528.64         8.50 o                         
   2  12   5         24.17         19.61         2.30 o                         
   3  12   5        777.93        876.41        12.72 o                         
   4  12   5       1656.57       1646.95        22.35 o                         
   5  12   5        167.61        182.71         6.07 o                         
   6  12   5         18.17         15.09         4.66 o                         
  -7  13   5        302.93        310.18         8.05 o                         
  -6  13   5        169.97        168.23         5.55 o                         
  -5  13   5         67.12         62.14         4.07 o                         
  -4  13   5          6.30          1.84         2.88 o                         
  -3  13   5       1809.21       1933.25        24.85 o                         
  -2  13   5         89.52         85.44         3.03 o                         
  -1  13   5        363.96        350.93         5.99 o                         
   0  13   5         98.13        106.92         3.14 o                         
   1  13   5       2963.87       2851.25        35.34 o                         
   2  13   5        152.18        120.55         4.30 o                         
   3  13   5        115.07        106.48         3.85 o                         
   4  13   5         87.24         86.08         4.32 o                         
   5  13   5        712.82        709.97        11.86 o                         
   6  13   5          0.77          3.22         4.59 o                         
  -6  14   5         90.24         81.03         4.73 o                         
  -5  14   5        430.59        432.12         8.53 o                         
  -4  14   5        657.77        661.50        10.79 o                         
  -3  14   5        353.02        372.19         7.03 o                         
  -2  14   5          3.10          4.22         2.68 o                         
  -1  14   5        649.36        620.60         9.79 o                         
   0  14   5        651.35        662.90        10.32 o                         
   1  14   5        326.64        340.14         9.13 o                         
   2  14   5          9.05         17.22         2.57 o                         
   3  14   5        276.79        307.90         7.43 o                         
   4  14   5        241.75        238.48         5.84 o                         
   5  14   5        172.43        166.78         5.29 o                         
   6  14   5          2.57          2.78         5.40 o                         
  -6  15   5         10.06          8.00         4.55 o                         
  -5  15   5        621.28        705.36        12.10 o                         
  -4  15   5        132.00        159.30         5.71 o                         
  -3  15   5         23.27         22.01         3.59 o                         
  -2  15   5        142.15        138.22         3.86 o                         
  -1  15   5       1778.85       1886.54        27.17 o                         
   0  15   5        148.15        172.58         4.43 o                         
   1  15   5         41.05         54.54         3.11 o                         
   2  15   5        548.44        551.53         9.68 o                         
   3  15   5        691.96        668.75        10.82 o                         
   4  15   5         50.77         50.28         4.51 o                         
   5  15   5         96.52         84.51         4.40 o                         
  -6  16   5        158.74        137.58         5.84 o                         
  -5  16   5         17.46         18.88         4.09 o                         
  -4  16   5         80.23         75.62         4.05 o                         
  -3  16   5          0.09          1.76         2.92 o                         
  -2  16   5        471.73        454.83         7.78 o                         
  -1  16   5         22.38         24.60         2.76 o                         
   0  16   5        209.98        206.68         4.62 o                         
   1  16   5         10.22          4.95         2.41 o                         
   2  16   5        148.17        167.05         5.03 o                         
   3  16   5         38.11         28.28         3.60 o                         
   4  16   5         31.27         42.32         4.58 o                         
   5  16   5          6.31          0.97         4.67 o                         
  -5  17   5        233.35        219.67         6.38 o                         
  -4  17   5          0.85          2.73         3.46 o                         
  -3  17   5        185.01        192.12         5.21 o                         
  -2  17   5         26.71         25.62         3.32 o                         
  -1  17   5        330.24        327.27         6.65 o                         
   0  17   5         22.67         22.68         2.88 o                         
   1  17   5         43.71         59.18         3.29 o                         
   2  17   5          0.71          1.16         3.02 o                         
   3  17   5        171.62        182.94         5.34 o                         
   4  17   5         50.17         45.84         4.22 o                         
  -5  18   5         26.68         20.70         4.62 o                         
  -4  18   5         63.15         54.65         4.81 o                         
  -3  18   5          0.25          2.17         3.77 o                         
  -2  18   5        102.39        101.14         3.93 o                         
  -1  18   5          0.72         -0.31         3.06 o                         
   0  18   5          3.71          5.85         2.95 o                         
   1  18   5          6.20          3.90         2.99 o                         
   2  18   5          2.59          7.51         3.22 o                         
   3  18   5          4.07         -0.10         4.24 o                         
   4  18   5          2.64          0.87         4.23 o                         
  -4  19   5        102.85        109.60         5.53 o                         
  -3  19   5        199.98        198.90         5.44 o                         
  -2  19   5         10.93          8.19         3.63 o                         
  -1  19   5        144.83        162.91         4.75 o                         
   0  19   5        169.36        183.34         4.80 o                         
   1  19   5        143.44        141.18         4.92 o                         
   2  19   5         64.52         64.93         4.18 o                         
   3  19   5         15.22         23.97         5.51 o                         
  -3  20   5         71.91         63.28         4.15 o                         
  -2  20   5        158.40        161.24         5.13 o                         
  -1  20   5         10.77          7.68         3.78 o                         
   0  20   5          5.73          6.45         3.41 o                         
   1  20   5          0.76          0.66         3.25 o                         
   2  20   5        162.03        156.10         5.24 o                         
   3  20   5         10.00          9.97         4.07 o                         
  -2  21   5         60.30         62.68         4.67 o                         
  -1  21   5         63.47         46.76         4.06 o                         
   0  21   5         43.86         42.90         3.61 o                         
   1  21   5        295.51        291.51         6.69 o                         
   2  21   5         89.25         77.00         5.21 o                         
  -1  22   5        419.55        471.16        10.24 o                         
   0  22   5         15.71          8.41         4.10 o                         
  -8   0   6        273.99        247.34         9.62 o                         
  -7   0   6        959.93        959.71        20.28 o                         
  -6   0   6        434.17        453.64        14.69 o                         
  -5   0   6       2413.17       2445.07        43.29 o                         
  -4   0   6       2856.12       2949.55        52.35 o                         
  -3   0   6       2283.51       2222.05        76.69 o                         
  -2   0   6       1530.75       1717.51        33.11 o                         
   1   0   6       4717.71       4506.65        84.47 o                         
   2   0   6        392.87        401.09         8.78 o                         
   3   0   6       4747.71       5221.48        87.69 o                         
   4   0   6        635.79        716.12        19.82 o                         
   5   0   6        352.70        376.90        10.68 o                         
   6   0   6         87.78        118.11        12.87 o                         
   7   0   6        550.75        515.65        21.61 o                         
  -8   1   6         28.58         28.14         4.66 o                         
  -7   1   6        235.02        235.68         6.48 o                         
  -6   1   6       2163.03       2319.01        29.48 o                         
  -5   1   6        715.44        673.43        10.09 o                         
  -4   1   6        254.71        288.55         5.28 o                         
  -3   1   6        400.04        459.69         7.05 o                         
  -2   1   6       7106.49       7462.85        85.88 o                         
  -1   1   6       1692.64       1543.25        68.36 o                         
   0   1   6         10.94         28.91         1.40 o                         
   1   1   6       1067.69       1005.64        13.75 o                         
   2   1   6       4116.74       4553.98        53.72 o                         
   3   1   6       2279.47       2368.21        29.28 o                         
   4   1   6          2.77         -1.33         2.98 o                         
   5   1   6        426.22        457.89         8.49 o                         
   6   1   6        810.33        849.04        21.83 o                         
   7   1   6        567.80        549.92        13.33 o                         
  -8   2   6         60.25         55.70         5.01 o                         
  -7   2   6        242.36        232.06         6.21 o                         
  -6   2   6       2785.15       2901.98        36.56 o                         
  -5   2   6          0.44          3.67         2.96 o                         
  -4   2   6        266.83        276.13         6.45 o                         
  -3   2   6         45.64         53.82         2.15 o                         
  -2   2   6       7152.59       7364.80        90.67 o                         
  -1   2   6          0.92          0.69         0.52 o                         
   0   2   6        135.54         72.91         1.76 o                         
   1   2   6         73.13         67.41         1.97 o                         
   2   2   6       5023.14       5249.50        65.66 o                         
   3   2   6          6.33          4.61         2.55 o                         
   4   2   6        158.29        179.80         4.97 o                         
   5   2   6         27.61         17.67         4.27 o                         
   6   2   6        676.92        631.56        12.28 o                         
   7   2   6        149.22        172.83         8.55 o                         
  -8   3   6         10.26          7.94         4.72 o                         
  -7   3   6        326.42        327.83         7.68 o                         
  -6   3   6       1498.79       1538.94        21.10 o                         
  -5   3   6       1456.77       1571.48        20.37 o                         
  -4   3   6       1165.33       1224.41        15.83 o                         
  -3   3   6        975.68       1156.79        14.99 o                         
  -2   3   6       3012.18       2900.50        34.36 o                         
  -1   3   6       2583.28       2270.82        29.29 o                         
   0   3   6       1481.60       1357.60        16.58 o                         
   1   3   6        258.16        312.83         4.58 o                         
   2   3   6       1773.09       1676.32        20.62 o                         
   3   3   6        682.28        738.16        17.84 o                         
   4   3   6       2007.44       2217.92        27.67 o                         
   5   3   6          7.49          5.17         3.31 o                         
   6   3   6        804.41        820.95        13.89 o                         
   7   3   6        329.50        316.96         9.47 o                         
  -8   4   6         27.33         17.41         4.85 o                         
  -7   4   6        754.07        794.92        20.21 o                         
  -6   4   6       1904.63       1981.61        25.39 o                         
  -5   4   6         73.57         75.33         3.43 o                         
  -4   4   6        191.22        188.19         5.62 o                         
  -3   4   6       2340.80       2610.47        31.05 o                         
  -2   4   6       9005.83       9498.15       106.23 o                         
  -1   4   6         18.22         23.67         0.95 o                         
   0   4   6        274.08        251.77         4.24 o                         
   1   4   6        831.67        767.72        11.16 o                         
   2   4   6       4555.90       4731.03        58.31 o                         
   3   4   6          0.05          1.39         2.14 o                         
   4   4   6         67.24         48.57         3.55 o                         
   5   4   6         38.39         24.08         3.58 o                         
   6   4   6        739.08        786.26        13.85 o                         
   7   4   6          1.62         -1.26         5.17 o                         
  -8   5   6        229.21        226.75         7.37 o                         
  -7   5   6         61.75         69.37         7.64 o                         
  -6   5   6         79.01         70.93         4.04 o                         
  -5   5   6       1833.06       1945.21        24.66 o                         
  -4   5   6       1062.58       1170.40        15.58 o                         
  -3   5   6          0.40          3.84         1.72 o                         
  -2   5   6         38.81         78.23         2.27 o                         
  -1   5   6       7401.94       7571.67        85.08 o                         
   0   5   6       2561.86       2544.78        31.77 o                         
   1   5   6        745.45        699.85         9.58 o                         
   2   5   6        182.31        249.93         4.23 o                         
   3   5   6       3855.40       4128.54        49.14 o                         
   4   5   6        759.27        742.70        10.92 o                         
   5   5   6        535.56        548.63         9.39 o                         
   6   5   6          0.59          1.64         4.45 o                         
   7   5   6        455.14        475.22         9.39 o                         
  -8   6   6         25.66         19.05         5.98 o                         
  -7   6   6       1552.51       1618.56        22.75 o                         
  -6   6   6          6.60          9.14         3.64 o                         
  -5   6   6         95.76        106.08         3.79 o                         
  -4   6   6       1239.82       1365.77        17.87 o                         
  -3   6   6       6764.45       7382.12        83.12 o                         
  -2   6   6        193.68        188.25         3.17 o                         
  -1   6   6       2327.79       2290.06        29.46 o                         
   0   6   6       3513.28       3483.04        40.45 o                         
   1   6   6       5047.78       5309.06        61.56 o                         
   2   6   6        126.76        103.21         3.27 o                         
   3   6   6       1114.22       1312.19        17.28 o                         
   4   6   6        531.86        602.20         9.54 o                         
   5   6   6        975.38        959.32        14.67 o                         
   6   6   6         88.39        119.91         5.53 o                         
   7   6   6        139.78        119.33         5.82 o                         
  -8   7   6        202.29        176.93         6.83 o                         
  -7   7   6         58.30         53.37         4.66 o                         
  -6   7   6         52.00         53.67         4.06 o                         
  -5   7   6        631.05        645.42        10.13 o                         
  -4   7   6        931.16        936.81        12.69 o                         
  -3   7   6         44.47         33.94         2.17 o                         
  -2   7   6         50.31         52.28         2.59 o                         
  -1   7   6        878.97        883.32        12.26 o                         
   0   7   6       1469.51       1425.56        18.22 o                         
   1   7   6        101.76        121.79         3.10 o                         
   2   7   6        105.58        126.19         2.96 o                         
   3   7   6         14.80          7.74         2.55 o                         
   4   7   6        694.14        666.59        10.35 o                         
   5   7   6          5.09         10.27         3.60 o                         
   6   7   6         44.48         56.16         4.68 o                         
   7   7   6         17.23          8.35         5.00 o                         
  -7   8   6          5.26          1.41         4.22 o                         
  -6   8   6        372.24        389.09         8.71 o                         
  -5   8   6       1087.35       1131.08        15.96 o                         
  -4   8   6        204.01        249.00         4.90 o                         
  -3   8   6        648.40        712.18         9.79 o                         
  -2   8   6       2294.99       2354.08        28.48 o                         
  -1   8   6       2257.60       2294.53        29.30 o                         
   0   8   6        229.41        249.55         4.36 o                         
   1   8   6        743.96        729.55        10.53 o                         
   2   8   6       2599.89       2829.35        34.06 o                         
   3   8   6        169.95        197.92         4.28 o                         
   4   8   6        128.44        117.56         3.97 o                         
   5   8   6         64.55         45.34         3.66 o                         
   6   8   6        448.53        415.80         8.64 o                         
   7   8   6          7.64         11.10         5.06 o                         
  -7   9   6         35.37         43.25         4.94 o                         
  -6   9   6         71.45         58.54         4.49 o                         
  -5   9   6         51.64         44.35         3.43 o                         
  -4   9   6         29.98         31.28         3.36 o                         
  -3   9   6         52.02         42.11         2.59 o                         
  -2   9   6        137.33        161.46         3.59 o                         
  -1   9   6         32.78         28.82         1.56 o                         
   0   9   6        598.15        634.77         9.99 o                         
   1   9   6        107.00         91.29         2.63 o                         
   2   9   6        159.94        198.06         4.40 o                         
   3   9   6          2.81          5.76         2.26 o                         
   4   9   6        168.08        181.05         4.64 o                         
   5   9   6         13.07         10.08         3.44 o                         
   6   9   6         26.53         26.31         4.48 o                         
  -7  10   6          0.76          8.35         4.61 o                         
  -6  10   6        156.64        164.75         5.48 o                         
  -5  10   6          3.82          8.64         3.04 o                         
  -4  10   6        579.13        607.05         9.81 o                         
  -3  10   6          3.58          0.74         2.11 o                         
  -2  10   6       1006.32       1084.86        14.56 o                         
  -1  10   6        112.41        135.09         3.15 o                         
   0  10   6       1244.97       1380.53        17.49 o                         
   1  10   6          0.06          0.40         1.78 o                         
   2  10   6        251.12        287.99         5.16 o                         
   3  10   6          0.77          5.02         2.74 o                         
   4  10   6        700.18        683.19        10.89 o                         
   5  10   6        122.43        114.47         4.56 o                         
   6  10   6         45.18         52.01         5.56 o                         
  -7  11   6          3.12          1.62         4.88 o                         
  -6  11   6          0.05         -1.10         3.74 o                         
  -5  11   6        131.45        136.49         4.53 o                         
  -4  11   6        182.76        179.78         4.98 o                         
  -3  11   6         12.39         23.40         2.32 o                         
  -2  11   6         49.70         43.71         2.53 o                         
  -1  11   6        317.77        389.89        10.77 o                         
   0  11   6        523.30        533.63         9.74 o                         
   1  11   6          5.24         14.43         1.86 o                         
   2  11   6        343.08        274.97         5.13 o                         
   3  11   6          0.24          2.18         2.77 o                         
   4  11   6        325.82        307.60         6.35 o                         
   5  11   6          0.07          0.32         3.45 o                         
   6  11   6         54.26         50.66         4.92 o                         
  -7  12   6         46.22         52.20         5.96 o                         
  -6  12   6         32.35         36.90         4.35 o                         
  -5  12   6        129.33        147.78         4.86 o                         
  -4  12   6       1390.07       1442.37        19.14 o                         
  -3  12   6         61.13         59.83         3.08 o                         
  -2  12   6        680.37        670.00         9.71 o                         
  -1  12   6        223.13        196.64         4.53 o                         
   0  12   6       1719.59       1697.78        21.43 o                         
   1  12   6         81.98         85.68         2.86 o                         
   2  12   6        649.52        678.89        10.89 o                         
   3  12   6        118.72        135.97         4.20 o                         
   4  12   6        349.55        353.75         7.73 o                         
   5  12   6         26.84         21.43         3.75 o                         
   6  12   6        206.08        176.81         6.35 o                         
  -6  13   6         53.66         46.29         4.37 o                         
  -5  13   6        744.36        779.27        13.48 o                         
  -4  13   6        752.36        828.21        13.68 o                         
  -3  13   6         96.03         93.54         3.50 o                         
  -2  13   6         50.74         55.84         3.10 o                         
  -1  13   6       1183.83       1197.76        16.78 o                         
   0  13   6        880.70        958.88        13.60 o                         
   1  13   6        277.39        314.24         6.96 o                         
   2  13   6          0.27          2.17         2.42 o                         
   3  13   6        998.80        988.88        14.36 o                         
   4  13   6        439.82        482.59         8.62 o                         
   5  13   6        224.12        216.69         6.24 o                         
   6  13   6          5.57          4.57         4.89 o                         
  -6  14   6          1.47         -0.28         4.09 o                         
  -5  14   6        316.19        356.22         7.63 o                         
  -4  14   6          0.35          1.30         2.98 o                         
  -3  14   6       2360.67       2578.71        33.14 o                         
  -2  14   6          7.77         10.23         2.69 o                         
  -1  14   6        632.37        635.56        10.18 o                         
   0  14   6        101.63        102.78         3.34 o                         
   1  14   6       2307.22       2406.75        30.28 o                         
   2  14   6          8.19          9.33         2.53 o                         
   3  14   6        146.66        145.27         4.83 o                         
   4  14   6         28.58         33.78         4.23 o                         
   5  14   6        599.73        615.42        11.96 o                         
  -6  15   6        262.48        246.39         6.76 o                         
  -5  15   6        618.19        618.73        11.01 o                         
  -4  15   6        616.25        611.54        10.37 o                         
  -3  15   6        534.13        559.38         9.43 o                         
  -2  15   6        488.77        513.80         8.53 o                         
  -1  15   6        834.22        818.58        13.47 o                         
   0  15   6       1128.01       1178.60        16.61 o                         
   1  15   6        482.64        465.34         8.70 o                         
   2  15   6        128.72        165.55         4.92 o                         
   3  15   6        583.18        602.10        10.27 o                         
   4  15   6        567.61        587.78        10.14 o                         
   5  15   6        208.12        184.19         6.28 o                         
  -5  16   6         28.79         16.32         4.03 o                         
  -4  16   6        215.69        245.39         6.48 o                         
  -3  16   6         91.83         82.40         4.05 o                         
  -2  16   6        819.87        906.72        14.41 o                         
  -1  16   6         41.94         39.93         2.88 o                         
   0  16   6        279.44        335.30         6.29 o                         
   1  16   6        154.80        144.76         4.55 o                         
   2  16   6        407.30        430.43         8.48 o                         
   3  16   6        108.36        115.79         4.65 o                         
   4  16   6        112.43        113.01         5.37 o                         
   5  16   6         35.11         32.84         4.33 o                         
  -5  17   6        202.05        154.17         5.92 o                         
  -4  17   6         53.86         62.27         4.53 o                         
  -3  17   6         37.38         32.44         4.16 o                         
  -2  17   6        708.31        721.91        11.37 o                         
  -1  17   6        546.52        557.09         9.85 o                         
   0  17   6        611.91        641.65        10.38 o                         
   1  17   6         72.06         85.14         3.72 o                         
   2  17   6       1023.40        991.67        14.80 o                         
   3  17   6        401.85        426.98         8.51 o                         
   4  17   6        387.05        353.18         8.43 o                         
  -4  18   6         86.53         76.51         4.43 o                         
  -3  18   6          9.00         13.15         3.47 o                         
  -2  18   6        387.75        382.98         7.71 o                         
  -1  18   6         86.24         91.05         4.91 o                         
   0  18   6        239.12        265.12         5.83 o                         
   1  18   6         37.35         47.44         3.69 o                         
   2  18   6        432.88        440.23         8.09 o                         
   3  18   6        113.61         96.59         4.72 o                         
   4  18   6        149.48        154.87         5.77 o                         
  -4  19   6          3.50          2.62         3.96 o                         
  -3  19   6         64.27         69.63         4.14 o                         
  -2  19   6        274.45        255.73         6.14 o                         
  -1  19   6        438.64        434.82         8.33 o                         
   0  19   6         61.18         50.54         3.91 o                         
   1  19   6         54.63         42.47         3.67 o                         
   2  19   6         90.33         95.96         4.97 o                         
   3  19   6        362.42        335.76         8.57 o                         
  -3  20   6        289.02        272.43         7.05 o                         
  -2  20   6          4.94          3.43         3.90 o                         
  -1  20   6        442.35        434.07         8.25 o                         
   0  20   6         69.28         78.44         4.37 o                         
   1  20   6        113.67        131.01         4.93 o                         
   2  20   6         21.69         25.99         3.98 o                         
  -2  21   6        296.27        308.25         7.11 o                         
  -1  21   6        160.24        156.73         5.36 o                         
   0  21   6         17.48         16.00         3.74 o                         
   1  21   6          2.04          4.59         4.07 o                         
  -8   1   7         60.87         56.73         5.82 o                         
  -7   1   7        222.92        221.34         6.48 o                         
  -6   1   7        566.26        558.92         9.34 o                         
  -5   1   7         32.06         42.40         3.85 o                         
  -4   1   7        516.77        566.91         9.58 o                         
  -3   1   7        558.40        553.27         8.05 o                         
  -2   1   7       1661.94       1602.75        19.45 o                         
  -1   1   7        123.58        101.16         3.34 o                         
   0   1   7       1810.60       1643.56        36.02 o                         
   1   1   7       1154.06       1149.43        14.34 o                         
   2   1   7        934.57       1006.23        14.73 o                         
   3   1   7          4.95          3.38         2.17 o                         
   4   1   7        109.74        135.15         3.96 o                         
   5   1   7         24.10         22.32         4.54 o                         
   6   1   7         40.87         37.21         4.29 o                         
   7   1   7         16.91         20.49         4.66 o                         
  -8   2   7         17.88         20.40         5.52 o                         
  -7   2   7        414.06        399.07        10.22 o                         
  -6   2   7        885.75        870.45        12.93 o                         
  -5   2   7       1309.86       1289.95        16.96 o                         
  -4   2   7          0.06          2.88         2.16 o                         
  -3   2   7        262.88        250.58         4.85 o                         
  -2   2   7       1131.69       1116.59        13.99 o                         
  -1   2   7       1519.79       1613.33        33.11 o                         
   0   2   7         90.03         77.16         2.75 o                         
   1   2   7         93.77         92.06         2.24 o                         
   2   2   7       2621.96       2633.63        37.62 o                         
   3   2   7        760.29        912.74        12.35 o                         
   4   2   7          7.32          8.19         3.03 o                         
   5   2   7         35.78         35.31         3.62 o                         
   6   2   7        533.14        545.36        10.32 o                         
   7   2   7         21.33         19.27         5.03 o                         
  -8   3   7         37.94         28.03         5.83 o                         
  -7   3   7        101.01        105.63         5.61 o                         
  -6   3   7        475.95        462.83         9.12 o                         
  -5   3   7       1171.31       1271.03        16.59 o                         
  -4   3   7        371.79        375.43         6.61 o                         
  -3   3   7        511.30        584.01         8.18 o                         
  -2   3   7        896.71        785.94        10.93 o                         
  -1   3   7       1461.89       1375.27        20.99 o                         
   0   3   7        518.19        529.26         7.64 o                         
   1   3   7        329.81        316.86         5.01 o                         
   2   3   7        197.04        176.86         3.43 o                         
   3   3   7        797.75        921.19        13.40 o                         
   4   3   7        361.67        402.85         6.98 o                         
   5   3   7         50.52         33.23         3.82 o                         
   6   3   7        190.68        192.65         5.91 o                         
   7   3   7        192.43        165.69         7.27 o                         
  -8   4   7        569.83        557.10        11.09 o                         
  -7   4   7        693.45        722.70        13.09 o                         
  -6   4   7        589.56        590.41        10.05 o                         
  -5   4   7         58.70         68.26         3.54 o                         
  -4   4   7       3259.94       3359.22        43.06 o                         
  -3   4   7       4041.25       4277.53        50.39 o                         
  -2   4   7       1939.57       2140.45        27.31 o                         
  -1   4   7        310.13        251.84         3.67 o                         
   0   4   7       6930.23       7064.11        79.49 o                         
   1   4   7       4599.20       4633.70        62.73 o                         
   2   4   7        697.36        688.21         9.24 o                         
   3   4   7        258.75        319.01         6.16 o                         
   4   4   7       2652.44       2940.66        37.99 o                         
   5   4   7        460.94        482.96         8.98 o                         
   6   4   7        128.19        139.23         6.15 o                         
   7   4   7         38.42         28.74         5.55 o                         
  -8   5   7        141.79        143.88         6.52 o                         
  -7   5   7        743.08        722.53        12.51 o                         
  -6   5   7        177.51        186.53         5.51 o                         
  -5   5   7       2319.02       2481.71        31.46 o                         
  -4   5   7        109.93        112.12         3.39 o                         
  -3   5   7       4066.04       4375.47        54.56 o                         
  -2   5   7        903.61        909.74        12.82 o                         
  -1   5   7       6283.27       6594.45        74.52 o                         
   0   5   7        505.24        544.96        12.21 o                         
   1   5   7       6988.54       7506.43        90.63 o                         
   2   5   7       1848.12       1968.77        23.81 o                         
   3   5   7       2734.37       3027.93        39.24 o                         
   4   5   7        415.77        395.94         8.71 o                         
   5   5   7       1457.41       1472.49        20.35 o                         
   6   5   7        383.15        398.67         8.61 o                         
   7   5   7        276.48        252.68         8.40 o                         
  -8   6   7         98.66         93.87         5.79 o                         
  -7   6   7          0.31          0.36         4.26 o                         
  -6   6   7        214.23        237.97         6.82 o                         
  -5   6   7        175.95        187.13         4.80 o                         
  -4   6   7        472.72        525.17         8.31 o                         
  -3   6   7         62.31         53.79         2.47 o                         
  -2   6   7       2147.67       2149.77        26.48 o                         
  -1   6   7        172.12        159.70         3.57 o                         
   0   6   7        365.31        373.56         5.28 o                         
   1   6   7         67.28         52.70         1.80 o                         
   2   6   7       2590.71       2623.68        31.65 o                         
   3   6   7         10.93         15.76         2.57 o                         
   4   6   7          0.51          2.48         2.71 o                         
   5   6   7         20.19         12.34         3.64 o                         
   6   6   7        452.32        447.95        10.12 o                         
   7   6   7         41.99         42.04         7.38 o                         
  -7   7   7        422.87        414.26         8.28 o                         
  -6   7   7        583.20        576.23         9.89 o                         
  -5   7   7          6.90          9.06         2.79 o                         
  -4   7   7       6634.63       7187.38        81.89 o                         
  -3   7   7        619.61        552.73         7.73 o                         
  -2   7   7       3944.58       4416.94        51.32 o                         
  -1   7   7          2.07         10.35         1.55 o                         
   0   7   7       7995.66       8478.62        95.50 o                         
   1   7   7       1569.20       1561.52        19.58 o                         
   2   7   7       2783.99       3201.19        38.13 o                         
   3   7   7          8.94          6.21         2.56 o                         
   4   7   7       1937.17       1974.18        25.84 o                         
   5   7   7        924.17       1039.40        15.39 o                         
   6   7   7        486.66        449.87         9.05 o                         
  -7   8   7          5.29          1.44         4.89 o                         
  -6   8   7          1.72          1.27         3.63 o                         
  -5   8   7         59.49         63.67         3.31 o                         
  -4   8   7        182.84        213.88         5.54 o                         
  -3   8   7         32.68         35.59         2.54 o                         
  -2   8   7         92.79         77.63         2.51 o                         
  -1   8   7        365.98        360.35         5.98 o                         
   0   8   7        351.15        356.92         6.00 o                         
   1   8   7         89.80         87.21         4.01 o                         
   2   8   7          2.47          2.71         1.80 o                         
   3   8   7          3.36          3.17         2.45 o                         
   4   8   7         75.78        118.78         4.71 o                         
   5   8   7         18.30         21.02         3.81 o                         
   6   8   7         23.17         22.88         5.03 o                         
  -7   9   7       2303.20       2382.10        32.45 o                         
  -6   9   7         28.70         30.05         3.94 o                         
  -5   9   7         49.35         52.84         3.50 o                         
  -4   9   7       2411.86       2483.95        31.46 o                         
  -3   9   7       6212.65       7018.19        81.16 o                         
  -2   9   7        282.18        292.18         5.01 o                         
  -1   9   7         18.07         21.94         1.85 o                         
   0   9   7       1260.26       1240.57        16.13 o                         
   1   9   7       4162.38       4304.63        55.00 o                         
   2   9   7        156.64        164.52         3.82 o                         
   3   9   7         17.98         13.82         2.78 o                         
   4   9   7        890.91        927.40        13.62 o                         
   5   9   7        947.78        941.03        15.12 o                         
   6   9   7         95.38         88.34         5.35 o                         
  -7  10   7         21.76         22.23         5.42 o                         
  -6  10   7        146.73        160.81         5.32 o                         
  -5  10   7         74.83         85.30         4.74 o                         
  -4  10   7         39.02         45.90         3.27 o                         
  -3  10   7        102.16        102.24         3.23 o                         
  -2  10   7        801.54        787.23        10.88 o                         
  -1  10   7        653.46        630.98         9.15 o                         
   0  10   7        161.73        131.14         3.02 o                         
   1  10   7        145.62        123.29         3.38 o                         
   2  10   7        404.78        384.41         6.43 o                         
   3  10   7        600.42        633.37         9.90 o                         
   4  10   7         17.35         22.19         3.56 o                         
   5  10   7         83.28         77.00         4.66 o                         
   6  10   7         79.03         76.86         5.29 o                         
  -7  11   7        856.69        879.06        14.82 o                         
  -6  11   7         45.83         51.33         4.39 o                         
  -5  11   7         36.46         26.86         3.96 o                         
  -4  11   7        360.73        412.05         7.07 o                         
  -3  11   7       2988.63       3158.33        39.31 o                         
  -2  11   7        249.26        281.10         5.72 o                         
  -1  11   7        207.88        230.93         4.38 o                         
   0  11   7        874.60        962.91        12.93 o                         
   1  11   7       3290.99       3473.71        41.82 o                         
   2  11   7        604.32        592.51         9.77 o                         
   3  11   7        417.29        486.33         8.15 o                         
   4  11   7        101.23        108.33         4.42 o                         
   5  11   7       1035.00       1007.67        18.22 o                         
   6  11   7        173.80        184.14         6.64 o                         
  -6  12   7         38.02         38.61         4.51 o                         
  -5  12   7        124.59        139.10         4.89 o                         
  -4  12   7          6.98          5.69         2.93 o                         
  -3  12   7         63.29         67.10         3.22 o                         
  -2  12   7        498.55        499.33         7.97 o                         
  -1  12   7         66.90         67.56         3.60 o                         
   0  12   7         14.95         13.30         1.98 o                         
   1  12   7        184.02        168.46         3.95 o                         
   2  12   7        727.13        720.60        14.28 o                         
   3  12   7         49.71         39.31         3.44 o                         
   4  12   7         19.06         11.14         3.77 o                         
   5  12   7         46.08         42.18         4.85 o                         
   6  12   7        155.63        141.12         5.90 o                         
  -6  13   7        602.02        601.24        10.56 o                         
  -5  13   7         27.48         22.16         3.80 o                         
  -4  13   7        998.88       1021.37        15.02 o                         
  -3  13   7         95.14         94.73         4.48 o                         
  -2  13   7       1745.59       1782.76        22.76 o                         
  -1  13   7         18.11         18.34         2.19 o                         
   0  13   7        969.58       1024.45        15.61 o                         
   1  13   7        114.04        121.12         4.65 o                         
   2  13   7       1494.44       1607.23        21.03 o                         
   3  13   7         59.01         47.28         3.44 o                         
   4  13   7        290.58        299.78        14.33 o                         
   5  13   7        100.33         83.32         5.11 o                         
  -6  14   7        226.81        218.64         6.59 o                         
  -5  14   7        251.11        241.42         6.17 o                         
  -4  14   7        321.57        318.35         6.99 o                         
  -3  14   7        264.04        252.19         5.28 o                         
  -2  14   7        536.23        512.51         8.37 o                         
  -1  14   7        197.58        163.21         4.49 o                         
   0  14   7        372.97        427.26         7.30 o                         
   1  14   7        187.39        213.95         4.73 o                         
   2  14   7        327.77        314.42         6.75 o                         
   3  14   7         62.49         69.25         4.01 o                         
   4  14   7         88.65         80.77         4.27 o                         
   5  14   7         38.31         33.20         5.22 o                         
  -5  15   7        409.67        417.29         8.75 o                         
  -4  15   7          0.63          3.22         3.53 o                         
  -3  15   7        382.54        409.45         7.47 o                         
  -2  15   7         71.02         64.44         3.68 o                         
  -1  15   7        667.56        679.94        11.28 o                         
   0  15   7          2.13          0.68         2.50 o                         
   1  15   7        151.08        181.74         4.35 o                         
   2  15   7        102.14         88.56         3.88 o                         
   3  15   7        193.38        196.29         6.05 o                         
   4  15   7         15.86         10.40         3.90 o                         
   5  15   7         30.51         31.01         4.88 o                         
  -5  16   7         10.78          4.49         5.36 o                         
  -4  16   7        550.12        609.14        14.97 o                         
  -3  16   7        294.30        306.60         7.07 o                         
  -2  16   7         33.62         40.20         3.92 o                         
  -1  16   7          0.17         -0.22         2.75 o                         
   0  16   7        809.34        766.46        11.41 o                         
   1  16   7        213.86        213.65         5.39 o                         
   2  16   7         15.02         20.05         3.26 o                         
   3  16   7        128.34        116.63         5.08 o                         
   4  16   7        199.76        177.14         6.19 o                         
  -5  17   7          0.31          7.57         5.07 o                         
  -4  17   7          1.55          2.36         3.89 o                         
  -3  17   7          2.24          3.79         3.65 o                         
  -2  17   7          0.18          0.08         3.62 o                         
  -1  17   7          8.56          5.35         2.75 o                         
   0  17   7         30.04         29.90         3.18 o                         
   1  17   7         60.16         58.07         3.45 o                         
   2  17   7         18.57         21.49         4.09 o                         
   3  17   7         21.19         21.08         4.46 o                         
   4  17   7          2.37          6.48         4.48 o                         
  -4  18   7          2.72         -0.36         3.85 o                         
  -3  18   7          0.99          3.83         3.87 o                         
  -2  18   7        981.17       1015.89        16.60 o                         
  -1  18   7         31.09         26.29         3.51 o                         
   0  18   7          5.61          4.42         3.22 o                         
   1  18   7        112.66        103.45         5.41 o                         
   2  18   7        516.37        512.78        11.04 o                         
   3  18   7         32.38         21.34         4.28 o                         
  -3  19   7         58.30         54.43         4.86 o                         
  -2  19   7          0.01          2.90         3.71 o                         
  -1  19   7        366.68        416.83         8.73 o                         
   0  19   7         65.99         83.00         4.37 o                         
   1  19   7         41.47         49.73         3.79 o                         
   2  19   7          2.77          3.68         3.92 o                         
   3  19   7        171.07        189.72         6.27 o                         
  -2  20   7          0.66         -3.04         3.76 o                         
  -1  20   7         64.11         66.49         4.09 o                         
   0  20   7        114.24         94.86         4.38 o                         
   1  20   7          0.11         -0.49         3.94 o                         
   2  20   7          1.35          3.59         4.80 o                         
  -1  21   7         48.68         49.91         4.64 o                         
   0  21   7        128.74        134.60         7.28 o                         
  -8   0   8         51.88         63.23        11.54 o                         
  -7   0   8         51.64         56.66         7.93 o                         
  -6   0   8          0.49          0.02         4.49 o                         
  -5   0   8       3351.94       3460.16        68.50 o                         
  -4   0   8        391.55        416.96        11.12 o                         
  -3   0   8        184.03        184.00         4.84 o                         
  -2   0   8          9.46         13.18         1.84 o                         
   1   0   8         60.91         57.96         2.64 o                         
   2   0   8        212.87        218.35        10.03 o                         
   3   0   8       1503.76       1555.21        29.32 o                         
   4   0   8       1501.64       1634.29        31.46 o                         
   5   0   8          5.31          7.37         5.12 o                         
   6   0   8         43.98         44.02         7.67 o                         
   7   0   8        264.77        225.19        11.79 o                         
  -8   1   8        534.96        519.53        14.96 o                         
  -7   1   8         85.19         78.68         4.80 o                         
  -6   1   8        488.11        503.79         9.73 o                         
  -5   1   8       1965.17       2094.68        31.30 o                         
  -4   1   8       2961.01       3226.91        49.85 o                         
  -3   1   8        548.62        551.85         8.49 o                         
  -2   1   8        284.53        254.03         4.41 o                         
   0   1   8       6564.18       6496.31       199.43 o                         
   1   1   8        651.98        686.63        11.07 o                         
   2   1   8        321.16        309.69         5.93 o                         
   3   1   8       1233.06       1271.84        17.41 o                         
   4   1   8       2145.27       2344.48        29.92 o                         
   5   1   8         22.32         22.30         4.01 o                         
   6   1   8         15.94         18.78         5.45 o                         
   7   1   8        187.02        185.11         9.56 o                         
  -8   2   8        443.16        459.46        12.15 o                         
  -7   2   8         35.31         36.68         4.78 o                         
  -6   2   8        110.40        110.39         5.53 o                         
  -5   2   8       1398.12       1509.63        19.65 o                         
  -4   2   8       2427.29       2692.05        32.87 o                         
  -3   2   8          0.71          5.49         1.66 o                         
  -2   2   8         86.43         98.46         2.18 o                         
  -1   2   8       1640.81       1539.10        54.14 o                         
   0   2   8       3246.67       3057.21        47.36 o                         
   1   2   8        130.61        121.24         2.61 o                         
   2   2   8         29.49         23.23         2.00 o                         
   3   2   8        846.46        939.13        13.00 o                         
   4   2   8        731.85        729.17        10.97 o                         
   5   2   8        240.29        264.95         6.17 o                         
   6   2   8          9.19          6.51         4.45 o                         
   7   2   8        138.07        131.17         8.52 o                         
  -8   3   8          1.07         -2.62         6.39 o                         
  -7   3   8        557.10        556.18        10.93 o                         
  -6   3   8        243.76        259.24         5.97 o                         
  -5   3   8       3529.91       3696.40        47.24 o                         
  -4   3   8         16.38         20.38         2.21 o                         
  -3   3   8       3656.39       3995.90        53.63 o                         
  -2   3   8         98.27         85.37         2.17 o                         
  -1   3   8       6907.27       6993.79        85.18 o                         
   0   3   8        102.49        104.89         2.10 o                         
   1   3   8       5033.68       5247.42        64.77 o                         
   2   3   8        177.91        207.05         3.99 o                         
   3   3   8       2276.23       2546.90        32.75 o                         
   4   3   8         32.71         22.45         3.29 o                         
   5   3   8        693.72        682.59        11.85 o                         
   6   3   8          0.23          3.35         4.09 o                         
   7   3   8        290.18        297.17         9.87 o                         
  -8   4   8        582.17        545.93        14.09 o                         
  -7   4   8          5.28          8.62         4.62 o                         
  -6   4   8         20.09         20.90         3.67 o                         
  -5   4   8        297.44        329.60         6.32 o                         
  -4   4   8       2519.97       2494.97        31.08 o                         
  -3   4   8        221.69        247.24         4.52 o                         
  -2   4   8         26.08         32.05         1.46 o                         
  -1   4   8         62.68         74.39         2.24 o                         
   0   4   8       4351.10       4411.86        55.14 o                         
   1   4   8        599.91        642.98        10.07 o                         
   2   4   8          5.37          7.14         1.78 o                         
   3   4   8        104.89        136.81         4.01 o                         
   4   4   8       1672.59       1698.67        23.93 o                         
   5   4   8        595.64        574.78         9.69 o                         
   6   4   8         45.77         47.12         4.68 o                         
  -7   5   8         49.26         49.68         5.58 o                         
  -6   5   8       2000.40       2121.40        29.54 o                         
  -5   5   8          4.73         10.11         2.96 o                         
  -4   5   8        140.91        190.95         5.98 o                         
  -3   5   8          2.28          2.00         1.59 o                         
  -2   5   8       8918.12       9797.71       118.11 o                         
  -1   5   8        216.97        221.92         4.58 o                         
   0   5   8        789.78        762.34        10.25 o                         
   1   5   8         28.60         34.89         1.78 o                         
   2   5   8       5154.62       5647.68        68.72 o                         
   3   5   8         30.60         49.20         2.90 o                         
   4   5   8        111.82        137.59         4.24 o                         
   5   5   8         35.78         52.02         4.44 o                         
   6   5   8        568.06        536.11        10.42 o                         
  -7   6   8        155.49        145.61         5.94 o                         
  -6   6   8        609.97        607.95        10.43 o                         
  -5   6   8        314.59        311.30         6.60 o                         
  -4   6   8        988.49        979.77        13.28 o                         
  -3   6   8       1644.88       1769.26        22.94 o                         
  -2   6   8        998.06       1083.91        14.29 o                         
  -1   6   8        367.96        424.18         5.89 o                         
   0   6   8       3105.34       3177.44        37.57 o                         
   1   6   8       1989.32       2178.89        26.06 o                         
   2   6   8        296.35        311.57         5.37 o                         
   3   6   8         42.24         39.99         2.95 o                         
   4   6   8       1095.96       1219.81        17.18 o                         
   5   6   8        473.44        429.42        10.24 o                         
   6   6   8         14.57         15.14         4.50 o                         
  -7   7   8         64.35         61.26         5.09 o                         
  -6   7   8        322.88        335.53         7.66 o                         
  -5   7   8         13.19          9.11         3.12 o                         
  -4   7   8        266.59        277.06         5.17 o                         
  -3   7   8        100.53         93.23         3.21 o                         
  -2   7   8        328.20        302.97         5.17 o                         
  -1   7   8         31.13         22.24         1.66 o                         
   0   7   8        913.17        921.48        15.29 o                         
   1   7   8         32.38         37.58         1.78 o                         
   2   7   8        433.27        484.44         8.34 o                         
   3   7   8        114.24         99.52         3.96 o                         
   4   7   8        133.37        108.53         4.53 o                         
   5   7   8          2.11          0.13         4.53 o                         
   6   7   8        405.39        401.56         8.50 o                         
  -7   8   8         10.42         14.47         4.89 o                         
  -6   8   8         18.04         22.04         3.98 o                         
  -5   8   8          0.54          2.74         3.06 o                         
  -4   8   8       1388.61       1489.80        21.24 o                         
  -3   8   8          2.31          1.08         2.23 o                         
  -2   8   8          0.45          0.64         1.54 o                         
  -1   8   8          0.11          2.72         1.72 o                         
   0   8   8       1309.06       1414.17        18.71 o                         
   1   8   8        171.33        162.45         4.37 o                         
   2   8   8        144.48        131.25         3.95 o                         
   3   8   8         12.69         17.41         2.66 o                         
   4   8   8        139.97        127.43         4.39 o                         
   5   8   8        113.85        124.68         5.16 o                         
   6   8   8        129.63        138.18         5.73 o                         
  -7   9   8         52.46         63.43         5.33 o                         
  -6   9   8         25.71         24.02         3.94 o                         
  -5   9   8         52.36         54.53         3.74 o                         
  -4   9   8        796.46        865.53        16.60 o                         
  -3   9   8        714.64        779.49        11.95 o                         
  -2   9   8        282.40        254.51         4.63 o                         
  -1   9   8        449.90        422.97         8.04 o                         
   0   9   8       1084.07       1129.86        15.55 o                         
   1   9   8        374.85        350.42         5.89 o                         
   2   9   8         80.24         79.58         3.21 o                         
   3   9   8         48.87         81.70         3.41 o                         
   4   9   8        501.49        565.07         9.51 o                         
   5   9   8        117.65         97.96         4.57 o                         
   6   9   8         30.35         20.45         4.95 o                         
  -7  10   8         64.64         52.93         5.20 o                         
  -6  10   8         54.94         65.57         4.57 o                         
  -5  10   8          8.28         10.56         3.86 o                         
  -4  10   8          6.85          9.31         2.80 o                         
  -3  10   8        348.02        324.66         5.93 o                         
  -2  10   8        183.94        197.30         4.03 o                         
  -1  10   8          1.00          0.26         2.05 o                         
   0  10   8         57.05         46.92         2.59 o                         
   1  10   8        343.53        333.71         6.16 o                         
   2  10   8          1.78          0.59         2.59 o                         
   3  10   8          8.15          7.95         2.78 o                         
   4  10   8         17.06         12.57         3.17 o                         
   5  10   8         77.98         68.47         4.54 o                         
   6  10   8         10.82          3.21         4.81 o                         
  -6  11   8          0.04         -1.43         4.10 o                         
  -5  11   8        157.75        165.24         5.28 o                         
  -4  11   8        475.33        514.73         8.62 o                         
  -3  11   8        591.40        641.49        14.96 o                         
  -2  11   8         34.27         35.54         2.43 o                         
  -1  11   8        487.80        495.07         8.33 o                         
   0  11   8        908.00        896.88        12.48 o                         
   1  11   8        540.44        541.62         8.64 o                         
   2  11   8          0.54          0.94         2.89 o                         
   3  11   8        572.76        572.36         9.97 o                         
   4  11   8        341.55        341.19         8.56 o                         
   5  11   8        152.16        124.35         5.29 o                         
  -6  12   8         84.14         80.56         5.56 o                         
  -5  12   8          2.90          8.24         3.69 o                         
  -4  12   8        310.51        276.45         6.47 o                         
  -3  12   8        165.65        183.32         4.90 o                         
  -2  12   8        364.10        407.98         8.10 o                         
  -1  12   8         25.86         27.22         3.60 o                         
   0  12   8        418.38        461.99         7.45 o                         
   1  12   8        365.23        320.14         6.84 o                         
   2  12   8        547.66        606.48         9.42 o                         
   3  12   8          7.21         10.31         3.23 o                         
   4  12   8        222.32        211.26         5.72 o                         
   5  12   8        174.60        175.61         6.33 o                         
  -6  13   8        761.63        779.75        15.09 o                         
  -5  13   8          4.22          9.53         4.05 o                         
  -4  13   8          0.45          0.58         3.43 o                         
  -3  13   8        519.45        505.40         8.70 o                         
  -2  13   8       2042.22       2214.31        36.11 o                         
  -1  13   8          4.58          3.47         2.06 o                         
   0  13   8          1.55          4.28         2.27 o                         
   1  13   8        276.99        257.13         6.25 o                         
   2  13   8       1237.94       1279.61        17.78 o                         
   3  13   8          0.50          2.21         3.45 o                         
   4  13   8          5.56          8.65         3.95 o                         
   5  13   8         99.61         89.97         5.57 o                         
  -6  14   8         18.88         19.68         5.03 o                         
  -5  14   8        241.11        210.41         6.53 o                         
  -4  14   8        355.26        362.67         7.85 o                         
  -3  14   8        717.44        723.87        10.91 o                         
  -2  14   8        112.92         98.90         3.79 o                         
  -1  14   8        203.79        205.80         4.92 o                         
   0  14   8        276.76        248.59         5.62 o                         
   1  14   8        425.50        482.89        10.06 o                         
   2  14   8        172.13        153.80         4.94 o                         
   3  14   8         70.11         83.08         4.59 o                         
   4  14   8        242.49        198.10         6.06 o                         
   5  14   8        193.94        193.73         6.76 o                         
  -5  15   8         55.38         55.16         4.77 o                         
  -4  15   8        203.81        193.70         6.03 o                         
  -3  15   8         99.91        105.64         4.27 o                         
  -2  15   8       1277.75       1259.52        17.64 o                         
  -1  15   8         98.06        107.70         5.63 o                         
   0  15   8        319.81        326.87         6.38 o                         
   1  15   8          2.25          4.49         3.06 o                         
   2  15   8        932.99        942.38        14.13 o                         
   3  15   8         74.30         65.30         4.18 o                         
   4  15   8        239.58        248.10         7.83 o                         
  -5  16   8        131.73        128.51         5.78 o                         
  -4  16   8        124.59         95.36         4.59 o                         
  -3  16   8         61.87         52.15         4.01 o                         
  -2  16   8        196.30        190.36         5.07 o                         
  -1  16   8        794.87        796.88        12.45 o                         
   0  16   8        178.26        185.85         4.90 o                         
   1  16   8        267.48        252.65         6.92 o                         
   2  16   8        137.11        151.03         4.79 o                         
   3  16   8        753.14        746.21        12.51 o                         
   4  16   8        117.26        101.12         5.10 o                         
  -4  17   8         15.65         23.88         4.45 o                         
  -3  17   8        240.92        244.88         6.08 o                         
  -2  17   8         13.78          9.41         3.40 o                         
  -1  17   8       1724.58       1813.52        25.70 o                         
   0  17   8          6.72         11.14         3.13 o                         
   1  17   8        342.69        364.32         7.51 o                         
   2  17   8         19.85         14.63         3.58 o                         
   3  17   8       1124.98       1098.93        19.42 o                         
  -4  18   8         28.65         30.52         5.91 o                         
  -3  18   8         47.32         41.88         4.49 o                         
  -2  18   8        439.81        456.90         8.54 o                         
  -1  18   8        362.02        357.48         7.75 o                         
   0  18   8        168.40        188.59         5.46 o                         
   1  18   8         36.94         47.45         3.75 o                         
   2  18   8        398.33        420.62        12.27 o                         
   3  18   8        248.69        221.55         6.95 o                         
  -3  19   8         71.46         75.24         4.91 o                         
  -2  19   8        229.46        216.39         5.77 o                         
  -1  19   8        137.75        125.49         4.82 o                         
   0  19   8        358.45        369.27         8.16 o                         
   1  19   8         89.60         94.75         4.85 o                         
   2  19   8         95.08         78.26         5.24 o                         
  -2  20   8         31.11         20.72         4.02 o                         
  -1  20   8        218.79        237.54         6.79 o                         
   0  20   8          7.10          4.99         4.21 o                         
   1  20   8         11.13         20.20         4.23 o                         
  -7   1   9          4.42         -2.14         4.37 o                         
  -6   1   9         37.51         42.05         4.14 o                         
  -5   1   9        298.87        312.93         8.17 o                         
  -4   1   9         98.60        143.28         5.53 o                         
  -3   1   9         17.33          9.03         1.64 o                         
  -2   1   9          0.89          2.99         0.71 o                         
   1   1   9         31.26         31.04         1.74 o                         
   2   1   9         66.02         90.07         2.83 o                         
   3   1   9        933.65       1033.83        15.50 o                         
   4   1   9         33.03         57.19         4.42 o                         
   5   1   9          3.36          5.36         4.29 o                         
   6   1   9          5.96          6.69         6.51 o                         
  -7   2   9        141.91        126.17         5.71 o                         
  -6   2   9         23.63         22.67         6.01 o                         
  -5   2   9       1652.73       1701.14        22.03 o                         
  -4   2   9          2.63          2.23         1.93 o                         
  -3   2   9        887.32        936.50        15.61 o                         
  -2   2   9        143.73        158.48         3.25 o                         
  -1   2   9       2846.10       2737.02        65.93 o                         
   0   2   9         35.84         38.82         1.65 o                         
   1   2   9       1141.13       1178.84        17.45 o                         
   2   2   9        392.17        378.20         6.51 o                         
   3   2   9        870.75        950.13        14.32 o                         
   4   2   9         56.46         63.42         3.57 o                         
   5   2   9         89.22         75.65         4.56 o                         
   6   2   9         31.74         33.59         7.02 o                         
  -7   3   9         18.09         17.76         4.58 o                         
  -6   3   9        346.27        337.20         6.80 o                         
  -5   3   9        129.19        135.56         4.70 o                         
  -4   3   9        105.84        124.20         3.61 o                         
  -3   3   9         52.49         37.13         2.09 o                         
  -2   3   9       1002.17       1004.41        17.65 o                         
  -1   3   9        211.89        187.43         6.32 o                         
   0   3   9         19.67         20.48         3.14 o                         
   1   3   9        249.80        240.45         4.51 o                         
   2   3   9        484.06        510.28        10.17 o                         
   3   3   9        197.73        175.53         4.78 o                         
   4   3   9          0.48          6.06         3.64 o                         
   5   3   9         64.54         70.73         4.37 o                         
   6   3   9         30.54         27.00         6.83 o                         
  -7   4   9          4.63         10.85         4.73 o                         
  -6   4   9        725.44        770.37        12.21 o                         
  -5   4   9         84.44         90.18         3.73 o                         
  -4   4   9       3615.02       3968.02        52.00 o                         
  -3   4   9        220.77        282.54         5.65 o                         
  -2   4   9       2666.77       2891.97        40.88 o                         
  -1   4   9          0.24          0.76         1.01 o                         
   0   4   9       6045.74       6394.33        84.24 o                         
   1   4   9         73.09         74.25         2.19 o                         
   2   4   9        862.31       1005.50        13.37 o                         
   3   4   9        166.88        159.96         4.24 o                         
   4   4   9       1749.70       1846.28        25.98 o                         
   5   4   9         40.94         46.27         5.19 o                         
   6   4   9        115.22         96.23         6.87 o                         
  -7   5   9         81.18         91.48         5.35 o                         
  -6   5   9        147.33        144.37         5.35 o                         
  -5   5   9          3.06          5.52         3.07 o                         
  -4   5   9        624.63        590.09         9.46 o                         
  -3   5   9        213.11        239.81         4.61 o                         
  -2   5   9        369.46        358.05         5.97 o                         
  -1   5   9         11.51         12.23         1.19 o                         
   0   5   9        150.66        150.37         7.06 o                         
   1   5   9        156.04        168.76         3.48 o                         
   2   5   9        178.60        191.40         4.14 o                         
   3   5   9          1.28          0.96         2.73 o                         
   4   5   9         21.82          8.55         3.25 o                         
   5   5   9        115.41        119.08         5.52 o                         
   6   5   9         42.86         36.81         6.01 o                         
  -7   6   9        655.04        699.30        12.34 o                         
  -6   6   9        305.99        291.25         7.12 o                         
  -5   6   9        396.26        418.85         7.52 o                         
  -4   6   9         72.34         53.82         3.11 o                         
  -3   6   9       2335.21       2672.42        37.45 o                         
  -2   6   9        632.21        588.30         9.01 o                         
  -1   6   9       2073.56       2264.44        29.44 o                         
   0   6   9        432.25        486.51         7.08 o                         
   1   6   9       2863.12       2985.94        38.23 o                         
   2   6   9       1685.81       1705.83        21.42 o                         
   3   6   9       1202.33       1299.72        17.23 o                         
   4   6   9        562.44        624.10        10.18 o                         
   5   6   9        716.24        681.55        11.61 o                         
   6   6   9        412.84        400.12         9.13 o                         
  -7   7   9        124.88        116.07         5.80 o                         
  -6   7   9          1.56          6.20         3.94 o                         
  -5   7   9          3.05          6.58         3.01 o                         
  -4   7   9        230.95        238.25         6.28 o                         
  -3   7   9        255.45        253.40         4.52 o                         
  -2   7   9        203.60        197.60         3.91 o                         
  -1   7   9        140.49        136.51         4.67 o                         
   0   7   9        643.23        634.34         9.10 o                         
   1   7   9         21.33         29.57         2.01 o                         
   2   7   9        148.30        151.23         3.87 o                         
   3   7   9         85.88        115.18         3.70 o                         
   4   7   9        111.00        130.05         4.72 o                         
   5   7   9         12.55         10.25         4.13 o                         
   6   7   9         33.23         32.31         5.63 o                         
  -7   8   9       1974.53       2009.96        26.68 o                         
  -6   8   9        957.47        946.64        14.66 o                         
  -5   8   9        407.25        360.32         7.56 o                         
  -4   8   9         16.31         31.22         3.10 o                         
  -3   8   9       5029.15       5315.39        71.71 o                         
  -2   8   9       1699.48       1668.01        21.74 o                         
  -1   8   9        891.44        896.83        13.29 o                         
   0   8   9         15.51         16.41         2.19 o                         
   1   8   9       2203.35       2322.24        33.00 o                         
   2   8   9        924.54        902.42        13.66 o                         
   3   8   9        700.10        785.80        12.73 o                         
   4   8   9         27.19         34.97         4.88 o                         
   5   8   9        588.53        577.53        10.42 o                         
   6   8   9        420.86        434.40         9.85 o                         
  -7   9   9         58.92         48.06         5.60 o                         
  -6   9   9         57.38         53.72         5.57 o                         
  -5   9   9          1.79         -0.59         3.00 o                         
  -4   9   9         37.41         43.63         3.37 o                         
  -3   9   9        177.96        193.00         5.15 o                         
  -2   9   9         59.42         50.75         2.53 o                         
  -1   9   9         25.03         33.44         2.00 o                         
   0   9   9        119.84        128.80         3.38 o                         
   1   9   9        235.01        232.05         4.52 o                         
   2   9   9          0.37          1.68         2.71 o                         
   3   9   9         84.04         84.25         4.21 o                         
   4   9   9        138.06        136.19         5.21 o                         
   5   9   9         34.70         30.95         4.65 o                         
  -6  10   9       2427.36       2541.52        35.87 o                         
  -5  10   9        147.05        134.06         5.11 o                         
  -4  10   9        463.43        476.79         9.31 o                         
  -3  10   9        810.57        808.70        12.00 o                         
  -2  10   9       6748.64       7564.27        93.20 o                         
  -1  10   9         45.59         40.48         2.17 o                         
   0  10   9        331.35        351.38         6.32 o                         
   1  10   9        434.86        438.37         7.14 o                         
   2  10   9       4571.50       4943.88        68.96 o                         
   3  10   9          3.83          9.88         3.46 o                         
   4  10   9         75.60         70.76         4.35 o                         
   5  10   9         79.25         88.45         5.46 o                         
  -6  11   9         17.64         14.75         4.98 o                         
  -5  11   9          3.06          6.09         4.61 o                         
  -4  11   9        112.34        111.00         4.35 o                         
  -3  11   9        246.46        248.70         5.10 o                         
  -2  11   9         50.75         65.39         2.77 o                         
  -1  11   9          9.87          3.53         1.85 o                         
   0  11   9         34.69         41.35         2.33 o                         
   1  11   9         87.62         68.48         3.41 o                         
   2  11   9         62.31         76.61         3.95 o                         
   3  11   9         13.57          8.39         3.72 o                         
   4  11   9          6.28          4.03         3.83 o                         
   5  11   9          9.57         12.58         5.04 o                         
  -6  12   9        403.16        379.19         8.67 o                         
  -5  12   9        141.98        167.24         6.58 o                         
  -4  12   9        153.62        161.08         6.26 o                         
  -3  12   9       1637.95       1692.61        22.43 o                         
  -2  12   9       1171.13       1206.79        16.49 o                         
  -1  12   9        552.97        618.74         9.61 o                         
   0  12   9        101.06        105.81         3.62 o                         
   1  12   9       1723.76       1804.01        23.87 o                         
   2  12   9       1373.00       1404.32        19.59 o                         
   3  12   9        500.10        506.37         8.74 o                         
   4  12   9          0.83          0.27         4.14 o                         
   5  12   9        396.64        386.76         8.78 o                         
  -6  13   9         13.85          9.02         5.36 o                         
  -5  13   9          9.09         15.09         4.33 o                         
  -4  13   9        400.31        427.45         8.17 o                         
  -3  13   9         23.46         23.22         3.48 o                         
  -2  13   9          3.58          3.84         2.65 o                         
  -1  13   9         63.76         56.75         4.13 o                         
   0  13   9        211.07        202.74         4.95 o                         
   1  13   9         17.39         21.95         2.88 o                         
   2  13   9         42.29         37.27         4.36 o                         
   3  13   9         25.39         20.38         3.71 o                         
   4  13   9        121.95        106.46         5.54 o                         
  -5  14   9        147.63        108.72         5.81 o                         
  -4  14   9          4.45         10.06         4.60 o                         
  -3  14   9        317.05        286.94         7.09 o                         
  -2  14   9        402.10        411.29         7.49 o                         
  -1  14   9        348.27        338.70         6.47 o                         
   0  14   9          3.24          1.07         2.59 o                         
   1  14   9        224.92        218.31         5.26 o                         
   2  14   9        102.96         92.08         4.10 o                         
   3  14   9        357.56        360.47         9.79 o                         
   4  14   9          0.40         -1.46         4.44 o                         
  -5  15   9         76.22         61.67         5.48 o                         
  -4  15   9         27.81         16.60         4.21 o                         
  -3  15   9        472.25        495.21         9.36 o                         
  -2  15   9        121.61        118.25         4.42 o                         
  -1  15   9         37.75         44.71         3.78 o                         
   0  15   9          2.27          7.17         3.27 o                         
   1  15   9        614.44        615.10         9.98 o                         
   2  15   9        130.34        128.32         4.63 o                         
   3  15   9         47.40         51.29         4.92 o                         
   4  15   9         61.99         57.57         6.75 o                         
  -4  16   9        100.11         85.87         4.90 o                         
  -3  16   9         97.66        110.74         4.88 o                         
  -2  16   9        442.53        464.08         8.62 o                         
  -1  16   9          9.39         18.30         3.29 o                         
   0  16   9        277.59        316.35         7.09 o                         
   1  16   9        210.96        237.67         5.74 o                         
   2  16   9        301.54        318.38        10.77 o                         
   3  16   9          0.06          0.75         4.26 o                         
  -4  17   9          2.22          8.31         5.75 o                         
  -3  17   9          6.96          2.17         3.79 o                         
  -2  17   9         22.70         20.90         3.55 o                         
  -1  17   9        502.57        532.49         9.30 o                         
   0  17   9         24.78         17.99         3.32 o                         
   1  17   9          1.87          4.82         3.76 o                         
   2  17   9         13.54         13.66         4.08 o                         
   3  17   9        246.76        248.90         6.80 o                         
  -3  18   9         39.74         39.60         4.44 o                         
  -2  18   9        223.74        228.76         7.02 o                         
  -1  18   9         77.34         84.47         4.35 o                         
   0  18   9        107.88        132.32         4.97 o                         
   1  18   9         10.75         19.86         4.44 o                         
   2  18   9        137.46        135.85         5.60 o                         
  -2  19   9         35.51         38.61         4.48 o                         
  -1  19   9          9.70          9.48         4.65 o                         
   0  19   9          6.46         12.47         4.21 o                         
   1  19   9         37.80         28.33         5.04 o                         
  -7   0  10        104.58         97.23         7.25 o                         
  -6   0  10        171.45        161.70         8.35 o                         
  -5   0  10       3931.15       4334.74       154.17 o                         
  -4   0  10       1839.39       1757.25        32.11 o                         
  -3   0  10       1446.71       1672.32        40.06 o                         
   1   0  10       4048.86       4205.41        82.56 o                         
   2   0  10        191.41        189.70         5.80 o                         
   3   0  10       1471.52       1583.02        29.36 o                         
   4   0  10        849.66        820.32        16.81 o                         
   5   0  10        974.95       1010.22        23.14 o                         
   6   0  10         10.43         16.57         7.50 o                         
  -7   1  10         19.31         14.97         4.44 o                         
  -6   1  10         69.41         63.99         4.37 o                         
  -5   1  10        298.94        328.99         6.71 o                         
  -4   1  10       1055.54       1051.08        14.39 o                         
  -3   1  10          9.27         12.73         1.46 o                         
   1   1  10         91.34         96.25         2.35 o                         
   2   1  10        313.73        301.59         5.29 o                         
   3   1  10        307.85        348.50         6.81 o                         
   4   1  10        570.92        570.06         9.57 o                         
   5   1  10         75.86         78.30         4.68 o                         
   6   1  10         48.10         45.56         5.60 o                         
  -7   2  10          2.46          2.59         5.34 o                         
  -6   2  10         19.69         23.10         4.27 o                         
  -5   2  10       1422.53       1460.72        19.53 o                         
  -4   2  10       5700.24       6079.15        71.95 o                         
  -3   2  10          4.65          3.81         1.40 o                         
  -2   2  10        193.23        196.25         5.04 o                         
   0   2  10       8028.88       8279.62       275.79 o                         
   1   2  10          8.01         15.14         1.67 o                         
   2   2  10         64.44         80.75         2.83 o                         
   3   2  10        338.62        288.93         5.84 o                         
   4   2  10       1985.57       2089.26        27.33 o                         
   5   2  10        147.41        146.41         6.08 o                         
   6   2  10         29.37         26.19         5.38 o                         
  -7   3  10        679.26        662.79        11.97 o                         
  -6   3  10        290.78        295.18         7.32 o                         
  -5   3  10        235.80        243.73         6.94 o                         
  -4   3  10        196.48        231.86         6.12 o                         
  -3   3  10       2140.05       2138.03        29.05 o                         
  -2   3  10        596.74        561.47        11.73 o                         
  -1   3  10        368.40        333.20        10.66 o                         
   0   3  10         90.87         89.88         4.43 o                         
   1   3  10       1196.68       1247.45        17.87 o                         
   2   3  10        205.17        172.01         3.96 o                         
   3   3  10         48.50         40.59         3.24 o                         
   4   3  10        142.28        157.32         5.03 o                         
   5   3  10        300.36        272.07         7.91 o                         
   6   3  10          0.34          1.30         4.90 o                         
  -7   4  10         31.45         21.90         5.38 o                         
  -6   4  10         86.96         78.60         4.58 o                         
  -5   4  10        413.36        446.58         7.95 o                         
  -4   4  10       1739.22       1884.84        24.48 o                         
  -3   4  10        343.53        349.10         5.98 o                         
  -2   4  10         53.75         64.20         2.25 o                         
  -1   4  10       1075.11       1099.53        21.84 o                         
   0   4  10       2548.79       2717.20        38.33 o                         
   1   4  10        349.88        377.78         6.32 o                         
   2   4  10         60.14         68.14         2.42 o                         
   3   4  10        240.75        261.88         5.46 o                         
   4   4  10       1065.42       1126.10        16.12 o                         
   5   4  10         85.08         84.39         6.67 o                         
   6   4  10         30.49         22.96         5.22 o                         
  -7   5  10        204.80        186.50         6.97 o                         
  -6   5  10         42.49         33.30         4.79 o                         
  -5   5  10        626.65        685.32        11.32 o                         
  -4   5  10        568.04        594.19         9.46 o                         
  -3   5  10        108.99        102.92         2.95 o                         
  -2   5  10        607.24        665.82        10.58 o                         
  -1   5  10        581.94        543.67         8.84 o                         
   0   5  10        216.85        211.15         4.69 o                         
   1   5  10        433.09        471.38         7.65 o                         
   2   5  10        451.25        511.83         8.61 o                         
   3   5  10          0.18         -1.57         2.77 o                         
   4   5  10         64.49         42.21         3.56 o                         
   5   5  10        197.23        223.62         6.57 o                         
   6   5  10        225.13        188.39         7.27 o                         
  -7   6  10         51.72         59.24         6.16 o                         
  -6   6  10         63.85         73.67         4.87 o                         
  -5   6  10        446.44        457.67         7.95 o                         
  -4   6  10        179.76        173.03         4.52 o                         
  -3   6  10        310.72        342.51         5.86 o                         
  -2   6  10         34.54         35.62         1.79 o                         
  -1   6  10        867.67        906.53        14.20 o                         
   0   6  10        277.24        268.54         5.49 o                         
   1   6  10        692.85        673.04        10.34 o                         
   2   6  10          4.50          4.12         2.13 o                         
   3   6  10        322.17        400.69         7.90 o                         
   4   6  10         24.56         28.29         4.03 o                         
   5   6  10        261.13        263.58         6.96 o                         
   6   6  10          0.00          6.21         5.17 o                         
  -7   7  10        367.63        394.13         9.98 o                         
  -6   7  10         54.29         34.16         4.43 o                         
  -5   7  10        198.43        185.63         5.30 o                         
  -4   7  10         79.78         59.21         3.61 o                         
  -3   7  10        987.81       1057.33        15.14 o                         
  -2   7  10        652.22        664.86         9.82 o                         
  -1   7  10         29.27         37.76         2.05 o                         
   0   7  10         91.44         99.40         2.99 o                         
   1   7  10        481.06        498.29         7.59 o                         
   2   7  10        827.18        875.68        12.49 o                         
   3   7  10         16.01         20.30         2.99 o                         
   4   7  10          0.05         -3.12         3.45 o                         
   5   7  10         40.69         41.26         4.77 o                         
  -6   8  10         58.43         72.92         5.48 o                         
  -5   8  10          0.66          2.65         3.53 o                         
  -4   8  10        104.10        124.99         3.64 o                         
  -3   8  10        549.02        572.61         9.25 o                         
  -2   8  10        150.74        187.70         4.72 o                         
  -1   8  10        349.86        382.20         6.25 o                         
   0   8  10        179.65        183.56         4.39 o                         
   1   8  10        513.14        489.18         8.46 o                         
   2   8  10         74.67         76.21         3.31 o                         
   3   8  10        168.51        192.27         4.77 o                         
   4   8  10         65.36         73.70         4.42 o                         
   5   8  10         62.30         61.96         5.27 o                         
  -6   9  10          4.31          4.23         5.46 o                         
  -5   9  10          0.49          2.49         4.34 o                         
  -4   9  10        446.67        396.81         7.55 o                         
  -3   9  10        511.10        476.22         8.03 o                         
  -2   9  10         30.16         42.36         2.57 o                         
  -1   9  10         24.02         26.85         2.68 o                         
   0   9  10        406.38        419.89         7.47 o                         
   1   9  10        213.15        226.60         4.51 o                         
   2   9  10          0.26          0.11         3.00 o                         
   3   9  10         66.89         64.40         3.99 o                         
   4   9  10        127.61        129.78         4.90 o                         
   5   9  10         21.58         16.92         5.00 o                         
  -6  10  10        342.91        371.25        10.66 o                         
  -5  10  10          5.72          5.02         4.03 o                         
  -4  10  10         86.32         71.17         3.80 o                         
  -3  10  10          1.21          6.11         2.61 o                         
  -2  10  10        375.49        428.40         7.44 o                         
  -1  10  10          0.25         -1.89         2.25 o                         
   0  10  10        172.71        159.24         3.81 o                         
   1  10  10         35.66         31.83         2.92 o                         
   2  10  10        425.70        434.50         7.62 o                         
   3  10  10          6.57          7.90         3.37 o                         
   4  10  10         25.76         35.91         4.06 o                         
   5  10  10          0.03         -3.02         4.70 o                         
  -6  11  10         44.93         40.42         6.00 o                         
  -5  11  10         52.72         49.43         4.45 o                         
  -4  11  10         12.77         12.88         3.55 o                         
  -3  11  10        737.01        731.11        11.37 o                         
  -2  11  10          0.11          3.70         2.10 o                         
  -1  11  10        121.47        138.21         3.95 o                         
   0  11  10         60.13         54.13         2.94 o                         
   1  11  10        906.14        898.89        14.15 o                         
   2  11  10         13.79         18.66         4.50 o                         
   3  11  10         39.86         37.78         4.27 o                         
   4  11  10         37.61         42.07         4.49 o                         
   5  11  10        130.12        121.27         5.66 o                         
  -6  12  10        728.67        709.55        12.64 o                         
  -5  12  10          6.01          9.79         4.75 o                         
  -4  12  10          0.52          4.83         3.48 o                         
  -3  12  10          6.46         11.95         3.06 o                         
  -2  12  10       1453.47       1546.68        24.99 o                         
  -1  12  10         21.51         24.94         2.77 o                         
   0  12  10         17.52         19.84         2.72 o                         
   1  12  10          1.93          5.13         2.71 o                         
   2  12  10        921.24        958.01        14.42 o                         
   3  12  10          6.21          2.66         3.78 o                         
   4  12  10         21.75         25.28         4.55 o                         
  -5  13  10         37.38         39.10         7.03 o                         
  -4  13  10        123.65        121.91         4.80 o                         
  -3  13  10        575.36        564.28        10.66 o                         
  -2  13  10         52.99         43.53         3.08 o                         
  -1  13  10         17.94         14.78         3.33 o                         
   0  13  10         39.53         45.56         3.57 o                         
   1  13  10        586.00        542.60         9.45 o                         
   2  13  10         66.98         58.31         4.04 o                         
   3  13  10         13.89         18.22         4.27 o                         
   4  13  10         10.21          9.84         4.87 o                         
  -5  14  10        559.29        590.03        11.00 o                         
  -4  14  10          9.97         14.47         4.65 o                         
  -3  14  10        514.26        526.80        14.54 o                         
  -2  14  10         97.15         95.59         3.97 o                         
  -1  14  10        965.22       1011.83        16.41 o                         
   0  14  10          9.21         16.10         3.34 o                         
   1  14  10        366.57        370.29         7.11 o                         
   2  14  10          0.37          1.10         3.38 o                         
   3  14  10        700.88        690.40        12.88 o                         
   4  14  10          0.06          2.13         5.33 o                         
  -4  15  10        244.79        207.90         6.30 o                         
  -3  15  10         84.41         76.57         4.33 o                         
  -2  15  10        255.44        276.85         6.52 o                         
  -1  15  10         26.31         38.48         4.52 o                         
   0  15  10        341.67        347.42         6.99 o                         
   1  15  10         10.80          9.07         3.72 o                         
   2  15  10        329.68        349.62         8.77 o                         
   3  15  10          4.90          6.69         4.22 o                         
  -4  16  10        337.87        345.37         8.30 o                         
  -3  16  10          7.65          9.90         4.54 o                         
  -2  16  10        461.68        465.10         9.74 o                         
  -1  16  10        126.49        112.26         5.21 o                         
   0  16  10        563.47        594.74        10.36 o                         
   1  16  10         12.62         10.59         4.40 o                         
   2  16  10        429.85        430.99        14.31 o                         
   3  16  10        110.69        105.18         6.27 o                         
  -3  17  10        133.61        134.47         5.73 o                         
  -2  17  10          7.59          6.47         3.74 o                         
  -1  17  10        387.89        451.07         9.41 o                         
   0  17  10          1.68         10.60         4.08 o                         
   1  17  10        289.40        313.29         7.70 o                         
   2  17  10        104.87         87.01         5.36 o                         
  -2  18  10         76.10         65.49         4.95 o                         
  -1  18  10        221.36        213.74         6.10 o                         
   0  18  10        319.01        320.59         7.21 o                         
   1  18  10        139.50        137.77         5.97 o                         
  -7   1  11         46.91         54.09         5.07 o                         
  -6   1  11         95.96         84.48         4.39 o                         
  -5   1  11         76.32         80.20         3.61 o                         
  -4   1  11       1394.15       1498.44        21.71 o                         
  -3   1  11        261.36        270.52         5.34 o                         
   1   1  11        234.28        229.11         4.40 o                         
   2   1  11        248.91        251.64         5.49 o                         
   3   1  11         15.53         16.29         2.86 o                         
   4   1  11        334.76        343.41         7.09 o                         
   5   1  11          8.73          9.36         4.05 o                         
  -7   2  11        287.63        301.89         9.77 o                         
  -6   2  11         55.12         51.97         4.23 o                         
  -5   2  11        900.87        900.62        14.50 o                         
  -4   2  11          0.55          2.16         1.91 o                         
  -3   2  11        977.31       1146.62        18.63 o                         
   1   2  11        560.81        602.86        10.59 o                         
   2   2  11          2.18          1.59         1.98 o                         
   3   2  11        458.35        406.00        12.73 o                         
   4   2  11         42.29         55.79         4.14 o                         
   5   2  11         44.51         53.73         5.58 o                         
  -7   3  11         35.84         40.65         6.12 o                         
  -6   3  11         21.91         25.67         4.36 o                         
  -5   3  11        671.24        698.54        12.18 o                         
  -4   3  11       1122.69       1158.12        15.91 o                         
  -3   3  11        247.33        267.53         5.68 o                         
  -2   3  11        245.34        212.85        10.83 o                         
   0   3  11       1025.52       1044.91        24.76 o                         
   1   3  11         51.94         62.61         2.62 o                         
   2   3  11         50.06         54.21         2.83 o                         
   3   3  11        295.76        339.58         6.55 o                         
   4   3  11        449.02        456.93         8.75 o                         
   5   3  11         38.10         33.21         5.80 o                         
  -7   4  11        839.29        855.53        15.40 o                         
  -6   4  11         40.55         34.17         4.44 o                         
  -5   4  11        120.52        128.32         4.34 o                         
  -4   4  11        124.64        103.26         3.54 o                         
  -3   4  11        965.93        923.85        13.44 o                         
  -2   4  11         84.68         95.99         4.16 o                         
  -1   4  11        378.46        349.04        10.60 o                         
   0   4  11        146.60        151.88         4.68 o                         
   1   4  11        138.83        136.81         3.60 o                         
   2   4  11        261.04        258.89         5.66 o                         
   3   4  11         59.11         82.23         3.54 o                         
   4   4  11         67.15         52.60         4.29 o                         
   5   4  11         36.96         25.14         5.19 o                         
  -7   5  11         90.05         93.57         6.23 o                         
  -6   5  11          5.91         11.88         4.32 o                         
  -5   5  11       1019.70        963.92        14.39 o                         
  -4   5  11         10.69         21.49         2.74 o                         
  -3   5  11        315.75        344.68         6.31 o                         
  -2   5  11          1.22          1.03         1.11 o                         
  -1   5  11       1688.72       1727.55        44.85 o                         
   0   5  11        138.56        136.21         4.01 o                         
   1   5  11        824.88        869.47        12.64 o                         
   2   5  11          0.27          1.84         1.95 o                         
   3   5  11       1199.53       1248.37        18.45 o                         
   4   5  11        232.64        244.33         6.31 o                         
   5   5  11        263.66        256.29         7.28 o                         
  -6   6  11        287.35        285.10         7.33 o                         
  -5   6  11          1.89          2.50         3.23 o                         
  -4   6  11          1.84          4.87         2.65 o                         
  -3   6  11        296.37        297.60         6.26 o                         
  -2   6  11        624.59        608.95         9.60 o                         
  -1   6  11         91.38         99.17         3.25 o                         
   0   6  11         89.48         81.38         2.65 o                         
   1   6  11        276.77        272.47         4.97 o                         
   2   6  11        371.70        391.52         7.26 o                         
   3   6  11        105.37        108.61         3.81 o                         
   4   6  11         25.26         33.08         3.96 o                         
   5   6  11         19.67         29.91         5.99 o                         
  -6   7  11       1863.18       1915.95        27.57 o                         
  -5   7  11        165.88        181.95         6.15 o                         
  -4   7  11        428.05        457.51         8.03 o                         
  -3   7  11          6.07          6.22         2.43 o                         
  -2   7  11       4256.96       4369.71        51.65 o                         
  -1   7  11        105.61        102.00         4.45 o                         
   0   7  11       1038.02       1094.87        17.04 o                         
   1   7  11          4.71          8.78         2.42 o                         
   2   7  11       2443.67       2483.69        31.11 o                         
   3   7  11        153.81        143.70         4.89 o                         
   4   7  11        472.19        514.78        10.48 o                         
   5   7  11         41.85         55.37         6.54 o                         
  -6   8  11        409.02        404.63         8.73 o                         
  -5   8  11         57.47         57.29         5.20 o                         
  -4   8  11          2.64          1.06         3.84 o                         
  -3   8  11          0.25          0.71         3.34 o                         
  -2   8  11        839.79        879.94        12.17 o                         
  -1   8  11        149.78        147.05         3.56 o                         
   0   8  11          0.48         -0.65         2.39 o                         
   1   8  11          0.49          1.00         2.91 o                         
   2   8  11        375.34        396.59         6.91 o                         
   3   8  11         93.34        101.77         6.20 o                         
   4   8  11          0.11          3.26         3.72 o                         
   5   8  11          0.10          4.44         6.62 o                         
  -6   9  11       1425.77       1382.30        25.67 o                         
  -5   9  11       1303.43       1467.02        21.75 o                         
  -4   9  11          7.52          1.48         3.10 o                         
  -3   9  11       1567.95       1633.43        22.08 o                         
  -2   9  11       2107.08       2092.84        28.42 o                         
  -1   9  11       2187.84       2236.08        29.00 o                         
   0   9  11         10.52         13.13         2.46 o                         
   1   9  11        741.16        764.36        11.54 o                         
   2   9  11        891.01        901.05        13.73 o                         
   3   9  11        918.14        943.97        14.55 o                         
   4   9  11          3.89          8.77         4.00 o                         
   5   9  11        220.16        203.46         8.21 o                         
  -6  10  11        135.26        162.61         6.96 o                         
  -5  10  11        238.12        228.17         6.67 o                         
  -4  10  11          0.20          5.71         3.92 o                         
  -3  10  11        110.06        100.87         4.07 o                         
  -2  10  11        255.48        265.31         5.68 o                         
  -1  10  11        295.28        299.35         5.79 o                         
   0  10  11         31.52         37.38         2.66 o                         
   1  10  11         13.82         11.05         3.24 o                         
   2  10  11         87.89         78.76         4.53 o                         
   3  10  11         96.33         92.79         4.57 o                         
   4  10  11         27.06         44.19         4.58 o                         
  -5  11  11        522.82        462.05         9.53 o                         
  -4  11  11         19.09          9.01         4.57 o                         
  -3  11  11        423.27        410.30         9.36 o                         
  -2  11  11       1022.61       1051.67        15.35 o                         
  -1  11  11       1291.92       1382.34        18.89 o                         
   0  11  11         13.92         15.50         2.51 o                         
   1  11  11        690.48        690.40        10.93 o                         
   2  11  11        815.31        827.87        13.36 o                         
   3  11  11        917.88       1038.81        15.65 o                         
   4  11  11         65.36         52.48         4.76 o                         
  -5  12  11         17.13         30.52         5.25 o                         
  -4  12  11          4.72          0.67         4.95 o                         
  -3  12  11        154.34        145.14         4.93 o                         
  -2  12  11         99.45         90.59         3.74 o                         
  -1  12  11         90.24        106.33         3.99 o                         
   0  12  11          0.06         -3.07         2.77 o                         
   1  12  11        101.00         97.28         4.16 o                         
   2  12  11         45.13         41.43         3.79 o                         
   3  12  11        178.23        194.31         6.07 o                         
   4  12  11          0.09         -7.65         5.91 o                         
  -5  13  11         91.97         95.80         5.72 o                         
  -4  13  11        415.29        388.95         8.19 o                         
  -3  13  11        110.76        109.02         5.40 o                         
  -2  13  11        663.97        680.96        11.28 o                         
  -1  13  11         62.21         48.26         3.76 o                         
   0  13  11        680.51        744.54        12.53 o                         
   1  13  11         97.17        106.89         4.38 o                         
   2  13  11        469.13        437.09         9.16 o                         
   3  13  11         16.64         16.60         4.50 o                         
  -4  14  11          1.90          1.15         4.36 o                         
  -3  14  11        106.94         96.11         4.37 o                         
  -2  14  11        195.21        188.06        10.45 o                         
  -1  14  11        156.77        156.93         5.24 o                         
   0  14  11          3.82          4.77         3.58 o                         
   1  14  11         27.82         21.78         3.42 o                         
   2  14  11        190.10        188.08         6.53 o                         
   3  14  11         68.77         58.03         4.83 o                         
  -4  15  11         13.20         10.73         5.23 o                         
  -3  15  11        119.55        118.59         6.04 o                         
  -2  15  11        104.28        106.76         5.22 o                         
  -1  15  11        497.69        507.25         9.48 o                         
   0  15  11          5.66          4.66         3.86 o                         
   1  15  11        151.40        158.08         5.79 o                         
   2  15  11         86.01         86.74         4.94 o                         
  -3  16  11        362.16        353.85         8.24 o                         
  -2  16  11          7.36          6.30         3.62 o                         
  -1  16  11         67.75         67.38         4.33 o                         
   0  16  11         60.11         82.07         5.49 o                         
   1  16  11        206.85        218.01         7.38 o                         
   2  16  11          0.12          7.26         4.67 o                         
  -2  17  11         12.47          8.59         3.95 o                         
  -1  17  11          3.61          7.08         4.04 o                         
   0  17  11         51.30         53.43         4.71 o                         
   1  17  11          3.39          2.03         4.84 o                         
  -6   0  12         35.28         34.92         5.51 o                         
  -5   0  12        168.23        149.59         6.48 o                         
  -4   0  12        182.63        161.76         5.71 o                         
  -3   0  12       1644.43       1296.95        48.49 o                         
   1   0  12       1642.58       1657.02        30.68 o                         
   2   0  12         20.27         40.15         4.46 o                         
   3   0  12        397.26        376.83        11.58 o                         
   4   0  12         27.12         35.88         6.76 o                         
   5   0  12        400.67        369.63        13.29 o                         
  -6   1  12        248.02        226.26         6.92 o                         
  -5   1  12         11.73         11.89         3.36 o                         
  -4   1  12       1721.51       1844.74        29.03 o                         
  -3   1  12       2811.09       2713.08        68.33 o                         
   1   1  12       2356.87       2465.06        65.62 o                         
   2   1  12       1155.73       1380.44        21.88 o                         
   3   1  12         63.88         59.38         3.40 o                         
   4   1  12        498.01        494.76         9.31 o                         
   5   1  12        661.88        684.01        12.59 o                         
  -6   2  12        240.11        248.82         6.34 o                         
  -5   2  12         57.48         52.34         4.65 o                         
  -4   2  12        398.75        378.35         6.84 o                         
  -3   2  12         18.84         28.99         2.57 o                         
   1   2  12          9.12          7.84         1.54 o                         
   2   2  12        259.16        267.24         6.02 o                         
   3   2  12         10.05         14.32         3.98 o                         
   4   2  12        108.65         94.60         4.56 o                         
   5   2  12          0.08         -0.09         5.08 o                         
  -6   3  12         94.70         92.47         5.52 o                         
  -5   3  12        336.40        321.46         7.21 o                         
  -4   3  12        458.12        455.59         8.66 o                         
  -3   3  12       1386.26       1492.63        45.79 o                         
   1   3  12        907.17       1005.26        14.18 o                         
   2   3  12        119.78        129.87         4.12 o                         
   3   3  12        457.46        517.65         9.98 o                         
   4   3  12         38.37         28.65         4.28 o                         
   5   3  12        237.26        241.40         8.48 o                         
  -6   4  12        435.53        411.18         8.64 o                         
  -5   4  12         81.48         74.59         6.55 o                         
  -4   4  12         69.56         74.06         3.02 o                         
  -3   4  12         51.29         48.79         3.13 o                         
  -2   4  12        648.35        561.17        12.68 o                         
  -1   4  12         17.90         12.67         3.82 o                         
   0   4  12        124.29        108.58         3.84 o                         
   1   4  12         40.23         49.04         2.26 o                         
   2   4  12        679.48        650.29        11.46 o                         
   3   4  12          7.30          9.08         3.46 o                         
   4   4  12         41.76         44.31         4.55 o                         
   5   4  12          0.36         -7.90         5.97 o                         
  -6   5  12         54.61         51.67         4.27 o                         
  -5   5  12        139.17        143.11         4.68 o                         
  -4   5  12        318.60        330.35         6.74 o                         
  -3   5  12          3.88          6.69         2.48 o                         
  -2   5  12        238.74        238.25         7.02 o                         
  -1   5  12        105.51         97.17         3.84 o                         
   0   5  12        883.87        832.47        20.55 o                         
   1   5  12          0.28          1.21         2.20 o                         
   2   5  12        196.26        212.49         4.86 o                         
   3   5  12        160.55        137.52         4.62 o                         
   4   5  12        296.88        318.27         7.17 o                         
   5   5  12          0.27          2.51         5.40 o                         
  -6   6  12        253.84        247.61         9.59 o                         
  -5   6  12          3.65          9.96         3.43 o                         
  -4   6  12       1904.10       1812.91        24.41 o                         
  -3   6  12       1104.55       1050.60        20.66 o                         
  -2   6  12        427.90        411.68        16.27 o                         
  -1   6  12        122.95        130.55         5.40 o                         
   0   6  12       1722.89       1641.01        50.73 o                         
   1   6  12        697.92        697.02        12.76 o                         
   2   6  12        534.14        562.73         9.12 o                         
   3   6  12        129.86        126.54         4.67 o                         
   4   6  12        466.19        464.11         9.78 o                         
   5   6  12        112.56         98.58         6.31 o                         
  -6   7  12         22.55         21.58         5.25 o                         
  -5   7  12        303.36        345.26         9.15 o                         
  -4   7  12         65.89         60.53         3.71 o                         
  -3   7  12         18.84         20.91         2.76 o                         
  -2   7  12          9.72         10.62         1.88 o                         
  -1   7  12        268.41        255.78        13.96 o                         
   0   7  12         25.97         33.19         2.20 o                         
   1   7  12         47.52         52.33         2.98 o                         
   2   7  12          6.24          7.24         2.90 o                         
   3   7  12        108.80        111.52         4.72 o                         
   4   7  12         46.32         47.27         5.10 o                         
  -6   8  12        615.88        626.98        11.72 o                         
  -5   8  12        336.67        344.32         7.21 o                         
  -4   8  12         90.99        103.33         4.59 o                         
  -3   8  12          1.92          4.71         3.24 o                         
  -2   8  12       1575.43       1638.16        32.54 o                         
  -1   8  12        180.02        170.74         5.67 o                         
   0   8  12         50.32         61.62         2.83 o                         
   1   8  12          1.23          2.24         3.21 o                         
   2   8  12        855.81        888.35        13.78 o                         
   3   8  12         29.67         34.41         3.63 o                         
   4   8  12         21.64         30.07         4.91 o                         
  -5   9  12          0.83          0.72         3.96 o                         
  -4   9  12          2.62          2.45         3.46 o                         
  -3   9  12          0.19          4.64         2.85 o                         
  -2   9  12         39.33         44.52         2.62 o                         
  -1   9  12         38.75         41.51         2.65 o                         
   0   9  12         24.84         24.90         2.54 o                         
   1   9  12         18.38         14.71         3.32 o                         
   2   9  12         60.43         55.32         4.02 o                         
   3   9  12         16.05         18.22         4.01 o                         
   4   9  12         18.68         19.35         4.97 o                         
  -5  10  12          0.03         -0.13         4.27 o                         
  -4  10  12         35.94         53.31         4.57 o                         
  -3  10  12         80.60         78.78         3.47 o                         
  -2  10  12          0.10         -0.19         2.71 o                         
  -1  10  12         40.17         38.30         3.28 o                         
   0  10  12         86.87         87.83         3.56 o                         
   1  10  12        133.32        135.28         4.53 o                         
   2  10  12          1.40          0.90         3.78 o                         
   3  10  12          7.07         10.23         4.23 o                         
   4  10  12         12.41         10.48         6.15 o                         
  -5  11  12        445.34        471.29         9.98 o                         
  -4  11  12          6.18          8.04         4.16 o                         
  -3  11  12         46.63         55.14         4.52 o                         
  -2  11  12          3.08         -0.48         3.00 o                         
  -1  11  12        573.59        628.39        10.75 o                         
   0  11  12          2.20          5.03         2.97 o                         
   1  11  12        102.69         98.09         5.60 o                         
   2  11  12          0.58          2.16         3.46 o                         
   3  11  12        341.19        338.51         8.22 o                         
  -5  12  12         77.37         56.70         6.14 o                         
  -4  12  12          7.87          5.26         4.16 o                         
  -3  12  12         11.03         11.07         4.05 o                         
  -2  12  12        487.75        514.90        12.87 o                         
  -1  12  12        135.17        128.30         4.76 o                         
   0  12  12         44.88         39.19         3.50 o                         
   1  12  12          1.25          0.94         3.47 o                         
   2  12  12        461.90        453.95         9.17 o                         
   3  12  12         10.49         12.68         4.70 o                         
  -4  13  12        328.34        343.74         8.86 o                         
  -3  13  12          4.34          0.54         3.39 o                         
  -2  13  12        205.80        199.38         6.46 o                         
  -1  13  12        274.59        268.75         5.91 o                         
   0  13  12        479.26        471.52         8.97 o                         
   1  13  12          1.30          2.95         4.10 o                         
   2  13  12        152.11        148.08         6.83 o                         
   3  13  12         71.66         73.60         5.16 o                         
  -4  14  12         48.60         39.67         5.00 o                         
  -3  14  12        268.22        239.43         7.33 o                         
  -2  14  12          6.75         11.90         3.77 o                         
  -1  14  12        147.22        162.65         5.48 o                         
   0  14  12        132.37        147.24         5.36 o                         
   1  14  12        158.06        148.33         5.85 o                         
   2  14  12          8.82         11.61         4.63 o                         
  -3  15  12        105.80         94.93         5.27 o                         
  -2  15  12         10.59         15.91         3.82 o                         
  -1  15  12        201.38        177.15         6.46 o                         
   0  15  12        261.41        237.14         7.40 o                         
   1  15  12         90.49         87.28         4.90 o                         
  -2  16  12         62.83         56.02         5.00 o                         
  -1  16  12          5.91          8.13         4.91 o                         
   0  16  12         62.72         65.51         4.96 o                         
  -6   1  13          6.11          4.15         4.28 o                         
  -5   1  13         40.67         36.43         3.47 o                         
  -4   1  13         34.23         24.52         2.26 o                         
   1   1  13        165.71        162.70         5.63 o                         
   2   1  13          0.65         -0.24         2.50 o                         
   3   1  13         51.39         39.77         3.98 o                         
   4   1  13          6.23          0.17         4.62 o                         
  -6   2  13         58.68         53.24         4.67 o                         
  -5   2  13        132.32        117.00         4.47 o                         
  -4   2  13         20.25         23.12         2.42 o                         
   1   2  13        636.01        671.75        20.06 o                         
   2   2  13         14.47         15.07         2.66 o                         
   3   2  13         70.45         73.68         4.45 o                         
   4   2  13          1.37         -1.59         4.29 o                         
  -6   3  13        455.45        445.86         9.98 o                         
  -5   3  13          0.88          1.01         3.17 o                         
  -4   3  13         14.57         18.13         2.51 o                         
  -3   3  13        126.08        103.48         5.63 o                         
   1   3  13         57.10         47.67         7.40 o                         
   2   3  13        262.51        270.66         7.13 o                         
   3   3  13         15.48         14.38         3.85 o                         
   4   3  13         35.11         37.99         4.75 o                         
  -6   4  13         83.62         87.91         5.58 o                         
  -5   4  13          3.38          6.79         3.33 o                         
  -4   4  13        804.10        762.11        16.09 o                         
  -3   4  13          0.28          2.23         2.33 o                         
   0   4  13        830.50        681.36        40.85 o                         
   1   4  13          0.15          2.10         1.78 o                         
   2   4  13        338.44        363.92         8.06 o                         
   3   4  13          3.40          9.93         3.99 o                         
   4   4  13        210.72        210.11         7.38 o                         
  -6   5  13        762.13        737.12        14.15 o                         
  -5   5  13          2.71         -2.07         4.01 o                         
  -4   5  13          3.73          7.26         2.90 o                         
  -3   5  13          0.56         -2.72         3.83 o                         
  -2   5  13       1075.80        920.35        21.74 o                         
  -1   5  13          0.08         -1.23         2.47 o                         
   0   5  13         18.53         13.32         2.86 o                         
   1   5  13          0.02         -1.68         4.50 o                         
   2   5  13        631.47        598.07        11.91 o                         
   3   5  13          5.82          9.99         3.28 o                         
   4   5  13          7.68          9.67         4.03 o                         
  -6   6  13         66.80         66.50         6.34 o                         
  -5   6  13        318.78        332.35        10.01 o                         
  -4   6  13         77.72         88.00         4.21 o                         
  -3   6  13        221.24        198.42        10.26 o                         
  -2   6  13         18.66         25.17         3.18 o                         
  -1   6  13        479.26        436.44        11.35 o                         
   0   6  13        136.12        141.62         7.37 o                         
   1   6  13        370.67        363.32         8.14 o                         
   2   6  13        122.22        116.83         4.38 o                         
   3   6  13        305.53        323.75         7.40 o                         
   4   6  13         94.99         90.62         5.07 o                         
  -5   7  13        513.22        496.28         9.52 o                         
  -4   7  13          9.77          4.47         3.65 o                         
  -3   7  13        221.68        217.89         7.69 o                         
  -2   7  13         40.33         35.78         4.82 o                         
  -1   7  13        654.17        631.91        14.56 o                         
   0   7  13         17.16         23.42         2.45 o                         
   1   7  13        113.41        118.73         3.94 o                         
   2   7  13         44.12         40.05         4.35 o                         
   3   7  13        208.90        195.63         5.57 o                         
   4   7  13         25.57         34.00         5.35 o                         
  -5   8  13       1276.42       1188.27        18.25 o                         
  -4   8  13        537.46        559.71        10.55 o                         
  -3   8  13        298.66        297.99         7.11 o                         
  -2   8  13        223.87        178.76         7.81 o                         
  -1   8  13       1797.09       1648.35        80.79 o                         
   0   8  13        481.21        484.38        15.91 o                         
   1   8  13        338.73        332.65         8.24 o                         
   2   8  13         40.84         42.60         4.22 o                         
   3   8  13        619.18        628.05        10.90 o                         
  -5   9  13        444.09        413.43         9.46 o                         
  -4   9  13        272.52        283.56         7.08 o                         
  -3   9  13          2.28          2.07         3.58 o                         
  -2   9  13        104.24        101.94         4.48 o                         
  -1   9  13        578.81        555.77        12.41 o                         
   0   9  13        352.51        394.40         8.47 o                         
   1   9  13          5.40          4.41         2.71 o                         
   2   9  13          8.27          9.56         4.36 o                         
   3   9  13        205.53        223.43         6.74 o                         
  -5  10  13        614.04        558.03        11.52 o                         
  -4  10  13       1105.64       1083.92        17.33 o                         
  -3  10  13         19.92         12.33         3.60 o                         
  -2  10  13        678.27        682.20        12.30 o                         
  -1  10  13        627.73        522.16        10.06 o                         
   0  10  13       1839.49       1905.15        25.62 o                         
   1  10  13          0.20          2.10         3.88 o                         
   2  10  13        489.05        468.76        10.64 o                         
   3  10  13        309.21        277.96        15.03 o                         
  -4  11  13        269.85        263.99         8.42 o                         
  -3  11  13         27.00         22.89         5.07 o                         
  -2  11  13        190.95        177.86         5.20 o                         
  -1  11  13        170.66        184.53         6.11 o                         
   0  11  13        427.98        397.08         7.81 o                         
   1  11  13          0.22          2.06         5.66 o                         
   2  11  13         67.53         67.37         5.55 o                         
   3  11  13         68.55         56.81         5.18 o                         
  -4  12  13         93.13         75.53         6.39 o                         
  -3  12  13         89.56         90.83         5.35 o                         
  -2  12  13         19.51         21.63         3.75 o                         
  -1  12  13        749.31        753.91        12.36 o                         
   0  12  13        180.60        160.71         5.08 o                         
   1  12  13        269.93        270.87         6.77 o                         
   2  12  13          2.80          1.83         4.07 o                         
  -3  13  13         25.62         17.57         4.35 o                         
  -2  13  13          0.02          3.20         4.06 o                         
  -1  13  13        186.03        191.15         7.47 o                         
   0  13  13         43.71         34.49         4.27 o                         
   1  13  13         26.19         20.61         9.57 o                         
   2  13  13          0.34          1.05         5.63 o                         
  -2  14  13          4.49          5.80         3.59 o                         
  -1  14  13         38.52         34.76         4.66 o                         
   0  14  13        291.63        281.43         8.27 o                         
   1  14  13         40.09         35.84         5.74 o                         
  -1  15  13         12.66         10.45         5.67 o                         
  -5   0  14         28.04         27.31         6.92 o                         
   2   0  14       1838.09       1858.46        37.41 o                         
   3   0  14        334.27        426.86        12.35 o                         
   4   0  14         56.16         41.69         7.08 o                         
  -5   1  14         41.35         40.15         3.52 o                         
  -4   1  14        152.82        135.03         6.76 o                         
   2   1  14         80.73         70.43         4.69 o                         
   3   1  14          0.13          2.86         3.97 o                         
   4   1  14        104.89        107.57         5.91 o                         
  -5   2  14         26.83         28.64         4.20 o                         
  -4   2  14         25.34         24.56         4.21 o                         
   2   2  14       1186.56       1303.62        18.53 o                         
   3   2  14        114.90        110.51         4.41 o                         
   4   2  14         21.48         19.77         4.97 o                         
  -5   3  14        487.30        474.16         8.99 o                         
  -4   3  14        217.76        192.02         6.82 o                         
   1   3  14        116.83         84.08         4.87 o                         
   2   3  14          7.61         12.09         2.83 o                         
   3   3  14        210.27        201.40         5.85 o                         
   4   3  14         62.52         50.00         5.31 o                         
  -5   4  14        109.51        114.26         4.95 o                         
  -4   4  14         47.99         40.61         3.91 o                         
   1   4  14        172.40        152.86         6.63 o                         
   2   4  14        341.44        358.88         7.70 o                         
   3   4  14        144.53        138.84         5.69 o                         
  -5   5  14          0.54          4.31         4.09 o                         
  -4   5  14         44.62         42.67         4.96 o                         
  -3   5  14        320.94        258.22        15.46 o                         
   0   5  14          6.08         -2.06         2.80 o                         
   1   5  14        138.08        139.27        10.42 o                         
   2   5  14        222.32        197.31         5.31 o                         
   3   5  14          9.61          8.57         4.20 o                         
  -5   6  14        178.29        169.63         7.91 o                         
  -4   6  14         64.98         61.18         4.65 o                         
  -3   6  14          3.72          4.26         3.75 o                         
  -2   6  14        175.70        147.12         7.97 o                         
  -1   6  14        233.55        188.10        13.28 o                         
   0   6  14         32.00         20.92         4.29 o                         
   1   6  14          7.98          1.86         2.30 o                         
   2   6  14         61.99         60.07         3.83 o                         
   3   6  14        193.63        208.71         6.12 o                         
  -5   7  14          1.03          2.26         4.91 o                         
  -4   7  14         65.03         67.02         4.71 o                         
  -3   7  14         87.36         84.78        10.90 o                         
  -2   7  14         12.77         10.65         3.84 o                         
  -1   7  14          6.44          9.45         3.62 o                         
   0   7  14          7.74          6.86         3.30 o                         
   1   7  14         14.99         13.75         2.58 o                         
   2   7  14          0.37          2.38         3.62 o                         
   3   7  14          2.16          0.54         4.65 o                         
  -4   8  14          2.63          0.50         4.18 o                         
  -3   8  14          1.82          0.89         2.49 o                         
  -2   8  14         41.91         30.73         4.83 o                         
  -1   8  14         26.83         21.38         4.94 o                         
   0   8  14         17.60         20.05         4.42 o                         
   1   8  14         20.64         15.92         3.77 o                         
   2   8  14         25.13         22.34         4.22 o                         
   3   8  14          6.90          4.58         4.68 o                         
  -4   9  14         74.70         67.44         4.27 o                         
  -3   9  14         11.72          8.89         3.57 o                         
  -2   9  14        315.39        280.29         9.34 o                         
  -1   9  14        117.60        101.87        15.06 o                         
   0   9  14        104.04         86.74         7.01 o                         
   1   9  14         21.47         11.94         3.26 o                         
   2   9  14        156.68        154.79         6.22 o                         
  -4  10  14        136.60        105.63         6.41 o                         
  -3  10  14         24.56         14.70         5.13 o                         
  -2  10  14         41.52         33.34         4.44 o                         
  -1  10  14         38.30         27.39         4.57 o                         
   0  10  14         88.08         67.66         5.46 o                         
   1  10  14          4.34          4.07         4.20 o                         
   2  10  14         25.50         32.24         4.39 o                         
  -3  11  14         89.67        104.25         5.78 o                         
  -2  11  14         12.36         12.16         4.15 o                         
  -1  11  14         98.24         86.48         4.82 o                         
   0  11  14        193.34        192.48         6.00 o                         
   1  11  14         83.78         82.35         5.33 o                         
   2  11  14          3.23          2.56         4.96 o                         
  -3  12  14         55.20         48.90         6.62 o                         
  -2  12  14          0.18         -1.78         3.99 o                         
  -1  12  14        297.61        263.60         7.96 o                         
   0  12  14        285.11        282.30         8.85 o                         
   1  12  14        103.42         94.81         5.72 o                         
  -2  13  14        104.63         84.00         6.28 o                         
  -1  13  14          1.75         -0.11         4.67 o                         
   0  13  14         37.72         30.67         4.80 o                         
  -5   1  15         78.20         64.19         3.92 o                         
   2   1  15         80.68         80.16         3.63 o                         
   3   1  15         38.65         51.33         4.52 o                         
  -5   2  15         25.78         20.60         3.67 o                         
   2   2  15        387.08        317.20         9.73 o                         
   3   2  15         56.10         74.82         4.60 o                         
  -5   3  15         46.24         35.62         3.52 o                         
   2   3  15         73.76         65.10         3.37 o                         
   3   3  15          0.59          1.91         4.26 o                         
  -4   4  15         39.13         27.19         4.50 o                         
   1   4  15        106.68         75.08        12.83 o                         
   2   4  15         12.29         13.52         3.50 o                         
   3   4  15        148.27        128.99         5.40 o                         
  -4   5  15         17.84         10.57         5.46 o                         
   1   5  15        597.23        552.27        16.94 o                         
   2   5  15        133.04        120.59         5.26 o                         
  -4   6  15        261.73        249.09        14.33 o                         
  -3   6  15          3.70         -0.53         6.27 o                         
   1   6  15         43.08         43.28         7.64 o                         
   2   6  15         17.07         14.00         3.55 o                         
  -4   7  15        515.39        462.43        39.12 o                         
  -3   7  15         80.94         68.39         6.96 o                         
  -2   7  15        192.47        144.37         8.91 o                         
  -1   7  15         65.03         45.71         5.63 o                         
   0   7  15        653.35        563.87        24.11 o                         
   1   7  15         36.81         43.29         5.58 o                         
   2   7  15        209.15        218.10         7.96 o                         
  -3   8  15          6.98         10.36         6.80 o                         
  -2   8  15         58.22         45.44         6.22 o                         
  -1   8  15         80.42         68.22         6.12 o                         
   0   8  15        852.52        785.59        20.17 o                         
   1   8  15         30.77         34.02         5.82 o                         
   2   8  15         27.37         28.90         4.70 o                         
  -3   9  15         98.00         76.51         8.02 o                         
  -2   9  15          0.28          7.50         6.51 o                         
  -1   9  15        982.98        892.45        21.46 o                         
   0   9  15        400.77        351.71        11.36 o                         
   1   9  15        104.48         98.83         4.71 o                         
  -2  10  15        101.83        103.94         8.72 o                         
  -1  10  15        468.53        401.78        12.92 o                         
   0  10  15        270.08        236.07        18.08 o                         
   1  10  15        287.52        286.84         8.81 o                         
  -1  11  15        118.74         88.42         6.86 o                         
   0  11  15        318.63        280.62         9.26 o                         
   2   2  16         21.17         17.78         4.38 o                         
   1   6  16         14.64         12.12         5.30 o                         
   0   8  16        259.27        212.52        12.81 o                         
                                                                                
